# Supplementary material for: Ethylene-Related Gene Expression Networks in Wood Formation
Source: Front Plant Sci. 2018 Mar 14;9:272. doi: 10.3389/fpls.2018.00272 (PMC5861219; doi:10.3389/fpls.2018.00272)
Supplement: Supplementary Table S2 — Expression values for genes in the ethylene pathway during secondary growth. [file Table2.xlsx]

## Sheet: Aspwood_summary_forLinePlot
Supplementary Table S2. Expression values for genes in the ethylene pathway during secondary growth. Column names indicate the tree replicate (T1-T4) and the cryosection (01-28).Data was extracted from aspwood.popgenie.org/ using the given Gene IDs.
Abbreviation	Gene ID	Group	T1-01	T1-02	T1-03	T1-04	T1-05	T1-06	T1-07	T1-08	T1-09	T1-10	T1-11	T1-12	T1-13	T1-14	T1-15	T1-16	T1-17	T1-18	T1-19	T1-20	T1-21	T1-22	T1-23	T1-24	T1-25	T2-01	T2-02	T2-03	T2-04	T2-05	T2-06	T2-07	T2-08	T2-09	T2-10	T2-11	T2-12	T2-13	T2-14	T2-15	T2-16	T2-17	T2-18	T2-19	T2-20	T2-21	T2-22
SAMS1	Potri.008G099300	SAMS	11.7095	13.0281	13.2943	13.0443	13.0604	13.4648	13.9677	14.0624	14.2828	14.3217	14.6491	15.8569	16.2602	16.8875	17.0703	17.2352	17.2826	17.2249	17.0306	15.8231	14.5387	14.1259	13.2367	12.9387	12.6135	11.3842	13.9486	13.3797	13.1153	12.9323	13.2805	13.7147	14.0033	13.9684	14.1898	14.5527	16.0955	17.0627	17.069	17.1627	17.2709	17.2468	17.127	16.9402	16.1823	15.0077	14.4098
SAMS3	Potri.010G153500	SAMS	10.5992	11.6421	11.6814	11.711	12.1194	12.6386	13.1385	13.3129	13.4712	13.634	13.8787	14.7177	15.065	14.5733	14.5256	14.9303	15.1148	14.9516	14.6152	13.163	12.3723	12.0927	11.5199	11.0209	10.6744	10.7144	12.1816	11.705	10.4343	12.1833	12.5997	13.1029	13.3867	13.3464	13.4971	13.7777	15.1212	15.0311	14.8229	15.1763	15.2891	15.3249	15.0251	14.7824	13.7615	12.7281	11.9549
SAMS2	Potri.013G004100	SAMS	8.33471	11.4944	11.4523	9.78125	8.94671	8.72796	8.08914	8.31851	8.4326	9.49773	11.72	14.1935	15.7263	16.9853	17.6637	17.8389	17.6586	17.5211	16.9858	14.99	14.045	13.4156	12.6571	12.1159	12.1831	8.09644	13.7137	10.6073	8.79875	8.58171	8.36317	8.12535	8.31276	8.37238	9.04361	11.471	14.8674	16.247	17.4701	17.6923	17.5506	17.3075	16.9441	16.665	15.4467	14.1264	13.4996
SAMS6	Potri.006G123200	SAMS	8.24032	10.0664	10.4231	10.185	10.7926	11.9203	12.8713	13.297	13.8386	14.6202	15.3546	15.9719	16.1572	17.4609	17.0595	17.4108	17.3905	17.3043	16.9409	17.0428	16.6489	15.8552	13.9977	11.9019	10.5254	8.03916	11.3764	10.6729	10.2293	11.1517	12.1027	12.8615	13.374	13.5134	14.1849	14.8706	15.8118	17.4685	17.6016	17.2602	17.1657	16.9775	16.943	16.773	16.6715	16.5492	16.0215
SAMS5	Potri.002G189000	SAMS	8.72088	9.8793	9.07743	9.45282	9.58912	10.1644	10.5714	10.7033	11.1989	11.1577	11.0714	12.6775	13.6924	14.7384	14.6441	15.6302	15.7521	15.4986	15.5882	15.291	14.7755	14.2769	12.8291	11.6465	12.3909	8.93767	10.7992	9.77839	9.89619	10.0069	10.6591	10.7827	11.1603	11.1675	11.4213	11.5629	13.4641	14.4135	15.7495	15.0807	15.2027	15.3905	15.3629	14.9737	15.3997	14.9284	14.5785
SAMS4	Potri.014G114700	SAMS	12.2559	13.1747	13.1285	12.5262	12.8417	13.5722	13.8546	13.9863	14.2727	14.1198	15.0483	17.0354	17.6742	17.7807	18.0561	18.2425	18.1363	18.0889	18.0394	17.6176	17.0154	16.796	15.9941	14.6867	13.5876	12.0289	14.3267	13.139	12.703	12.7628	13.307	13.6077	13.805	13.8107	14.0824	15.04	17.3828	17.828	17.9896	18.1362	18.0358	18.1136	18.0463	17.8102	17.8195	17.2115	17.1147
SAMS7	Potri.002G189200	SAMS	#N/A	#N/A	#N/A	#N/A	#N/A	#N/A	#N/A	#N/A	#N/A	#N/A	#N/A	#N/A	#N/A	#N/A	#N/A	#N/A	#N/A	#N/A	#N/A	#N/A	#N/A	#N/A	#N/A	#N/A	#N/A	#N/A	#N/A	#N/A	#N/A	#N/A	#N/A	#N/A	#N/A	#N/A	#N/A	#N/A	#N/A	#N/A	#N/A	#N/A	#N/A	#N/A	#N/A	#N/A	#N/A	#N/A	#N/A
ACO2	Potri.002G224100	ACO	2.31521	2.62681	2.22107	1.79648	1.19465	-0.0550588	-0.158534	-0.368897	-0.421017	-0.0060906	-0.511839	-0.604099	-0.489742	-0.32403	-1.38897	-0.58254	-0.281224	0.00608611	-0.357267	-0.392901	-1.38897	-0.184648	0.133338	1.0697	-0.224368	1.80947	2.17806	1.81666	0.909204	0.748639	0.0163564	-0.541266	-0.278464	-0.0689421	-0.411697	-0.139396	-1.38897	-1.38897	-0.309098	-1.38897	-0.0794315	-0.110742	-0.0418405	0.0756025	-0.392055	-0.397287	-0.509906
ACO6	Potri.004G003000	ACO	0.634665	0.649875	0.603436	0.707236	0.997771	1.06321	0.963406	0.830914	0.945035	1.01623	0.591383	0.0817887	-1.42429	-0.58103	-1.42429	-0.67325	-1.42429	-1.42429	-0.7027	-1.42429	-0.498529	0.553667	1.41461	1.59964	2.1464	0.494097	0.561027	0.623718	0.432613	0.964598	0.965135	0.789422	0.887466	0.926581	0.851161	0.572042	-0.14927	-0.575886	-1.42429	-1.42429	-1.42429	-1.42429	-1.42429	-1.42429	-1.42429	-1.42429	-1.42429
ACO7	Potri.011G020900	ACO	0.579485	-0.852799	0.914593	0.992056	0.578156	1.05343	1.63603	1.53706	1.26923	0.260104	0.351046	-0.852799	-0.852799	-0.852799	-0.852799	-0.852799	-0.852799	-0.852799	-0.852799	-0.852799	-0.852799	-0.00416053	0.0810262	-0.0786646	-0.852799	0.818787	0.390015	1.1298	1.39532	0.665099	-0.0159563	1.66745	1.57013	1.25386	0.149268	-0.852799	-0.852799	-0.852799	-0.852799	-0.852799	-0.852799	-0.852799	-0.852799	0.411755	0.515448	-0.852799	-0.852799
ACO5	Potri.006G151600	ACO	-0.489842	-0.616098	-0.087667	0.0330112	0.375394	-0.110013	-0.224637	-0.922769	-0.906214	-0.335297	0.167788	0.412535	1.04977	1.25463	1.44686	1.59447	1.18087	1.21468	1.11911	0.175907	-0.667497	-0.0798417	0.00369533	-0.747375	-1.29336	-0.0654556	-0.122139	-0.178101	0.185027	-0.128082	-0.149298	-0.57286	-0.759726	-0.336531	-0.151283	-0.189915	0.263653	1.14514	1.38822	1.6348	1.59499	1.40841	1.08755	1.31397	0.341674	-0.217337	-0.505029
ACO1	Potri.002G078600	ACO	-0.95193	-0.111019	-0.243613	-0.566999	-0.97332	-0.25998	0.485254	0.882942	1.08983	1.11232	0.919334	1.60437	1.96115	1.54591	0.552548	0.0877805	-0.164076	-0.292061	-0.389702	-0.173472	-0.578275	-1.17633	-0.977744	-1.40492	-1.87503	-1.87503	0.236659	-0.384204	-0.753897	-0.271369	0.403054	0.941596	1.19412	1.21261	1.29262	0.952389	1.82731	1.55273	0.661068	0.215695	-0.231337	-0.723761	-0.75225	-0.869868	-1.17143	-1.0485	-0.699625
ACO3	Potri.014G159000	ACO	0.437405	0.958304	0.895265	0.517112	-0.136639	0.209321	0.668107	0.72506	0.347592	-0.346707	-0.326735	0.904918	1.09288	0.796422	0.833566	0.679879	0.31794	0.478289	0.521527	-0.561268	-1.07641	-1.55272	-0.638265	-0.140578	-1.43863	0.216773	0.744234	0.425343	-0.0419887	-0.0312606	0.459238	0.899096	0.867207	0.413861	-0.110949	0.00992243	1.15203	1.39315	1.46864	1.01588	0.947553	0.859673	0.707811	0.702697	0.103112	-1.99085	-1.68412
ACO4	Potri.005G182700	ACO	#N/A	#N/A	#N/A	#N/A	#N/A	#N/A	#N/A	#N/A	#N/A	#N/A	#N/A	#N/A	#N/A	#N/A	#N/A	#N/A	#N/A	#N/A	#N/A	#N/A	#N/A	#N/A	#N/A	#N/A	#N/A	#N/A	#N/A	#N/A	#N/A	#N/A	#N/A	#N/A	#N/A	#N/A	#N/A	#N/A	#N/A	#N/A	#N/A	#N/A	#N/A	#N/A	#N/A	#N/A	#N/A	#N/A	#N/A
ACS3	Potri.007G007800	ACS	0	0	0	0	0	0	0	2.36319	5.05306	6.88145	6.77362	4.92116	1.7351	0	2.1497	0	0	0	0	0	0	0	0	0	0	0	0	0	0	0	1.58632	3.56277	4.67358	5.61575	6.52262	6.01999	4.64649	0	2.11982	0	0	0	0	0	0	0	0
ACS12	Potri.015G132100	ACS	6.46749	6.812	6.88438	7.22162	7.30627	7.48057	7.47035	7.18575	6.98764	6.83391	6.1506	6.23219	6.66369	6.733	6.92853	6.84754	7.38556	7.35823	7.53373	8.19676	8.48647	8.31049	8.35526	8.20458	8.42525	6.55968	6.99933	7.2832	6.63106	7.46034	7.62227	7.43587	7.44163	7.14862	6.80647	5.97696	5.68509	6.48266	7.38275	7.43992	7.1058	7.08801	7.89471	7.46422	7.87345	7.83723	8.27864
ACS10	Potri.003G117700	ACS	6.30478	6.9354	5.72238	4.16104	3.91782	4.56965	4.04889	4.1315	4.93517	5.0241	6.24121	7.04268	7.62589	7.57651	7.81803	7.81906	7.58495	7.70404	8.02744	8.79556	9.69704	9.77382	9.79462	9.44802	9.56578	6.41705	6.0578	4.95329	4.83778	3.96773	3.3095	3.16364	4.41652	4.47921	5.08547	6.35848	7.29459	7.26051	7.2425	7.25994	7.71998	7.84229	7.86581	7.78006	8.44854	9.69211	9.84294
ACS4	Potri.014G012600	ACS	0	0	0	0	0	0	0	0	0	2.79724	2.28201	2.71582	4.05351	1.74811	2.84524	0	0	0	0	2.59145	1.93518	1.60868	3.60196	4.05224	6.17443	1.80291	0	0	0	0	0	0	0	0	0	2.49446	3.56183	3.94366	0	2.2315	0	0	0	0	0	1.61114	3.66907
ACS1	Potri.001G099400	ACS	#N/A	#N/A	#N/A	#N/A	#N/A	#N/A	#N/A	#N/A	#N/A	#N/A	#N/A	#N/A	#N/A	#N/A	#N/A	#N/A	#N/A	#N/A	#N/A	#N/A	#N/A	#N/A	#N/A	#N/A	#N/A	#N/A	#N/A	#N/A	#N/A	#N/A	#N/A	#N/A	#N/A	#N/A	#N/A	#N/A	#N/A	#N/A	#N/A	#N/A	#N/A	#N/A	#N/A	#N/A	#N/A	#N/A	#N/A
ACS2	Potri.002G163700	ACS	#N/A	#N/A	#N/A	#N/A	#N/A	#N/A	#N/A	#N/A	#N/A	#N/A	#N/A	#N/A	#N/A	#N/A	#N/A	#N/A	#N/A	#N/A	#N/A	#N/A	#N/A	#N/A	#N/A	#N/A	#N/A	#N/A	#N/A	#N/A	#N/A	#N/A	#N/A	#N/A	#N/A	#N/A	#N/A	#N/A	#N/A	#N/A	#N/A	#N/A	#N/A	#N/A	#N/A	#N/A	#N/A	#N/A	#N/A
ACS5	Potri.018G067000	ACS	#N/A	#N/A	#N/A	#N/A	#N/A	#N/A	#N/A	#N/A	#N/A	#N/A	#N/A	#N/A	#N/A	#N/A	#N/A	#N/A	#N/A	#N/A	#N/A	#N/A	#N/A	#N/A	#N/A	#N/A	#N/A	#N/A	#N/A	#N/A	#N/A	#N/A	#N/A	#N/A	#N/A	#N/A	#N/A	#N/A	#N/A	#N/A	#N/A	#N/A	#N/A	#N/A	#N/A	#N/A	#N/A	#N/A	#N/A
ACS6	Potri.006G149600	ACS	#N/A	#N/A	#N/A	#N/A	#N/A	#N/A	#N/A	#N/A	#N/A	#N/A	#N/A	#N/A	#N/A	#N/A	#N/A	#N/A	#N/A	#N/A	#N/A	#N/A	#N/A	#N/A	#N/A	#N/A	#N/A	#N/A	#N/A	#N/A	#N/A	#N/A	#N/A	#N/A	#N/A	#N/A	#N/A	#N/A	#N/A	#N/A	#N/A	#N/A	#N/A	#N/A	#N/A	#N/A	#N/A	#N/A	#N/A
ACS7	Potri.003G132300	ACS	#N/A	#N/A	#N/A	#N/A	#N/A	#N/A	#N/A	#N/A	#N/A	#N/A	#N/A	#N/A	#N/A	#N/A	#N/A	#N/A	#N/A	#N/A	#N/A	#N/A	#N/A	#N/A	#N/A	#N/A	#N/A	#N/A	#N/A	#N/A	#N/A	#N/A	#N/A	#N/A	#N/A	#N/A	#N/A	#N/A	#N/A	#N/A	#N/A	#N/A	#N/A	#N/A	#N/A	#N/A	#N/A	#N/A	#N/A
ACS8	Potri.002G113900	ACS	#N/A	#N/A	#N/A	#N/A	#N/A	#N/A	#N/A	#N/A	#N/A	#N/A	#N/A	#N/A	#N/A	#N/A	#N/A	#N/A	#N/A	#N/A	#N/A	#N/A	#N/A	#N/A	#N/A	#N/A	#N/A	#N/A	#N/A	#N/A	#N/A	#N/A	#N/A	#N/A	#N/A	#N/A	#N/A	#N/A	#N/A	#N/A	#N/A	#N/A	#N/A	#N/A	#N/A	#N/A	#N/A	#N/A	#N/A
LHT6	Potri.008G118000	LHT	2.52565	0	3.01772	3.37086	2.20392	0	0	0	0	0	0	0	0	0	0	0	2.18049	3.90733	4.98895	4.96895	3.02402	4.40869	3.60196	5.06715	5.273	2.84567	0	3.1928	1.70478	1.60516	0	0	0	0	0	0	0	0	0	0	1.78682	3.32554	4.00873	4.70943	4.43045	4.21204	3.48114
LHT1.2	Potri.001G335300	LHT	3.85933	4.46086	4.56901	5.12101	3.77558	3.86253	2.74886	3.93473	3.9016	3.04395	4.23475	0	3.7367	4.33457	4.5397	4.09008	4.40794	4.13985	3.97124	3.0298	4.04787	3.69418	3.12126	4.14737	4.86902	4.42543	6.3197	6.07176	5.82813	2.87733	3.49341	4.00745	3.70155	3.99338	3.30664	4.63433	3.56183	5.01062	3.88898	2.94266	3.8188	4.18544	2.71534	4.50459	3.9949	4.09985	4.24161
LHT4	Potri.014G036500	LHT	10.0181	10.586	11.7817	12.4608	12.8806	13.5207	14.0748	14.0481	13.7427	13.6722	12.8329	10.3449	7.55266	5.78141	6.99027	5.31103	5.34081	4.9413	5.27185	5.06252	5.96511	6.37969	6.70371	6.92419	6.40612	10.0037	10.5979	12.1162	12.7699	13.1062	13.7407	14.1351	14.073	13.9671	13.9084	13.4519	9.89952	8.18596	7.68326	6.38275	5.50737	5.10728	4.20672	3.39894	3.9949	5.3462	5.28539
LHT7	Potri.004G181100	LHT	11.1028	11.024	10.7053	10.8662	10.1171	9.35681	8.86772	7.98622	7.58474	6.66309	6.0202	6.13859	5.24111	5.73726	8.10986	9.34619	9.20098	8.94683	8.00188	8.25732	9.17929	10.146	10.8367	10.2556	8.43402	10.8853	10.2049	10.1812	10.146	9.7184	8.85861	7.98742	7.20466	7.06886	6.8571	6.68685	5.12725	5.15391	8.29348	9.42745	8.97004	8.32596	7.44514	6.83734	8.16151	9.06488	10.2259
LHT3	Potri.010G128300	LHT	10.5904	10.96	11.3918	11.6874	10.7636	7.544	5.43887	3.09796	5.40305	5.18442	6.81354	7.28034	5.75817	3.34854	5.56209	8.72964	10.7322	11.6376	12.9334	13.4145	13.1559	13.1802	13.0285	13.4246	13.5951	10.6182	10.2895	11.2615	11.8998	9.73474	6.38327	2.60383	4.21541	4.96435	5.16807	7.19843	7.13449	4.46814	6.78402	10.0511	11.4523	12.6208	13.1075	12.947	13.5203	13.4657	13.2739
EOL1A	Potri.002G048300	EOL1A	8.76327	8.77079	8.38756	7.91954	6.31572	5.80428	6.2297	6.79544	8.38286	8.25336	7.82046	7.06829	6.26567	5.94559	5.29471	5.21654	6.02944	6.12837	6.09664	5.58801	6.18788	5.56805	6.32869	6.66051	7.29598	8.10577	8.59421	7.77868	7.30971	5.82839	6.4728	7.24726	7.39487	8.21456	8.29383	7.75156	6.95438	6.63689	5.87444	3.41054	5.50737	5.66474	5.87332	5.70352	5.59096	5.48632	5.95768
EOL1B	Potri.005G214400	EOL1B	7.87993	7.94338	7.4948	7.44774	7.35272	7.39469	7.70734	7.89471	8.23493	8.22293	7.9955	7.40616	7.6495	7.66161	7.42968	7.7364	7.83161	7.48995	7.70193	7.66716	7.68929	8.09481	7.6899	8.63092	8.83929	7.96931	7.47296	7.46002	7.26633	7.7169	7.79709	7.92161	8.24188	8.27504	8.20866	8.16006	7.64293	7.5976	7.2425	7.43992	7.45966	7.52984	7.40552	7.34657	7.73803	7.82848	7.7782
ETO1B	Potri.006G103400	ETO1B	5.64243	6.52813	6.90949	7.80924	8.11811	8.19612	8.27074	8.43445	8.59191	8.61852	9.04956	9.45778	9.30139	9.04228	8.9345	8.53797	8.73493	8.39497	8.26089	7.42466	7.67464	7.18255	6.35896	6.52583	6.55832	5.58949	6.46211	7.17149	7.88863	7.98236	8.16256	8.34208	8.32528	8.52462	8.48302	8.95342	9.1105	9.23837	8.74717	8.70739	8.68292	8.52204	8.11947	8.18327	7.57803	7.56972	6.76073
ETO1D	Potri.016G123800	ETO1D	9.27821	9.40428	9.19697	8.94413	7.72749	7.17186	7.18663	7.30226	7.60417	9.67678	12.0526	12.6402	12.0795	12.5156	12.7824	12.9612	12.9764	12.9899	12.9056	11.7448	10.8918	11.2057	10.9835	9.94848	9.08187	9.21705	9.48767	8.78641	7.73797	6.98588	6.96452	7.26063	7.5416	8.16428	8.99921	11.469	12.1516	11.9901	12.7223	12.786	12.6562	12.6819	12.7113	12.4854	11.9036	10.785	10.6812
ETO1C	Potri.009G075300	ETO1C	8.80952	8.45051	9.04381	9.15584	9.1718	9.72847	10.1069	10.5131	10.8951	10.8314	10.7705	10.8089	11.1097	11.2591	11.247	11.199	11.239	11.1853	10.5925	9.24764	8.70412	8.05052	7.94064	8.29536	8.30606	8.90063	9.59976	9.12307	9.68454	9.01922	9.50919	10.1646	10.4672	10.7333	10.8337	10.7873	10.8421	11.2765	11.0637	11.1325	11.1527	10.9262	10.6978	10.4211	9.57202	8.47515	7.9768
ETO1A	Potri.001G280100	ETO1A	8.99883	9.03272	8.73874	8.80886	8.68153	9.56553	10.3737	10.6005	10.6296	10.1099	9.50141	9.5101	10.038	10.3138	10.5364	10.9226	10.9646	10.8957	11.1429	11.4419	10.8711	10.6999	11.1711	11.3086	9.83117	9.10984	8.8226	8.57219	8.40433	9.13983	9.60387	10.3433	10.4993	10.4417	10.0436	9.70902	9.64997	10.3407	10.512	10.8437	10.9353	10.9634	11.0602	11.0601	11.1303	10.8251	10.3351
XBAT32B	Potri.018G098400	XBAT32B	9.57152	9.52708	9.3331	9.80262	10.2897	10.4511	10.6457	10.6312	10.345	10.3456	10.013	9.97693	9.14824	9.13448	9.19917	9.72625	10.4857	10.7631	11.3871	12.0958	12.0626	12.1031	11.8122	11.6776	12.4273	9.71152	9.08281	9.47738	9.71713	10.239	10.3103	10.3307	10.4573	10.2576	10.4234	10.0024	9.39827	9.18935	9.32411	9.72393	10.2795	10.6148	11.0871	11.4372	11.9519	12.2494	12.2649
XBAT32A	Potri.006G176600	XBAT32A	10.0665	9.90971	9.82056	10.1815	9.75392	9.26298	9.5594	9.43956	9.96582	10.4596	11.3562	10.908	10.3558	10.9659	11.0345	11.0079	11.17	11.1998	11.1818	11.3099	11.1756	11.5014	11.5797	11.3157	11.399	9.85398	9.666	9.73974	9.29965	9.58826	9.2958	9.283	9.64432	9.88712	10.4171	11.2162	10.3013	10.8175	10.8488	10.7072	10.7654	10.6644	10.8841	10.8329	11.0334	11.208	11.3689
RAN1A	Potri.001G158900	Receptor Regulator	9.63853	10.0161	9.95325	9.8011	8.75411	8.34602	8.75838	8.75378	8.9743	9.73616	12.4104	13.0785	12.4547	12.2803	12.1609	11.9068	11.6322	11.2549	10.9475	11.1461	10.6898	10.6783	10.5124	10.4541	9.95823	9.56701	10.1151	10.059	9.2223	8.83659	8.68687	8.8105	8.865	9.02482	9.44216	12.0367	12.7492	12.3851	12.0906	11.8834	11.4216	11.1137	10.9578	10.9784	11.1553	11.0105	10.6017
RAN1B	Potri.003G075700	Receptor Regulator	10.3834	10.329	9.78029	9.07535	8.34599	7.75784	7.93974	7.57073	7.76815	8.01844	8.55037	8.82316	8.95336	9.06477	9.34806	9.26005	9.21442	9.33338	9.08415	9.40761	10.003	9.76699	9.74678	10.0471	10.2566	10.6199	10.227	9.5684	9.1565	7.91839	7.8565	7.75211	7.63508	7.80274	7.95339	8.235	8.81544	8.71086	9.03624	9.35879	9.28378	9.04461	9.26022	9.11226	9.42102	9.75577	9.87647
RTH1	Potri.007G017900	Receptor Regulator	10.8079	10.8931	10.9495	10.8928	10.8687	11.1704	11.2072	11.3023	11.6592	11.9376	12.2104	12.3928	12.4623	12.5156	12.5258	12.3748	12.3598	12.3177	12.0026	11.2737	11.27	10.7846	10.4628	10.4656	10.9757	10.8074	11.1213	11.0077	11.0731	10.8893	11.095	11.3461	11.577	11.6798	11.8289	12.2414	12.5446	13.1483	12.5099	12.5162	12.4242	12.2505	12.0411	12.043	11.385	11.1158	10.8546
RTE1B	Potri.018G053900	Receptor Regulator	7.63369	7.73268	7.82679	8.47795	8.52257	8.24056	7.96808	7.92145	7.31686	7.01532	7.08216	7.5403	7.43532	7.78596	7.88456	8.28232	8.04218	8.02683	7.76408	7.5101	7.2296	7.2624	7.51277	8.1311	8.5913	7.4153	7.4181	7.79762	8.80382	8.21981	8.1826	7.93834	7.61483	7.6739	7.10768	6.90909	7.61893	7.74058	7.62796	8.04342	8.05814	7.32578	7.59353	7.34657	6.95241	6.8669	7.21482
RTE1A	Potri.006G229900	Receptor Regulator	9.16022	8.66777	8.79034	8.85635	8.24888	8.02248	8.0499	8.14215	8.02034	8.5017	9.09885	9.77792	9.80561	10.2247	10.4318	10.5395	10.3278	10.2026	10.193	9.5231	9.25512	9.03753	8.68889	8.76402	9.18161	9.48715	8.95375	8.82845	8.40433	8.08062	7.97614	8.17562	7.85829	8.17702	8.507	9.04478	9.66763	9.75873	10.1262	10.2013	10.1747	10.1771	10.0711	9.92702	9.48164	9.15509	8.91224
ETR3	Potri.001G204200	ETR	10.7225	10.6565	10.4734	10.4955	10.2941	10.3304	10.2551	10.2205	10.2387	10.0847	10.1902	10.1844	10.154	10.2347	10.2825	10.2928	10.1643	10.256	10.3633	10.5816	11.0001	10.6061	10.8299	10.7665	10.6436	10.6521	10.6642	10.4442	9.88428	10.2042	10.1718	10.2187	10.1334	10.3406	10.0104	10.1207	10.1165	10.123	10.2382	10.2844	10.2509	10.1256	10.3178	10.2494	10.4951	10.5683	10.4746
ETR1	Potri.002G201500	ETR	11.6766	11.6254	11.174	10.7118	10.4739	10.1702	9.98045	9.80532	9.39815	9.7828	9.50141	9.22147	8.40636	7.62575	7.47357	8.22284	9.37859	10.2591	11.4128	12.5718	12.7444	12.6035	12.2589	12.508	12.6299	11.4378	11.2787	10.5979	9.99252	10.1703	9.90459	9.75865	9.89588	9.66555	9.5954	9.36144	8.62371	7.57233	7.26684	8.84153	9.79697	10.4652	11.1073	11.4657	12.0689	12.273	12.0045
ETR5	Potri.008G164400	ETR	10.1377	10.2078	10.0368	10.1245	9.9424	9.55016	9.24307	9.4139	9.41475	9.82596	10.0676	9.44318	8.91003	8.80103	9.04043	9.17472	9.35452	9.33338	9.64274	9.7543	10.0828	10.3891	10.6101	11.1022	11.6365	10.1664	9.82733	9.81602	9.31037	9.80939	9.4553	9.65362	9.66909	9.75957	9.67869	9.96709	8.89755	8.77872	8.87142	9.10808	9.15317	9.44012	9.62607	9.74428	9.86638	10.2277	10.3368
ETR7	Potri.019G014300	ETR	7.08407	7.18793	7.02887	6.8748	6.84504	6.32136	7.21054	6.94631	6.5403	7.30983	6.7116	7.32352	7.13436	7.3314	6.95973	7.75332	7.70405	7.42559	7.60338	7.49341	7.65983	7.76092	7.86884	7.77805	7.95627	6.58659	6.02145	6.67362	2.30168	7.13406	7.01009	7.13559	7.16341	6.7658	6.4253	5.8396	6.70358	7.69447	7.05954	7.57812	7.08745	7.68029	7.67909	7.46422	7.36165	7.28007	7.44938
ETR6	Potri.013G044100	ETR	9.82394	9.7949	9.67442	9.51887	9.40404	9.14812	9.23726	9.26001	8.98175	9.45647	8.9321	8.69753	9.48646	9.9064	10.0304	9.88816	9.92785	9.95535	10.0096	9.68984	9.37779	9.18482	9.18336	9.30626	9.14468	9.84007	9.9017	9.53776	9.02818	9.24463	9.17764	9.283	9.28918	9.25245	9.13876	9.10095	9.03994	9.75312	9.86036	9.82918	9.99203	9.93218	9.93166	9.93468	9.66705	9.38424	9.1145
ETR4	Potri.003G032300	ETR	9.693	9.81647	9.42955	9.29805	8.92451	8.78158	9.03109	9.07884	8.97803	9.32225	9.13867	9.7505	10.1846	10.4013	10.4094	10.5443	10.5534	10.583	10.3882	10.3785	10.5013	10.3787	10.3449	10.3396	10.471	9.68063	9.48767	9.44171	8.3149	8.85379	8.75982	9.19521	9.24373	9.30561	9.25188	9.28415	10.1335	10.337	10.3788	10.4007	10.4162	10.4017	10.4429	10.3426	10.2649	10.3504	10.2241
ETR2	Potri.010G074300	ETR	9.96797	10.3624	10.2211	10.1769	9.78042	9.03912	8.84498	8.66953	8.38286	8.54663	9.18885	9.75839	10.0041	10.6221	10.9083	11.1788	11.128	11.0707	10.8577	10.607	10.8303	10.5817	10.4382	10.4794	10.4156	10.0909	9.7846	9.89947	8.73653	9.43953	8.72835	8.55781	8.52303	8.59274	8.13875	8.63156	9.64404	9.85618	10.6104	10.7878	10.6914	10.6389	10.6393	10.3655	10.41	10.6599	10.286
CTR1C	Potri.006G115800	CTR	10.4603	10.6324	10.422	10.1342	10.1226	10.0905	9.9381	9.90918	9.87478	10.1314	10.2239	10.5451	10.6295	10.6654	10.526	10.4747	10.334	10.3311	10.0936	9.73668	9.76778	9.86616	9.7237	9.79954	9.84274	10.1096	10.573	10.0997	10.352	10.0126	9.93444	9.97483	9.90216	9.91209	10.0626	10.3232	10.5532	10.7028	10.3248	10.2911	10.2091	10.1972	10.0163	10.0379	9.85551	9.65549	9.77851
CTR1A	Potri.010G234700	CTR	6.00248	6.52813	5.80501	6.81597	6.86266	6.04885	6.48639	6.10379	6.78124	7.28648	6.57893	7.01661	7.46223	7.78596	7.85168	8.06921	8.11564	8.30243	7.34329	6.4237	6.3067	5.56805	4.48572	5.20587	5.23332	5.74094	5.3252	6.07176	5.61402	6.27412	6.38327	6.50942	6.88757	6.81552	7.08661	6.78987	7.411	7.38184	7.66506	7.57812	7.59568	7.48147	7.25762	7.16732	6.35445	5.07735	4.96715
CTR1B	Potri.008G025800	CTR	10.4922	10.6415	10.4045	10.3672	10.222	9.72456	9.53592	9.36846	9.56109	9.53288	9.82804	9.54244	8.95336	9.06477	9.50433	9.90339	9.70323	9.48318	9.50394	9.87194	9.6566	9.78738	9.82476	10.1537	10.1998	10.4174	10.3028	10.1758	10.6123	10.0891	9.78079	9.646	9.41752	9.4853	9.56907	9.61044	8.8673	8.73384	9.15836	9.52751	9.42562	9.6333	9.55543	9.32551	9.56936	9.76038	9.78104
CTR1D	Potri.016G095700	CTR	4.92017	5.27665	4.29123	4.86624	4.44124	2.92644	4.42195	3.93473	4.93517	3.43614	4.1117	4.0093	3.90386	5.32492	5.29471	5.56217	5.52473	5.53669	4.49683	4.64508	5.75823	5.18639	4.59166	5.1611	4.86902	4.92507	5.13405	4.47665	3.02565	4.80804	4.45893	3.72688	3.53791	4.39432	3.79926	5.02105	4.98413	3.94366	5.14837	4.95696	4.71846	5.01957	5.54893	4.80186	4.90589	5.39444	5.10299
CTR1E	Potri.016G095800	CTR	9.22612	9.12203	8.86283	8.87376	8.51702	8.41065	8.64008	8.49357	8.34294	8.62784	8.77419	8.8821	8.56994	8.64258	8.8866	9.05022	9.06666	9.17927	8.99626	9.07332	9.26003	9.10406	8.90944	9.12595	8.99561	8.8626	8.95375	8.80056	9.3628	8.58686	8.31557	8.47993	8.60234	8.72002	8.51491	8.42302	8.54946	8.90554	8.74717	8.79504	8.85002	8.81664	8.95876	8.85655	8.99951	9.01179	9.02334
EIN2B	Potri.016G090800	EIN2	11.033	11.003	11.024	10.9878	10.9038	10.7481	10.7452	10.7224	10.815	11.0114	11.2905	11.14	10.9514	10.8056	10.8532	10.9151	10.805	10.9348	10.8754	10.9838	10.9629	11.1055	10.7015	10.8134	10.9174	11.0718	11.0225	10.9717	10.785	10.909	10.7966	10.8102	10.7648	11.0233	10.9865	11.1633	11.0628	10.9776	10.8017	10.8753	10.7552	10.6894	10.7162	10.6212	10.7949	11.0812	10.9657
EIN2A	Potri.006G127100	EIN2	11.3091	11.2802	11.2205	10.9951	10.9166	10.9116	10.9222	10.7856	10.7684	10.9744	11.0969	10.8739	10.7532	10.9148	11.2102	11.1567	11.1544	11.1934	11.2418	11.4089	11.5614	11.4283	11.3074	11.3328	11.3278	11.1438	11.1573	10.9518	11.1899	10.91	10.8031	10.667	10.6759	10.7664	10.891	10.9725	10.6243	10.8067	10.9944	11.0636	10.9844	11.0924	11.041	10.961	11.0808	11.3019	11.3218
EIN3E	Potri.003G210500	EIN3	7.58133	7.22065	7.72439	7.74761	7.53952	7.51716	7.77306	7.15227	7.50431	7.25073	7.26601	7.80686	8.00104	7.97833	8.30468	8.14807	8.02703	8.22891	8.31379	8.45126	8.19968	8.58346	8.53833	8.17113	8.02175	7.40021	7.55153	7.2832	8.53803	7.46034	7.19244	7.20639	7.12095	7.39744	7.33902	6.54678	7.90357	8.38776	8.00601	8.17993	8.00048	8.03337	8.00485	7.95106	8.21008	8.35239	8.70386
EIN3A	Potri.009G159200	EIN3	12.3345	12.1895	11.8173	11.2046	10.687	10.5982	10.6457	10.8392	11.1133	11.3102	11.8953	12.1963	12.3187	12.6028	12.89	12.8642	13.0076	13.1391	13.2666	13.263	12.6237	13.0362	12.9979	13.2799	13.6656	12.0901	11.8446	11.2015	11.2854	10.3613	10.4696	10.6657	10.9741	11.0607	11.205	11.4661	11.9937	12.2271	12.582	12.7141	12.8033	12.963	12.9881	13.0989	13.0868	12.9393	12.858
EIN3B	Potri.004G197400	EIN3	13.4486	13.2662	13.0346	12.7617	12.3408	11.7366	11.7227	11.6006	11.637	11.6741	12.1278	12.754	12.8778	12.6444	12.7062	12.5435	12.5212	12.5442	12.7679	12.8672	12.5574	12.9743	13.2749	13.7351	14.3852	13.5704	13.0894	12.7992	12.5474	12.2007	11.7974	11.8241	11.8014	11.7813	11.7756	12.1089	12.7813	12.5576	12.4803	12.553	12.5606	12.5142	12.6406	12.7943	12.904	12.9883	13.143
EIN3D	Potri.008G011300	EIN3	12.9246	12.673	12.4624	12.2148	11.7405	11.1443	10.958	10.8592	10.8119	11.1919	11.5824	11.6801	11.6039	11.1675	11.3624	11.5263	11.863	12.1806	12.8566	13.5663	13.3022	13.6658	13.7301	13.4103	13.346	12.941	12.3655	12.0673	12.099	11.5536	11.1376	11.1236	11.0794	11.1221	11.2507	11.5149	11.5851	11.2063	11.1788	11.4709	11.8218	12.2577	12.6581	12.8985	13.2755	13.4315	13.4351
EIN3C	Potri.010G247500	EIN3	13.1627	13.0333	12.7663	12.5636	12.4247	11.4677	11.2467	11.2393	11.0448	11.4703	11.857	11.5634	11.0299	10.6221	11.1112	11.4939	12.0195	12.4882	13.3801	14.0769	13.7683	14.1052	14.2985	14.6988	15.1146	12.8211	12.6644	12.1488	12.8732	11.9118	11.2487	11.2071	11.2418	11.1555	11.3905	11.6138	11.0381	10.1011	10.2227	11.0811	11.7109	12.2756	12.738	13.2913	13.8799	14.0217	14.0611
EIN3F	Potri.001G015900	EIN3	7.84582	7.56445	7.74545	7.87988	7.85029	7.71911	7.70734	7.73804	7.86796	6.84993	6.98063	7.01661	7.21569	7.57651	7.96363	7.86648	8.34064	8.56395	9.2988	9.98967	9.99708	9.94892	10.0525	9.95832	10.2677	8.10577	7.43201	7.8439	8.8139	7.88531	7.63202	7.83488	7.70383	7.4922	7.28457	7.2354	7.06512	7.05693	7.51055	8.12085	8.4298	8.54576	8.92413	9.23322	9.89849	9.97174	10.0977
EIN3G	Potri.001G016000	EIN3	6.70352	6.0341	6.20052	6.40137	6.22783	6.3419	6.02907	6.17221	6.06706	5.82663	5.67489	5.9309	6.35454	5.86583	6.25819	6.36573	6.62013	6.66293	7.93591	8.27695	7.73238	8.20668	7.77093	7.46492	7.93788	6.4758	6.02145	6.07176	6.91947	6.08307	5.86018	6.31804	5.97641	5.45766	5.90573	5.63337	5.93891	5.96622	5.34421	5.9109	6.29576	6.60668	7.04205	7.36181	7.89907	8.16361	7.70542
EBF4B	Potri.018G130800	EBF	11.8562	11.4554	11.7757	12.2726	12.0828	10.9397	10.6889	10.4282	10.1289	10.4791	10.2202	10.2361	10.3359	10.7217	10.4234	10.2156	10.3185	10.4599	10.8595	11.1803	11.7008	11.6293	11.6647	11.6085	12.0331	12.5637	11.3773	12.2106	12.5681	12.093	11.0566	10.9395	10.7252	10.612	10.8337	10.7414	9.99586	10.4661	10.5398	9.97393	10.1747	10.2487	10.4331	10.4445	10.8386	11.1469	11.1166
EBF3B	Potri.018G027700	EBF	11.4279	11.3185	11.1965	11.3144	10.7961	10.3097	9.9055	9.69727	9.91811	9.93511	10.3136	10.8408	10.8093	10.78	10.5822	10.7458	10.9607	11.0899	11.3304	11.4375	11.4972	11.6097	11.7478	12.0675	12.4295	11.7295	11.2178	11.2944	12.2047	10.8715	10.5335	10.0671	10.1772	10.1743	10.3413	10.8196	10.883	11.1086	10.7378	10.759	10.8616	11.0951	11.2057	11.3738	11.6737	11.6774	11.8124
EBF4A	Potri.006G068500	EBF	11.5891	10.7122	10.6232	10.6382	9.93687	8.75502	8.46222	8.40633	8.73975	9.13883	9.58738	10.3422	9.85975	9.59329	8.91871	8.37266	7.74166	8.27834	9.88574	11.2075	12.1219	12.5105	13.1649	13.1419	13.5246	11.667	9.94358	10.1974	10.9889	9.48991	8.64415	8.73588	8.59201	8.96366	9.13364	9.34884	9.80694	9.36149	8.77289	8.17993	7.98074	8.60717	9.39275	9.93977	10.8286	11.5488	12.2834
EBF3A	Potri.006G254100	EBF	13.1228	12.865	12.4738	12.697	11.8579	11.6079	11.2909	11.4289	12.1412	12.2958	12.3724	12.6023	12.6422	12.8549	12.1269	12.3809	12.6046	12.8401	13.6292	14.0598	14.3859	14.4254	14.298	14.3693	14.4433	14.0472	13.344	13.0513	13.467	12.5769	12.2895	12.463	12.7424	12.8936	13.078	13.362	12.1928	12.86	12.3589	11.7337	11.9997	12.4642	12.7375	12.7533	13.4363	13.7237	13.73
ERF117	Potri.006G261200	ERF	2.30548	3.0997	6.68068	9.55709	10.6734	10.4757	9.41761	8.06629	5.95045	3.04395	1.68905	0	1.7351	1.74811	2.84524	0	0	0	0	0	0	0	0	0	0	2.42365	5.54607	8.62615	10.9889	10.8448	10.0055	8.42161	6.54622	5.61575	4.3176	4.39339	0	3.10601	3.61166	0	0	0	0	0	1.62081	1.61114	0
ERF116	Potri.018G021900	ERF	3.6018	6.36206	7.73847	9.43338	10.5753	10.5853	10.229	9.44649	7.24443	5.41739	2.28201	0	1.7351	1.74811	3.30553	0	0	2.13299	0	1.93952	1.93518	2.88262	1.77016	0	1.41923	4.30068	5.82452	8.68327	11.0929	10.883	10.4227	9.40541	8.16037	7.08246	5.39075	3.74018	2.35105	0	3.61166	2.2315	0	0	0	0	1.62081	1.61114	0
ERF86	Potri.012G032900	ERF	2.30548	2.36468	4.50444	6.36899	7.97429	8.4155	8.31555	8.13073	8.34871	8.03254	7.01528	3.77945	3.90386	3.56766	2.1497	2.09807	0	3.28393	2.0158	0	0	0	2.38308	0	0	3.16866	3.08939	5.36258	6.88164	8.35885	8.39215	8.08834	8.41588	8.16428	8.64307	8.17916	3.91893	2.37006	2.80948	2.2315	1.78682	3.32554	2.04158	3.13765	0	1.61114	0
ERF114	Potri.003G179900	ERF	7.62796	8.09225	7.33718	5.63854	7.25828	9.80444	10.3817	9.84951	7.89975	7.09813	5.67489	3.16532	2.3395	1.74811	0	0	0	0	0	1.93952	0	0	0	0	0	6.41705	7.34645	6.9354	6.04907	7.97452	9.45255	9.76336	8.60747	7.72682	6.75399	5.51801	0	0	3.26687	2.2315	1.78682	0	0	0	1.62081	0	0
ERF28	Potri.002G039000	ERF	8.78915	8.09225	8.10737	7.76637	7.2803	6.83763	6.27579	6.7514	6.27532	6.53021	6.4328	5.54956	3.90386	2.77063	2.1497	0	2.18049	2.82525	0	0	0	1.60868	0	0	0	8.73613	7.65005	7.60682	6.53683	7.01676	6.86882	6.65828	6.48056	6.44622	6.78047	5.79074	5.58948	0	2.11982	0	0	0	2.04158	2.39709	0	2.58004	0
ERF53	Potri.014G076700	ERF	0	0	0	1.84719	3.23656	2.39228	4.24751	4.45884	5.64745	3.87472	5.0295	3.77945	0	1.74811	0	0	0	0	0	0	0	0	0	0	0	0	0	1.64676	0	3.52483	3.93481	4.70088	4.67358	4.90428	4.16475	4.25584	0	0	0	0	0	0	0	0	0	0	0
ERF90	Potri.010G163900	ERF	0	0	0	0	3.30761	4.25923	2.74886	4.66314	4.73798	6.31625	5.0295	2.71582	0	0	0	0	0	0	0	0	0	0	2.80091	1.46745	0	0	0	1.64676	2.71083	4.49317	4.05609	4.85004	4.67358	5.61575	6.32094	5.68775	0	0	0	0	1.78682	0	0	0	0	0	0
ERF63	Potri.008G215600	ERF	0	0	0	0	0	1.47929	3.2012	5.0504	3.46175	1.55226	0	0	0	0	0	0	0	0	0	0	0	0	0	0	0	0	0	0	0	0	3.09803	4.62008	4.50741	3.04221	1.89952	0	0	0	0	2.2315	0	0	0	0	1.62081	0	0
ERF107	Potri.001G092400	ERF	1.24078	2.36468	0	0	2.60212	3.31131	4.57749	4.78482	4.42435	2.49673	1.68905	0	0	0	0	0	0	0	0	0	0	0	0	0	0	2.84567	0	0	1.70478	2.57163	3.49341	4.00745	3.35294	3.04221	1.89952	1.86033	0	0	0	0	0	0	2.04158	0	0	0	0
ERF84	Potri.014G094500	ERF	2.04134	0	3.01772	3.37086	3.72483	3.31131	3.54293	2.36319	3.46175	4.10659	0	0	0	0	0	0	0	0	0	0	0	0	0	0	0	1.80291	1.74827	3.75822	3.28245	2.57163	2.15278	3.87404	3.70155	3.04221	3.30664	1.86033	0	0	0	0	0	0	0	0	0	0	0
ERF118	Potri.018G028000	ERF	0	0	1.41213	1.84719	3.30761	5.64802	7.69043	8.94187	9.81767	10.4452	10.2183	8.82316	6.38299	4.55439	4.16353	2.78338	3.3452	2.13299	2.0158	2.59145	0	2.18102	1.77016	1.46745	2.59155	2.84567	2.35588	2.63003	4.13823	4.87706	7.40067	8.8105	9.75258	10.0604	10.4463	10.1765	8.28542	5.80196	4.12114	2.94266	1.78682	2.55893	0	2.39709	0	2.18412	2.28704
ERF140	Potri.019G075500	ERF	2.52565	0	3.61932	2.20048	1.35002	2.01665	2.06938	2.89358	5.05306	6.68111	6.38061	5.22447	2.75272	0	2.1497	0	0	0	0	0	0	0	0	0	1.41923	2.42365	3.34878	1.64676	0	0	0	2.60383	4.21541	5.41527	5.90573	6.42402	4.82519	3.58567	0	2.2315	0	0	0	0	1.62081	0	0
ERF170	Potri.006G163400	ERF	0	0	1.41213	2.70859	5.14539	5.80428	5.07165	4.59822	4.23746	3.59781	4.45312	3.77945	2.75272	2.35569	0	0	0	0	0	1.93952	0	0	0	0	0	1.80291	2.35588	2.63003	3.85434	5.33497	5.14437	4.44341	3.35294	3.04221	3.30664	3.74018	3.08371	3.58567	2.11982	2.2315	0	0	0	0	0	0	0
ERF142	Potri.013G101200	ERF	1.24078	0	2.29496	2.9058	4.53227	4.16987	4.04889	4.72527	5.26332	5.98011	5.83864	3.50534	2.3395	0	0	0	0	0	0	0	0	0	0	0	0	0	1.74827	2.93965	2.71083	4.94291	4.97071	5.27617	4.74998	5.72389	6.2844	5.74017	3.08371	3.58567	2.80948	0	0	0	0	0	0	0	0
ERF74	Potri.005G087200	ERF	1.70783	0	0	4.30529	5.61623	5.74379	6.32044	7.2714	7.88394	7.81314	4.34808	0	0	0	2.1497	0	0	2.13299	0	0	0	0	2.80091	2.3752	0	1.80291	0	2.22897	4.67012	5.75701	6.01725	7.15003	8.18805	8.5832	8.67164	6.6599	0	0	2.80948	0	0	0	0	0	0	1.61114	0
ERF129	Potri.006G138900	ERF	3.16448	3.0997	1.93046	2.4783	3.72483	4.93719	5.17259	5.27455	5.4892	5.41739	5.0295	3.50534	3.07015	2.35569	2.84524	2.09807	0	2.13299	3.1309	2.59145	1.93518	2.18102	2.80091	2.90716	2.59155	4.30068	3.34878	0	2.30168	4.80804	5.6839	5.80046	6.03858	5.41527	5.32028	5.25527	2.35105	2.37006	3.88898	3.7616	2.8237	1.91289	0	3.39894	1.62081	2.58004	3.66907
ERF27	Potri.005G223300	ERF	2.71504	5.00314	5.25818	3.37086	0	0	2.06938	0	0	0	1.68905	0	2.3395	1.74811	3.65206	4.88901	5.01165	5.53669	5.773	3.36299	1.93518	2.18102	0	0	0	3.43115	7.28646	5.36258	3.02565	0	0	0	0	0	0	0	0	2.37006	3.26687	4.48023	5.9344	6.37913	6.08877	5.49804	4.22914	1.61114	0
ERF166	Potri.018G085700	ERF	2.52565	3.0997	3.01772	2.20048	2.3502	2.39228	2.06938	0	0	0	0	4.0093	4.18898	2.35569	2.1497	2.09807	0	2.82525	2.68416	0	0	0	0	0	0	3.65254	4.33484	2.93965	1.70478	0	0	0	0	0	0	2.92356	4.98413	2.37006	0	2.2315	2.40373	0	3.5048	0	0	0	0
ERF57	Potri.019G036100	ERF	0	0	1.41213	2.20048	2.03925	2.92644	2.06938	2.89358	3.62393	2.10962	3.66256	0	3.32877	3.75747	2.1497	3.85855	2.882	2.82525	3.97124	0	0	0	0	2.90716	0	0	0	0	0	2.17658	1.58632	3.16364	2.58272	3.43429	2.54255	3.74018	0	2.37006	2.11982	3.41054	2.8237	3.32554	3.1648	2.81638	1.62081	0	0
ERF16	Potri.003G081200	ERF	2.52565	3.0997	4.12918	2.9058	1.62685	0	0	0	1.56745	0	0	0	0	0	0	0	0	0	0	0	1.93518	1.60868	3.12126	2.90716	3.20634	2.42365	3.5679	3.1928	3.02565	1.60516	0	0	0	0	0	0	0	0	2.11982	0	1.78682	1.91289	0	0	0	0	0
ERF134	Potri.018G047300	ERF	2.30548	0	3.49116	2.4783	1.35002	0	0	0	1.56745	1.55226	1.68905	2.04198	1.7351	0	0	0	0	2.13299	0	1.93952	1.93518	0	3.60196	3.95034	3.02992	3.43115	2.35588	0	0	0	0	1.62806	0	0	0	0	0	0	0	0	0	1.91289	2.71534	2.39709	1.62081	1.61114	2.69459
ERF4	Potri.001G154200	ERF	3.03012	2.36468	2.5804	3.49711	2.60212	2.68518	0	0	0	1.55226	0	3.16532	0	0	0	0	2.18049	0	0	0	2.58616	1.60868	3.38191	2.0015	3.75034	4.01299	3.5679	3.1928	2.71083	1.60516	2.15278	2.20545	3.14011	2.10823	0	3.25099	2.35105	0	0	0	0	0	0	0	1.62081	0	2.28704
ERF128	Potri.018G038100	ERF	3.16448	4.22258	3.19379	2.20048	2.60212	2.68518	0	2.36319	2.12888	3.04395	3.00244	2.04198	0	1.74811	0	0	0	2.13299	0	2.59145	3.02402	2.57658	2.80091	3.44943	2.828	5.22843	3.75772	4.27471	0	3.52483	2.84892	2.60383	3.14011	3.04221	1.89952	0	0	0	2.11982	0	2.40373	2.55893	0	1.78146	2.59365	2.58004	3.48114
ERF148	Potri.006G021000	ERF	1.70783	0	0	0	0	0	0	0	0	0	0	0	0	0	0	0	2.18049	3.62949	2.68416	4.37991	3.3569	3.69418	1.77016	3.11204	3.96016	2.84567	0	0	0	0	0	0	0	0	0	0	0	0	0	2.2315	3.62774	3.32554	4.00873	3.97871	3.36552	3.13712	2.28704
ERF83	Potri.002G167400	ERF	1.24078	0	1.41213	2.20048	4.44124	4.25923	2.06938	0	0	1.55226	0	0	0	0	2.1497	0	3.3452	4.5154	4.49683	3.63247	3.02402	2.57658	0	2.0015	1.9396	1.80291	0	2.22897	3.02565	3.34017	3.8023	2.20545	2.18651	2.10823	1.89952	0	3.08371	0	2.11982	4.0431	5.20083	5.77592	5.22386	5.44175	5.74966	5.13528	3.00838
ERF76	Potri.005G195000	ERF	2.52565	2.36468	2.5804	1.34769	3.61758	4.70287	5.51771	5.31548	4.93517	3.43614	4.96	3.50534	0	1.74811	0	0	2.18049	0	4.63651	4.64508	3.85253	4.09553	4.24704	2.0015	0	2.42365	3.34878	1.64676	3.28245	3.34017	3.3095	4.00745	3.98143	2.49518	3.79926	4.93367	3.08371	0	0	0	2.40373	4.18544	5.39554	5.70352	5.71159	4.7465	3.48114
ERF22	Potri.004G051800	ERF	5.70903	5.50643	5.00196	3.37086	3.37526	2.68518	0	0	3.06812	4.20981	4.72877	2.71582	2.3395	2.35569	0	2.09807	2.18049	0	2.68416	2.59145	4.21974	4.49954	3.60196	5.20587	6.01982	5.53525	3.75772	3.1928	2.30168	0	2.15278	3.16364	1.61304	3.25183	4.58173	4.74118	3.08371	2.37006	0	0	0	0	4.00873	3.61946	4.22914	4.21204	5.03667
ERF19	Potri.010G072400	ERF	3.93579	5.6089	4.29123	2.20048	1.35002	0	0	0	0	0	0	0	0	0	0	0	0	0	0	0	0	0	0	0	0	5.00711	4.55466	3.4073	2.71083	1.60516	0	0	0	0	0	0	0	0	0	0	0	0	0	0	0	0	0
ERF163	Potri.001G155700	ERF	5.25355	6.0341	5.60428	4.95627	2.81472	1.47929	0	0	0	0	0	0	0	0	0	2.09807	0	0	0	0	0	0	0	0	0	4.42543	5.20062	4.73462	3.85434	3.12773	1.58632	0	0	0	0	0	0	0	0	0	0	0	0	0	0	0	0
ERF96	Potri.006G104200	ERF	6.49291	7.31458	6.4261	4.37232	2.71252	0	0	0	0	1.55226	1.68905	0	0	1.74811	0	0	0	0	0	0	0	2.18102	3.12126	4.6146	2.3053	6.50431	6.71063	4.27471	3.02565	1.60516	0	0	0	0	0	0	0	0	0	0	0	2.55893	0	0	0	0	2.69459
ERF97	Potri.016G126100	ERF	7.06725	7.15445	6.63624	5.19682	4.37718	0	0	0	0	0	0	2.04198	1.7351	0	0	0	0	0	2.0158	0	0	0	0	3.29078	2.3053	6.41705	6.96146	5.55301	3.49966	2.87733	0	2.20545	1.61304	2.49518	0	0	0	0	0	0	2.8237	0	0	0	1.62081	1.61114	1.69307
ERF162	Potri.003G079300	ERF	4.32462	3.93667	6.0278	5.793	3.56077	0	0	0	2.12888	0	0	0	0	0	0	0	0	0	0	0	0	0	0	0	0	4.54021	4.55466	5.36258	5.18734	3.52483	0	1.62806	0	1.55117	0	0	0	0	0	0	0	0	0	1.78146	0	0	0
ERF160	Potri.002G141200	ERF	7.92731	7.86275	7.63689	7.04842	5.39189	1.47929	3.2012	0	0	0	0	0	0	0	2.1497	0	0	0	0	0	0	0	0	0	0	7.72481	7.14158	7.11221	6.65369	5.12414	2.54503	1.62806	0	2.79558	0	0	0	0	0	0	0	0	0	0	0	0	0
ERF87	Potri.001G094800	ERF	3.69291	5.50643	6.72378	6.65071	5.60232	2.92644	0	0	0	0	0	0	0	0	0	0	2.882	2.13299	0	0	0	0	0	0	1.41923	3.16866	4.99088	7.24231	6.86234	4.57859	1.58632	0	0	0	0	0	0	0	0	0	1.78682	2.99423	2.04158	1.78146	0	0	2.69459
ERF161	Potri.014G055700	ERF	5.98467	6.9743	6.46049	5.99751	3.91782	2.68518	2.06938	1.99084	0	1.55226	2.689	0	0	1.74811	0	0	0	0	0	0	2.58616	2.88262	3.12126	1.46745	0	5.08472	5.59638	5.94158	6.08281	3.34017	0	0	1.61304	0	0	0	0	2.37006	0	0	0	0	0	0	0	2.18412	2.69459
ERF15	Potri.008G166100	ERF	10.1061	10.141	9.37426	8.17966	6.55121	4.07457	4.57749	3.57706	4.13402	2.79724	3.00244	0	0	2.77063	0	0	0	2.13299	0	0	1.93518	1.60868	1.77016	1.46745	0	10.9631	10.9686	9.95745	8.87775	6.95432	4.90783	4.00745	3.53791	3.99338	3.79926	5.02105	0	0	0	0	0	2.55893	0	1.78146	1.62081	1.61114	1.69307
ERF35	Potri.008G210900	ERF	12.6654	12.154	10.3215	8.70892	6.82122	5.09087	4.84567	4.72527	5.26332	3.43614	2.28201	3.50534	3.7367	4.44868	2.1497	2.09807	3.97313	3.90733	0	0	2.58616	1.60868	2.38308	2.0015	5.64973	13.0785	11.9886	9.89727	8.70979	7.03195	5.52549	5.04827	4.67358	5.61575	4.99785	5.45668	3.08371	4.67255	4.32087	0	4.39892	2.99423	2.71534	2.81638	3.15229	2.58004	3.98379
ERF165	Potri.001G187500	ERF	4.43388	5.95851	6.39087	5.91018	4.91696	4.42281	4.71782	5.14429	4.42435	0	0	0	0	0	0	0	0	2.13299	0	0	0	0	1.77016	0	0	5.6922	6.3197	6.67362	6.84278	5.12414	3.65621	4.70088	4.31948	2.79558	2.9763	1.86033	0	0	0	0	0	0	0	0	0	0	0
ERF164	Potri.003G050700	ERF	3.69291	4.22258	4.12918	3.0785	4.16582	4.88209	3.8182	4.38374	4.42435	0	1.68905	0	2.3395	0	0	0	0	0	0	1.93952	0	1.60868	0	2.0015	2.3053	3.8441	3.34878	3.4073	3.49966	3.96773	4.2716	4.53445	4.5929	3.43429	3.30664	3.25099	0	0	0	0	0	0	0	0	0	1.61114	0
ERF106	Potri.003G139300	ERF	2.88149	0	2.29496	3.37086	3.30761	4.42281	4.24751	4.03649	4.23746	3.43614	3.97707	0	0	0	0	0	0	0	0	0	0	0	1.77016	0	0	4.01299	2.77085	3.4073	3.02565	4.40236	3.65621	4.53445	4.95749	4.90428	4.16475	3.51654	0	2.37006	2.11982	0	0	0	0	0	2.19631	1.61114	1.69307
ERF150	Potri.015G136300	ERF	1.70783	3.57893	4.29123	5.08156	3.82458	3.13202	2.06938	1.99084	2.12888	2.10962	2.28201	2.04198	2.3395	1.74811	2.1497	2.78338	2.18049	3.28393	2.0158	0	0	0	0	2.3752	4.22651	3.43115	4.55466	5.7212	5.97912	4.30542	3.8023	2.91171	1.61304	1.55117	0	1.86033	2.35105	2.37006	2.11982	2.2315	0	0	0	1.78146	0	2.18412	0
ERF88	Potri.003G136300	ERF	3.03012	3.0997	4.36587	4.86624	4.67225	4.56965	0	3.27631	0	2.49673	0	0	0	0	0	0	2.18049	2.13299	3.1309	1.93952	3.02402	2.18102	2.80091	3.11204	4.05456	5.08472	3.5679	5.20117	5.36247	4.49317	3.3095	2.60383	3.14011	0	0	0	0	0	2.80948	0	2.40373	1.91289	2.04158	2.81638	3.71467	3.34986	3.48114
ERF25	Potri.011G061700	ERF	4.67542	5.14638	4.50444	5.23327	3.37526	1.47929	0	1.45913	1.56745	1.55226	1.68905	0	0	0	0	0	0	0	0	0	1.93518	1.60868	4.24704	3.95034	5.10725	5.15837	6.09326	6.30143	5.61402	2.17658	0	0	0	0	0	0	0	0	0	0	0	0	0	0	2.19631	1.61114	0
ERF31	Potri.002G039100	ERF	7.76988	6.89543	6.39087	5.74333	4.75013	3.74342	2.74886	2.89358	4.42435	2.10962	1.68905	2.04198	0	1.74811	0	0	0	2.82525	2.0158	2.59145	3.3569	2.18102	1.77016	3.29078	4.64522	7.59831	6.68762	5.63956	5.46841	4.73555	3.49341	4.00745	2.58272	3.59593	2.54255	2.92356	0	0	2.11982	0	1.78682	2.99423	2.71534	2.81638	1.62081	2.18412	2.28704
ERF38	Potri.001G163700	ERF	13.2421	13.0396	12.953	12.7472	12.7719	12.7001	12.5752	12.6263	12.5711	12.7308	13.0743	13.5334	13.526	13.2793	13.3365	13.1841	13.0537	13.0578	13.2679	13.9563	14.2784	14.1011	14.0214	13.7778	13.5617	13.2532	12.9328	12.7229	12.5576	12.6319	12.5278	12.5945	12.6533	12.6888	12.7432	12.9113	13.407	13.2273	13.0114	12.9541	12.9646	13.0301	13.1527	13.1855	13.6403	14.1072	14.0621
ERF39	Potri.003G071700	ERF	13.6102	13.473	13.1696	12.8077	12.5074	12.271	12.1474	12.2061	12.3141	12.7114	13.5446	14.0858	14.4901	14.7388	14.9334	14.8474	14.8279	14.8753	14.987	14.9901	14.6107	14.2586	14.1378	13.5493	13.2984	13.5348	13.314	12.8271	12.4462	12.2804	12.148	12.1587	12.2702	12.3904	12.4561	13.1701	14.0842	14.439	14.5219	14.6806	14.7097	14.7564	14.8732	14.978	14.9867	14.6267	14.309
ERF112	Potri.007G090600	ERF	13.3579	13.2434	12.7689	12.3402	11.2684	10.1944	10.2864	10.4887	11.1804	11.3656	11.4141	11.429	10.038	8.43033	7.93252	8.1608	8.56701	9.35658	10.5335	11.3762	11.7919	11.9543	12.46	13.3472	13.6902	13.2759	12.977	12.0472	12.1285	10.5512	10.39	10.6795	11.0609	11.3109	11.5823	11.8973	10.6862	9.66622	8.49237	8.25054	8.99977	9.68405	10.1866	10.3387	11.1668	11.8407	12.4159
ERF110	Potri.005G077300	ERF	13.5801	13.7279	13.2845	12.7266	12.0087	10.8412	11.0619	11.4815	11.9275	12.2696	12.1764	11.4103	10.2594	9.7597	9.81271	10.2186	10.4885	10.5021	10.643	10.8211	10.7901	10.6163	11.256	11.7662	12.4157	13.3457	13.1859	12.6093	12.6766	11.3151	10.9418	11.5867	12.0213	12.1633	12.3474	12.0825	10.9518	9.86661	10.0264	10.059	10.394	10.4017	10.5512	10.4641	10.5741	10.4648	10.5492
ERF46	Potri.017G013700	ERF	8.62068	8.81431	8.94709	8.42774	8.55363	7.89622	7.50944	7.07099	7.07377	7.74625	8.85291	9.25531	9.9433	10.579	10.8407	10.5898	10.6701	10.5176	10.0538	8.72584	8.80848	8.55203	8.83602	7.8001	6.45866	8.77759	8.98711	8.72838	9.27432	8.82355	7.95299	7.5049	7.32177	7.76106	7.86956	8.9809	9.52638	10.7682	11.0912	10.9578	10.7185	10.9202	10.5145	10.2432	9.45597	8.97263	9.4434
ERF113	Potri.005G168700	ERF	9.14427	9.70527	8.68159	8.73138	8.94946	8.9781	8.88268	8.90214	8.84147	8.87094	8.86246	9.16326	9.09335	8.97262	9.25052	9.92595	10.483	10.0002	9.53992	9.23263	8.93067	9.34315	9.96172	10.9908	11.0142	9.03856	9.02432	8.62085	7.32389	9.55183	9.50919	9.37193	9.38798	9.23124	9.19889	9.02907	9.46037	8.99384	9.43566	9.63171	9.78563	9.95892	9.93862	9.95241	9.76319	9.36623	9.70841
ERF40	Potri.001G356100	ERF	9.9691	10.2159	10.2348	10.4652	10.3705	10.3784	10.5269	10.7856	11.0161	11.0638	11.483	12.0033	11.7496	11.8134	11.7026	11.4634	11.5325	11.5523	11.3279	10.8161	10.2503	10.241	10.5006	10.2206	9.91971	9.81753	10.01	10.1167	11.4479	10.2209	10.4171	10.5696	10.7474	10.8443	11.1952	11.5111	11.8191	11.9526	11.7083	11.5458	11.4912	11.4694	11.3984	11.4327	11.0208	10.6338	10.6784
ERF49	Potri.011G115600	ERF	9.59957	9.96869	9.88211	10.3507	10.2778	9.72651	9.68422	9.71649	10.3377	11.0561	11.6003	11.6486	10.572	9.93354	9.56137	9.3406	9.30513	9.49368	9.64687	9.27231	8.80175	8.83483	8.81979	9.36415	9.12855	9.72066	9.48099	10.1484	10.5847	10.3969	10.1225	10.1084	10.3992	10.6717	11.2436	11.6807	11.3189	10.6644	10.1061	9.65272	9.77134	9.95302	9.97628	10.2473	10.1271	9.84087	9.81356
ERF111	Potri.002G094200	ERF	10.3594	10.1537	10.1778	10.273	10.3193	10.1324	9.72631	9.726	9.60995	9.74476	9.88768	10.1726	10.242	10.2602	10.5023	10.6201	10.6991	10.6314	10.5446	9.77171	10.0349	9.97483	10.6053	10.6068	10.0876	10.7756	10.4086	10.3301	10.5013	10.6245	10.3625	10.0305	9.95146	9.90254	9.97363	9.93655	10.4413	10.337	10.4443	10.6352	10.699	10.9337	10.9681	10.7913	10.6875	10.3716	10.2913
ERF119	Potri.006G253800	ERF	1.24078	3.57893	3.49116	1.34769	0	0	0	0	0	0	3.97707	7.38594	8.48063	8.38099	8.75941	9.16211	9.53671	9.28583	7.98893	3.0298	1.93518	0	0	0	0	0	6.66424	1.64676	0	0	0	0	1.61304	0	0	1.86033	7.16797	6.98214	7.88543	8.65629	8.76023	8.79041	8.27043	7.53317	4.1168	0	0
ERF151	Potri.012G134000	ERF	2.52565	3.0997	1.93046	1.84719	0.971369	0	0	1.45913	0	0	0	2.71582	4.4267	5.82424	6.09915	6.27492	6.30543	6.62522	6.74674	3.63247	1.93518	2.57658	0	3.95034	4.38005	1.80291	0	0	1.70478	0	0	0	0	0	0	0	3.56183	4.22974	5.87444	6.16604	6.50377	6.57629	6.36148	6.40875	5.45931	3.34986	3.00838
ERF30	Potri.013G045200	ERF	0	0	2.29496	1.34769	1.85021	0	0	1.45913	0	2.10962	3.82846	4.67639	5.92226	6.59143	6.04198	5.11542	4.74124	3.90733	4.16862	3.36299	3.85253	2.57658	2.38308	5.06715	4.64522	1.80291	0	0	0	0	0	0	0	0	0	4.25584	6.28244	5.71223	5.34421	5.76412	3.98729	4.33852	4.20672	4.70943	4.76418	1.61114	4.11849
ERF58	Potri.001G004700	ERF	1.24078	3.93667	3.35027	3.0785	3.23656	3.13202	3.2012	1.99084	0	0	5.67489	7.71258	6.06957	4.65286	4.69632	4.62022	3.97313	3.62949	0	1.93952	1.93518	2.18102	1.77016	3.29078	2.59155	1.80291	4.65313	4.47665	3.49966	3.34017	2.15278	3.16364	0	1.55117	1.89952	4.5189	7.20068	6.04183	4.32087	3.41054	2.8237	4.33852	2.04158	2.39709	0	2.18412	2.28704
ERF54	Potri.017G087800	ERF	0	0	0	0	0	0	0	0	0	2.10962	2.689	5.31287	6.26567	7.01761	7.10634	6.71566	6.40256	3.90733	4.49683	3.63247	0	0	0	0	0	2.84567	0	0	0	0	0	0	0	0	0	1.86033	4.98413	5.96622	6.74989	5.97904	4.97975	4.01404	0	4.61065	2.59365	0	0
ERF6	Potri.001G079800	ERF	1.24078	0	1.41213	0	2.03925	0	0	0	0	1.55226	6.1506	6.23219	5.17752	4.44868	3.93054	4.46429	4.74124	3.90733	2.68416	1.93952	1.93518	0	0	0	0	1.80291	2.35588	0	0	0	0	0	1.61304	0	0	4.1037	5.37682	3.94366	4.79331	4.65728	4.71846	3.32554	3.1648	2.81638	0	0	0
ERF127	Potri.014G025200	ERF	6.6926	5.00314	4.04072	3.91314	1.85021	1.47929	0	0	1.56745	2.10962	5.21989	8.43752	8.79831	8.47131	8.68669	9.29512	9.69367	9.8853	10.3807	11.4066	11.524	11.4632	11.8619	11.3987	10.8746	6.8972	5.43986	4.27471	0	1.60516	0	0	0	1.55117	1.89952	5.57684	8.79416	8.99384	8.69431	9.38413	9.50724	9.9967	10.2495	10.5431	11.1447	11.4482	11.6951
ERF126	Potri.002G124000	ERF	5.7933	5.27665	5.04795	4.30529	2.71252	1.47929	0	0	3.76951	4.63733	7.01528	7.23584	7.42167	7.47267	7.85168	8.38357	8.41236	8.89231	9.47636	9.74022	9.66032	10.1977	10.883	10.9772	11.5823	6.19021	6.40682	5.36258	4.4803	1.60516	1.58632	2.60383	1.61304	3.59593	4.69757	7.12151	7.49252	8.38776	7.91653	8.39468	8.94478	9.24625	9.21511	9.72672	9.90904	9.99733	10.4122
ERF75	Potri.002G065600	ERF	4.99331	3.0997	4.90531	4.16104	3.16174	1.47929	2.74886	0	1.56745	0	0	4.53638	4.89076	5.54579	5.92037	6.22728	5.52473	5.89473	5.64668	4.22638	3.62618	6.80994	9.57369	9.42691	6.42384	5.15837	4.91358	4.88403	4.75639	2.57163	1.58632	0	0	0	0	0	4.82519	5.61655	6.44315	6.4322	6.32738	5.77592	4.67579	5.12164	4.43045	4.50398	7.62877
ERF149	Potri.016G018600	ERF	2.30548	4.46086	4.29123	3.37086	0	0	0	0	1.56745	2.10962	3.66256	6.18615	6.89857	8.17311	8.95786	8.95107	8.82528	8.73303	8.57011	7.54291	7.30766	7.08345	7.35652	7.21428	8.48978	1.80291	4.99088	4.88403	0	0	0	0	0	0	0	2.49446	6.08628	7.41064	8.11728	8.80446	8.76023	8.96475	9.11428	8.79612	7.96525	7.17359	7.15361
ERF56	Potri.013G056700	ERF	3.6018	3.0997	1.93046	1.84719	2.3502	1.47929	0	1.99084	2.5183	2.49673	3.97707	4.53638	5.41657	5.78141	6.40143	7.45553	7.28725	7.05207	8.25007	8.97457	8.15815	7.24939	6.55475	5.65646	5.15051	3.65254	1.74827	2.63003	2.30168	0	0	0	1.61304	1.55117	3.30664	3.93345	3.91893	5.40371	6.1609	6.57112	6.84691	7.56121	8.17941	8.52539	8.65813	7.63137	6.76073
ERF13	Potri.003G150700	ERF	4.80299	5.79427	4.63081	3.91314	2.48202	0	0	0	2.5183	3.43614	4.1117	4.0093	4.53227	5.69173	6.35525	7.53594	7.49972	7.35823	8.45236	9.65275	9.92152	9.82949	9.15776	7.9783	6.91234	4.42543	4.83189	0	2.30168	2.17658	0	1.62806	2.58272	2.49518	3.30664	3.25099	5.25743	5.96622	6.48526	7.48747	7.69596	8.52999	8.66368	8.53886	9.29158	9.60004	9.54522
ERF44	Potri.011G056900	ERF	8.55884	8.95707	7.703	6.88629	6.16295	5.99798	6.02907	5.63938	6.20071	6.97206	7.26601	6.13859	4.72265	6.05752	6.57265	6.40907	6.40256	6.5467	4.49683	2.59145	1.93518	1.60868	2.80091	5.1611	1.9396	7.86328	8.2695	7.11221	7.32389	6.14029	6.59746	6.26595	6.41177	6.48771	7.68569	7.34096	4.98413	5.40371	5.87444	6.10636	5.45106	4.33852	3.5048	1.78146	2.19631	2.58004	2.69459
ERF108	Potri.019G102200	ERF	9.31964	9.40428	8.32828	7.29239	6.08505	5.35636	5.59246	4.59822	5.16202	5.76035	7.04911	6.27681	6.26567	6.64018	6.48958	7.02519	6.35482	6.01628	4.98895	1.93952	0	0	0	1.46745	2.3053	9.65226	9.5464	8.33355	8.1889	5.79314	5.56675	5.27617	5.5763	5.32656	5.52213	7.19843	6.83442	6.68485	7.21774	6.57112	6.55807	5.48003	5.68756	3.81035	3.71467	0	2.28704
ERF47	Potri.011G057000	ERF	6.78809	7.08506	7.02887	7.11827	6.32422	6.5327	6.48639	6.85214	7.03135	6.91229	7.54028	8.33576	7.90623	7.7531	8.15098	7.49629	7.3616	6.80464	4.49683	2.59145	0	0	2.38308	3.95034	2.828	6.19021	7.08987	7.01847	7.32389	6.19532	6.63673	6.4639	6.70797	6.60545	6.90602	7.01921	7.38276	7.93154	7.90106	7.51067	7.22807	6.30693	5.12968	3.61946	3.15229	0	1.69307
ERF115	Potri.001G048200	ERF	1.24078	4.46086	7.1602	7.85671	7.37334	6.94895	8.12733	8.40633	8.20343	7.02946	5.15918	3.16532	4.05351	4.9133	6.61246	6.27492	6.30543	6.23238	4.88078	4.76133	4.96201	8.32296	9.33952	8.74899	4.51874	3.16866	3.92523	7.25607	6.84278	7.1199	7.06869	7.99543	8.25503	7.78622	7.12844	5.63337	3.08371	5.80196	6.81737	6.69782	6.44733	6.0213	4.00873	4.70943	3.86164	3.13712	7.74746
ERF109	Potri.013G135600	ERF	7.73834	7.61455	7.01737	6.03927	5.58826	6.56801	6.32044	6.25866	6.63779	6.83391	6.90875	7.09345	6.23478	6.71035	6.95973	6.96837	6.35482	6.37555	5.99662	3.85897	3.3569	2.57658	3.12126	4.05224	1.41923	8.35303	7.76443	6.65297	6.63106	6.27412	6.61723	6.93339	6.33953	6.50801	6.72702	7.08145	7.02915	7.12803	7.19255	6.6146	6.3886	5.92809	4.67579	5.25833	4.52142	3.34986	3.48114
ERF42	Potri.005G219600	ERF	5.64243	5.27665	5.57318	6.11933	6.8152	6.6194	7.23407	7.01	6.0948	6.11882	6.64679	8.04472	7.04817	6.733	5.78754	6.22728	6.08903	5.82989	5.43365	4.64508	3.3569	4.66563	5.36352	6.04921	5.52383	5.92091	5.43986	5.97524	6.99229	6.63417	6.85223	6.4169	6.92096	6.03505	6.16888	6.88602	8.5367	8.44457	8.06272	7.72421	7.32521	7.15123	6.44201	6.34881	5.74966	4.88809	5.34139
ERF34	Potri.010G006800	ERF	6.90631	6.9743	7.42687	7.12797	7.43351	7.48981	7.63847	7.51035	7.14182	8.05344	8.27821	8.05756	6.73164	5.38339	5.08419	4.09008	4.74124	5.76199	5.64668	3.36299	3.3569	4.09553	3.60196	3.59211	4.91992	8.88445	7.40406	7.33597	7.32389	8.05109	7.67036	7.86145	8.10335	7.84326	7.89401	8.95342	7.96198	6.11367	4.92164	5.83938	5.80562	6.60668	6.96238	6.88031	4.68773	3.97812	3.66907
ERF5	Potri.003G150800	ERF	7.76467	7.37396	7.10693	6.58174	5.64367	4.07457	4.24751	4.2206	5.35796	5.07955	5.38803	4.2073	3.7367	3.08916	2.84524	3.5821	3.3452	3.90733	5.94388	5.38574	6.22859	8.84783	11.1046	10.3779	7.1756	7.47412	7.15842	7.00223	6.63106	5.06623	3.49341	4.3462	4.21541	4.63528	4.45572	4.63433	0	3.58567	2.80948	4.65728	3.8188	4.18544	4.53579	4.26561	4.68773	5.80453	8.52208
ERF168	Potri.006G238600	ERF	8.42	8.69131	7.90378	8.07817	7.64507	5.09087	4.24751	5.0504	4.73798	5.18442	6.29859	6.69363	5.71405	3.34854	0	2.78338	4.40794	3.90733	4.88078	5.31148	5.30445	6.77407	7.61663	8.61026	9.42326	7.81858	7.55153	8.11696	7.09506	7.75403	5.82661	5.47289	6.00783	5.97796	5.80614	7.58966	6.79211	6.48266	5.24962	2.94266	3.14541	5.10728	4.67579	4.97061	5.6323	5.83979	6.33389
ERF50	Potri.001G397200	ERF	8.46564	8.58223	8.37859	8.30476	6.88006	5.39621	4.57749	5.00106	5.75568	5.07955	6.32645	5.62054	3.7367	2.35569	2.1497	0	2.18049	0	3.46924	5.15037	5.96511	5.96808	6.44614	6.57782	6.60569	8.61721	8.22225	8.1615	8.13364	6.16806	4.70082	4.53445	5.4447	5.32656	5.32028	6.06177	4.82519	4.22974	2.80948	2.2315	0	4.01404	3.5048	5.3221	5.78675	6.52099	7.00557
ERF144	Potri.019G067400	ERF	5.83366	6.41957	6.62112	6.36899	6.25476	5.18491	3.8182	3.57706	2.5183	4.10659	1.68905	0	2.75272	3.75747	2.1497	4.28935	4.20695	3.28393	3.97124	3.85897	3.3569	3.34588	2.80091	2.66683	1.41923	4.6465	5.90655	6.56728	5.78778	6.24832	4.62462	3.87404	2.58272	3.25183	2.54255	1.86033	3.56183	4.22974	3.26687	3.41054	3.62774	4.01404	4.00873	3.61946	4.52142	2.88632	2.69459
ERF24	Potri.004G051700	ERF	5.57259	6.52813	6.26031	5.52552	4.82401	4.93719	4.71782	4.38374	3.06812	3.04395	4.55099	4.2073	4.63061	3.92497	3.30553	4.28935	3.3452	5.3642	4.88078	5.52369	4.96201	4.09553	4.59166	4.80136	4.76146	4.74547	5.3252	5.50771	5.78778	4.87706	4.45893	3.87404	3.70155	3.74106	3.30664	3.51654	3.08371	3.10601	3.26687	4.81491	4.61963	4.82631	4.38066	5.84043	5.6323	5.2446	4.73584
ERF98	Potri.006G054500	ERF	6.03745	5.95851	6.15924	5.30353	4.84782	4.76513	3.8182	4.842	4.73798	5.28218	4.72877	5.39616	5.71405	5.6447	5.98246	5.39969	5.68781	5.45302	4.63651	5.52369	5.58092	5.24	5.10218	5.24929	4.81625	6.25874	6.37836	5.76035	4.4803	4.30542	4.54416	4.98518	4.89159	4.77606	4.99785	5.18135	5.12725	5.71223	5.87444	4.81491	4.89782	5.4128	4.92055	4.26561	5.03489	4.67011	5.49742
ERF82	Potri.013G158500	ERF	6.75696	6.52813	6.77933	7.73496	8.00898	7.94403	7.98204	6.97213	6.29936	5.72604	4.81005	4.80397	3.54732	2.77063	3.65206	4.62022	5.23922	4.33987	4.34208	1.93952	0	0	2.80091	3.84062	4.51874	7.50266	6.73328	7.36165	7.72735	8.1167	7.83134	7.31291	6.93737	6.31408	5.95306	5.8396	4.64649	3.94366	2.80948	2.94266	4.81093	4.603	4.53579	4.61065	3.55079	2.18412	3.66907
ERF85	Potri.015G023200	ERF	5.02853	5.39611	6.05056	6.63717	7.32757	7.52616	7.52859	7.97349	7.67936	6.76799	4.64263	2.71582	2.3395	2.35569	0	2.78338	3.3452	2.13299	3.46924	3.0298	4.04787	4.81452	6.41766	5.29144	4.64522	4.30068	5.54607	6.40386	6.65369	7.1199	7.4233	7.86145	7.99779	7.95839	7.62854	5.8396	2.35105	0	3.61166	3.41054	3.98729	4.01404	4.20672	3.97871	3.36552	3.13712	5.34139
ERF36	Potri.002G201600	ERF	5.73057	6.17436	6.559	6.83979	6.9366	6.73264	6.48639	5.76286	5.26332	4.20981	4.34808	3.77945	3.07015	2.77063	2.84524	3.5821	2.882	3.28393	3.74221	3.36299	3.85253	3.84085	5.0287	6.12106	6.27553	6.71409	6.86219	7.24231	6.69791	6.80311	6.40618	5.80046	4.67358	4.96435	4.3176	4.5189	2.35105	2.37006	2.11982	3.41054	3.98729	3.8193	3.1648	4.26561	4.52142	3.34986	4.11849
ERF37	Potri.014G126100	ERF	7.32954	8.47783	9.0691	8.50054	7.1855	6.47806	6.4058	6.12696	5.95045	5.13294	3.97707	3.50534	2.75272	2.77063	3.65206	2.78338	2.882	2.13299	3.74221	1.93952	3.3569	4.94943	7.52617	7.23602	5.67955	6.68948	9.2492	9.6038	7.12775	6.55223	5.98717	5.64596	6.06869	5.3716	5.75364	5.25527	4.64649	3.58567	3.26687	3.7616	3.14541	4.01404	3.5048	1.78146	2.59365	2.58004	5.3953
ERF169	Potri.018G043900	ERF	8.47842	8.65586	8.86925	9.676	9.03738	8.48641	8.60441	8.89878	9.68257	9.31072	8.92756	8.41773	6.2959	4.65286	2.84524	2.09807	2.18049	3.90733	5.773	7.15438	7.39963	6.77407	6.38861	6.27598	7.05567	8.73011	8.93433	9.27606	9.92438	8.81918	8.83348	9.18122	9.4916	9.60323	9.64667	9.19311	6.83442	5.61655	3.88898	2.2315	3.98729	4.18544	4.92055	5.3221	6.40302	6.84971	6.65426
ERF43	Potri.004G047500	ERF	9.49182	9.56579	9.46173	9.99524	9.82602	9.14812	9.16565	8.693	8.90159	9.08571	8.75894	8.26001	5.92226	3.56766	4.3639	6.27492	7.23546	7.46881	8.64634	8.18641	7.10399	6.42666	6.47407	6.75387	6.23593	10.0885	9.92648	10.0492	11.3638	10.0836	9.87411	9.24987	9.17622	9.11361	9.54611	9.48939	7.71263	6.18211	6.10798	6.33155	7.30947	8.05556	8.19111	8.96533	9.00739	8.15664	7.61748
ERF81	Potri.019G131300	ERF	10.006	9.21427	8.50752	7.92512	8.11321	9.76315	10.328	10.2231	9.63614	9.48239	10.051	9.07127	7.7512	5.78141	5.38945	5.39969	6.537	6.77049	7.17048	7.9622	7.94268	7.94961	8.17135	9.21619	9.61096	10.2168	8.43753	8.17604	6.95634	8.67661	10.1835	10.4896	10.1262	9.53066	9.57286	10.0024	8.87746	7.38184	5.43298	6.22334	6.53118	7.56121	7.75984	7.71033	8.12578	8.27725	8.16691
ERF80	Potri.010G125600	ERF	10.1143	10.248	10.2085	10.3288	11.0782	11.2114	11.0928	10.89	9.83833	9.58884	8.20507	7.23584	6.73164	6.05752	5.08419	4.76089	4.20695	4.9413	5.43365	6.79451	7.36354	8.27243	8.93478	9.46422	9.75969	10.1257	9.49762	10.1466	10.7526	11.2597	11.255	11.0828	10.7322	10.241	9.774	8.64536	7.16797	6.73126	5.80963	5.08625	4.61963	5.54427	5.31226	6.08051	6.66441	7.15971	7.70542
ERF79	Potri.008G120100	ERF	8.53457	8.4913	8.73172	9.73753	10.8075	11.3363	11.075	10.8171	10.1735	9.14858	8.15157	8.21487	7.2776	7.01761	6.48958	5.84074	6.02944	6.62522	7.07564	8.12273	8.45252	9.03753	9.58334	10.2382	10.488	8.23894	8.37409	9.02605	10.2536	10.8297	11.0648	10.6619	10.172	9.74254	9.34794	8.3149	8.03636	7.57233	6.48526	6.52628	5.9344	6.37913	6.40231	7.07785	7.59903	8.11409	8.75112
ERF41	Potri.002G043300	ERF	6.79832	7.08506	6.75182	7.24856	7.73707	8.02248	7.80483	7.76782	7.95375	8.01844	7.42905	8.80042	7.08327	6.02116	7.07818	7.20808	7.70405	6.77049	7.4976	8.15492	8.51965	7.94961	6.35896	4.05224	2.59155	8.00964	7.6619	7.64914	7.47127	8.21981	8.45391	7.93	7.6942	7.55209	8.06529	8.22584	8.20708	7.26051	7.58987	7.48747	7.50183	7.80346	7.82135	7.93076	8.81442	9.20325	8.82168
ERF12	Potri.001G079900	ERF	7.87993	8.67959	8.49513	8.14662	7.07902	5.31537	5.35546	5.57343	6.29936	6.48988	7.96037	7.6117	6.66369	4.9133	4.5397	5.00666	5.52473	6.37555	7.23773	7.55904	7.91801	8.34757	8.37761	8.12528	8.41642	7.70038	8.56295	8.61552	7.06161	6.87228	6.35999	6.67835	6.64942	7.26055	7.39149	7.89711	7.71263	6.98214	5.80963	4.81491	5.76	7.06631	7.50259	7.16732	7.98931	8.04026	8.49148
ERF100	Potri.010G183700	ERF	8.29192	8.66777	8.16585	7.06873	6.49207	6.49651	6.52506	6.93323	6.47848	5.92067	6.94514	6.96302	6.79652	6.733	7.10634	6.71566	6.62013	6.93365	6.51335	6.84801	7.36354	6.96117	7.34144	7.35996	7.06699	7.91727	7.96911	7.51826	6.67597	6.90566	6.83545	6.55354	6.8534	5.97796	5.99889	6.7648	7.26396	6.18211	7.14081	7.2041	6.86856	7.21179	7.01597	6.94246	6.76073	6.90067	7.19976
ERF125	Potri.005G140900	ERF	6.50545	6.72344	6.69519	6.53872	6.45385	6.94895	7.30244	7.77517	8.09776	9.04454	8.98549	8.72193	6.81751	6.43444	5.64122	5.63702	4.88279	4.9413	4.63651	5.97227	6.96638	6.89591	6.96216	7.57986	7.78169	6.44672	6.51536	6.73386	6.24061	6.3729	7.09712	7.8169	8.16734	8.22686	8.67164	9.1978	8.19089	6.73126	6.10798	5.31448	5.33137	5.66474	5.54893	5.49804	5.26267	6.2068	6.51517
ERF124	Potri.007G046500	ERF	9.11183	8.6072	8.4009	7.89701	7.14769	7.5081	7.82046	8.33849	8.53737	8.99858	8.82389	8.53256	7.30759	6.1944	6.76154	7.13252	6.62013	6.83799	5.99662	5.38574	6.3067	7.06872	8.2542	7.96535	6.9738	9.0531	8.67832	8.12448	7.66189	7.0766	8.15582	8.64705	8.77201	8.84498	9.23762	9.0238	8.33046	6.94324	6.48526	7.02232	7.05004	6.77669	7.06765	6.60087	5.67249	5.65419	7.0398
ERF48	Potri.004G047600	ERF	8.04367	8.6072	8.18654	8.96323	9.26967	9.20249	9.01081	8.93532	8.74414	8.57582	8.82389	9.60063	8.54498	8.4164	8.71439	8.5477	8.78081	8.11109	7.79418	6.6514	5.75823	5.60936	6.13236	7.07652	6.27553	7.35398	7.45944	8.1094	9.70093	9.24463	9.19418	8.74543	8.84774	8.45313	8.88186	9.09594	9.16953	8.40217	8.50265	7.78256	8.1494	8.19209	7.95083	8.04847	7.2466	6.64574	6.82103
ERF78	Potri.015G054500	ERF	7.05877	6.7684	7.02887	6.90899	6.09502	5.86232	6.02907	6.30001	7.48348	8.39657	7.69787	8.07029	8.50024	8.30744	8.34067	8.73817	8.74422	8.60327	8.64634	8.51051	8.65271	7.78815	7.24749	7.92578	8.55557	6.76209	7.9499	7.55211	6.82296	6.14029	6.31228	6.57511	7.13524	8.13194	8.37425	8.39061	8.23893	8.10016	8.16986	8.59249	8.45148	8.68755	8.43687	8.51179	8.32166	8.17746	7.76802
ERF45	Potri.007G138100	ERF	7.81592	7.94338	8.38756	8.53378	8.22411	6.86628	6.63521	5.63938	6.20071	6.62636	7.68716	8.01869	7.58974	7.41781	7.57778	6.87871	6.87831	6.37555	6.80703	6.19508	6.86676	7.11247	7.81527	8.51125	8.52715	7.44501	7.34645	8.40938	9.74637	7.93465	5.95646	6.15576	6.09818	6.50801	6.90602	7.61794	7.99965	8.06435	7.62796	7.11607	7.08745	7.59191	7.32287	7.81371	7.7754	7.71916	7.94102
ERF123	Potri.006G080300	ERF	8.72892	8.22718	8.65585	8.36346	8.51517	8.8369	8.68345	8.42046	8.38847	8.28316	7.96037	7.95148	8.49373	8.33731	8.26776	7.9714	7.81406	8.21629	8.06496	8.18641	7.85442	7.53309	7.61663	7.76316	7.65235	8.69963	8.6666	8.42164	9.51265	8.38866	8.30343	8.06567	7.98995	8.31015	8.17911	8.01875	7.90357	8.35849	7.85364	8.15069	8.05814	8.15144	8.14375	8.10391	8.01297	7.74728	7.91359
ERF139	Potri.013G101100	ERF	8.02201	7.61455	7.58328	8.27448	7.76232	8.19612	8.0499	7.75301	8.45952	9.53288	9.61306	8.76954	7.77286	7.81809	7.18764	6.90922	7.45513	7.57152	7.73334	7.95002	7.84136	8.43056	8.32491	8.23728	8.23756	7.88512	8.00678	7.8439	8.14166	8.15189	8.0795	7.97124	7.95814	8.43203	9.34794	9.55667	8.05437	7.16231	7.44807	7.31369	7.1058	7.59191	7.77547	7.75719	7.80281	7.99407	8.18996
ERF101	Potri.008G073600	ERF	8.33822	8.10982	8.20187	7.87412	7.72107	7.59624	7.60277	7.63678	7.48348	7.44253	7.96037	7.99218	8.06389	7.81809	7.38441	7.55536	7.54297	7.72202	7.94935	8.07866	8.23006	8.31049	8.68889	8.68722	9.02784	8.35303	7.97862	8.13196	7.54574	7.54751	7.89749	7.57079	7.62499	7.42972	7.67161	7.67288	8.10709	7.71771	7.68326	7.36551	7.86704	8.02214	7.83632	7.83571	7.68991	8.00963	8.20512
[truncated: 59 more columns]
