# Supplementary material for: Ethylene-Related Gene Expression Networks in Wood Formation
Source: Front Plant Sci. 2018 Mar 14;9:272. doi: 10.3389/fpls.2018.00272 (PMC5861219; doi:10.3389/fpls.2018.00272)
Supplement: Supplementary Table S3 — Expression values of ethylene pathway and ethylene-responsive genes upon ACC treatment. [file Table3.xlsx]

## Sheet: Sheet1
Supplementary Table S3. Expression values of ethylene pathway and ethylene-responsive genes upon ACC treatment. Sheet1: Expression values [log2] of genes belonging to the ethylene pathway upon ACC treatment in T89 and two ethylene-insensitive trees (pLMX5etr1-1 and p35Setr1-1). Induction/suppression values upon ACC treatment compared to water treatment are shown in Figure 2A. Data was generated u…

## Sheet: Expression Values EthylenePathw
Abbreviation	Gene ID P. trichocarpa	Gene ID P. tremula	log2 ACC:Mock [T89]	log2 ACC:Mock [pLMX5::etr1-1]	log2 ACC:Mock [35S::etr1-1]
SAMS1	Potri.008G099300	Potra001247g10733	0.119715	-0.086503	-0.0470841
SAMS2	Potri.013G004100	Potra000499g03195	0.0150595	0.116287	-0.0107206
SAMS3	Potri.010G153500	Potra001247g10733	0.119715	-0.086503	-0.0470841
SAMS4	Potri.014G114700	Potra003852g23166	-0.516022	0.00959498	-0.0868891
SAMS5	Potri.002G189000	Potra003852g23166	-0.516022	0.00959498	-0.0868891
SAMS6	Potri.006G123200	Potra001695g13851	-0.264952	0.0866789	-0.0375156
SAMS7	Potri.002G189200	Potra000384g01731	-0.385773	0.231868	-0.0993601
ACS1	Potri.001G099400	Potra002134g16532	-0.484349	-1.10811	-0.584809
ACS2	Potri.002G163700	Potra001093g09509	#N/A	#N/A	#N/A
ACS3	Potri.007G007800	Potra003997g24064	#N/A	#N/A	#N/A
ACS4	Potri.014G012600	Potra000888g07180	#N/A	#N/A	#N/A
ACS5	Potri.018G067000	Potra002398g18251	#N/A	#N/A	#N/A
ACS6	Potri.006G149600	Potra003278g21214	#N/A	#N/A	#N/A
ACS7	Potri.003G132300	Potra002545g19166	#N/A	#N/A	#N/A
ACS8	Potri.002G113900	Potra002145g16599	#N/A	#N/A	#N/A
ACS10	Potri.003G117700	Potra195014g29006	-0.0149154	-0.3155	0.0861683
ACS12	Potri.015G132100	Potra003916g23493	-0.219349	-0.448673	-0.260579
ACO1	Potri.002G078600	Potra000674g05224	0.650903	0.843691	1.50141
ACO2	Potri.002G224100	Potra197674g29244	1.56426	0.474977	0.516232
ACO3	Potri.014G159000	Potra001166g10111	0.0524841	0.134174	0.136846
ACO4	Potri.005G182700	Potra003936g23629	#N/A	#N/A	#N/A
ACO5	Potri.006G151600	Potra002019g15833	#N/A	#N/A	#N/A
ACO6	Potri.004G003000	Potra000526g03608	0.205147	0.252975	0.529127
ACO7	Potri.011G020900	Potra000928g07560	0.406458	-0.0795101	0.187396
RAN1A	Potri.001G158900	Potra001241g10664	-0.454084	-0.404318	-0.221646
RAN1B	Potri.003G075700	Potra002149g16629	-0.764844	-0.0882117	-0.17288
RTE1A	Potri.006G229900	Potra003453g21715	2.15118	0.528807	0.352045
RTE1B	Potri.018G053900	Potra001353g11603	1.15389	0.306191	0.154838
RTH1	Potri.007G017900	Potra002333g17834	-0.00863998	0.202956	0.0315245
ETR1	Potri.002G201500	Potra001085g09405	1.5128	0.797895	0.734484
ETR2	Potri.010G074300	Potra001870g14949	2.29178	0.856334	1.0218
ETR3	Potri.001G204200	Potra003549g21991	0.293426	0.192143	-0.00234781
ETR4	Potri.003G032300	Potra003031g20570	0.113132	-0.0611893	-0.0262972
ETR5	Potri.008G164400	Potra002104g16365	0.932601	0.448147	0.604911
ETR6	Potri.013G044100	Potra002180g16812	0.433332	0.335328	0.315046
ETR7	Potri.019G014300	Potra187792g28538	0.539393	0.161418	0.0374785
CTR1A	Potri.010G234700	Potra001662g13647	1.43715	0.854769	0.937369
CTR1B	Potri.008G025800	Potra000508g03327	0.711822	0.495523	0.375301
CTR1C	Potri.006G115800	Potra000174g00656	0.601284	0.117224	0.200856
CTR1D	Potri.016G095700	Potra200828g29540	0.191982	-0.195637	0.204101
CTR1E	Potri.016G095800	Potra189110g28659	0.234271	0.305393	-0.0303204
EIN2A	Potri.006G127100	Potra003735g22628	-0.27675	-0.214681	0.00292746
EIN2B	Potri.016G090800	Potra009508g26374	-0.590715	-0.360506	-0.230621
EIN3A	Potri.009G159200	Potra001807g14620	0.625561	0.0577946	0.291003
EIN3B	Potri.004G197400	Potra004660g25152	-0.040095	-0.115966	0.124458
EIN3C	Potri.010G247500	Potra000192g00805	1.4102	0.847674	0.591014
EIN3D	Potri.008G011300	Potra000649g04966	0.876133	0.239917	0.379349
EIN3E	Potri.003G210500	Potra005269g25338	0.168335	-0.149296	0.19188
EIN3F	Potri.001G015900	Potra003919g23516	0.909945	0.218099	0.470832
EIN3G	Potri.001G016000	Potra003919g23516	0.909945	0.218099	0.470832
EBF3A	Potri.006G254100	Potra000029g00140	-0.390294	-0.475093	-0.183944
EBF3B	Potri.018G027700	Potra157410g26804	-0.555822	-0.455076	-0.27796
EBF4A	Potri.006G068500	Potra003403g21568	0.923734	0.791911	0.994726
EBF4B	Potri.018G130800	Potra001002g08338	1.1188	0.528517	0.673729
XRN4A	Potri.005G048900	Potra000695g05398	0.20909	-0.0264886	0.00830169
XRN4B	Potri.013G035600	Potra003523g21890	-0.0904703	0.0739513	-0.00835834
ERF160	Potri.002G141200	Potra002133g16524	-1.62759	-0.840616	-0.0721316
ERF169	Potri.018G043900	Potra002824g20065	-1.39101	0.466803	-0.224815
ERF114	Potri.003G179900	Potra001297g11172	-1.19753	0.128308	0.0678416
ERF49	Potri.011G115600	Potra005537g25425	-1.13964	-0.119959	-0.226988
ERF163	Potri.001G155700	Potra001043g08834	-1.08583	-0.0273436	0.170949
ERF108	Potri.019G102200	Potra000436g02367	-0.643062	-1.25514	-0.462253
ERF109	Potri.013G135600	Potra000436g02367	-0.643062	-1.25514	-0.462253
ERF126	Potri.002G124000	Potra001774g14449	1.15367	0.684408	0.436783
ERF13	Potri.003G150700	Potra000858g06960	1.22537	0.209361	0.216662
ERF81	Potri.019G131300	Potra001148g10001	1.25341	0.293209	0.611483
ERF36	Potri.002G201600	Potra001085g09406	1.40486	0.252724	0.655761
ERF44	Potri.011G056900	Potra191978g28779	1.6013	0.0275036	0.231361
ERF105	Potri.017G055400	Potra181945g28199	1.62331	0.325701	0.0175924
ERF85	Potri.015G023200	Potra004603g25107	1.64011	0.406554	0.323603
ERF25	Potri.011G061700	Potra000975g08076	1.91266	1.10728	0.636802
ERF16	Potri.003G081200	Potra160156g30969	1.9204	-0.172248	0.145642
ERF35	Potri.008G210900	Potra001787g14519	1.94662	0.796138	0.949239
ERF71	Potri.003G162500	Potra001570g13005	2.10585	0.644747	1.06002
ERF130	Potri.005G176000	Potra000955g07839	2.40637	0.583199	1.62115
ERF14	Potri.001G154100	Potra002401g18267	2.67666	0.706612	1.17357
ERF32	Potri.005G223200	Potra000818g06520	2.88394	2.53264	1.26578
ERF93	Potri.008G166200	Potra000778g06127	3.33672	1.43875	2.11347
ERF33	Potri.010G072300	Potra009296g26330	3.86884	1.68293	3.81144
ERF75	Potri.002G065600	Potra002765g19933	3.87903	1.32544	0.980386
ERF31	Potri.002G039100	Potra001453g12234	3.89544	1.66031	0.622743
ERF76	Potri.005G195000	Potra000504g03274	4.56608	0.912078	1.31469
ERF103	Potri.002G029400	Potra002067g16120	6.10257	1.37784	3.99351
ERF102	Potri.005G233300	Potra002077g16185	7.12417	3.28216	4.62499

## Sheet: Expression valuesEth_respGenes
Potra_ID	Potri_ID	T89_ACCvsMock [log2]	pLMX5etr1-1_ACCvsMock [log2]	p35Setr1-1_ACCvsMock [log2]
Potra000876g070560	Potri.001G003000	1.74401	0.531951	0.387457
Potra007356g259420	Potri.001G017700	-1.38213	-0.0339727	0.123119
Potra000346g012270	Potri.001G030600	1.36725	0.351954	-0.189461
Potra000542g038240	Potri.001G032500	-1.27783	-0.118299	-0.188491
Potra002123g164650	Potri.001G044500	3.66948	0.993173	0.888307
Potra001665g310860	Potri.001G049700	-1.52338	-0.0946137	-0.51745
Potra002350g179360	Potri.001G052500	-1.02709	-0.0187492	0.337726
Potra000129g004220	Potri.001G054800	-1.97417	-0.445215	-0.910613
Potra001184g102610	Potri.001G061100	3.80722	0.802349	0.80947
Potra001184g102650	Potri.001G061600	-1.37727	-0.0407364	-0.181755
Potra179647g280320	Potri.001G062500	-2.10236	-0.550366	0.449694
Potra001683g137730	Potri.001G065900	-1.23114	-0.201547	-0.110518
Potra000728g057100	Potri.001G073100	1.2646	-0.253106	-0.113965
Potra002598g195210	Potri.001G083500	2.74183	0.212437	-0.0599685
Potra002598g195170	Potri.001G083900	-1.35217	0.00481399	-0.0234734
Potra002598g195160	Potri.001G084000	1.27704	-0.147194	0.170134
Potra001459g122680	Potri.001G100000	-2.10877	-1.02321	-0.504711
Potra001813g146490	Potri.001G109300	1.83634	0.186431	0.526412
Potra003986g240030	Potri.001G115400	-2.82634	-0.503335	-0.655579
Potra002239g172140	Potri.001G137700	1.29915	-0.0409813	-0.0378187
Potra003655g223210	Potri.001G142200	1.24101	-0.157675	0.162786
Potra003716g225400	Potri.001G147200	2.49925	0.437623	0.364585
Potra003716g225390	Potri.001G147300	1.63705	0.173522	0.277314
Potra002401g182670	Potri.001G154100	2.67666	0.706612	1.17357
Potra001905g151240	Potri.001G158400	-1.36435	-0.165297	-0.229618
Potra148671g266350	Potri.001G163600	-1.30838	-0.240507	-0.203692
Potra004016g242430	Potri.001G166200	5.26635	0.52236	1.11456
Potra150280g266690	Potri.001G178500	1.90457	0.261818	0.499744
Potra000221g009080	Potri.001G188000	-2.098	-0.701702	-0.446073
Potra161152g269130	Potri.001G192800	1.54747	0.505498	0.312409
Potra000769g060720	Potri.001G208000	-1.17335	-0.138676	-0.0506822
Potra007259g259240	Potri.001G213200	-1.71706	0.142094	0.626749
Potra004419g249030	Potri.001G213500	-1.80961	0.194991	-0.207772
Potra001295g111510	Potri.001G219100	2.19945	0.60177	0.774093
Potra185545g283730	Potri.001G220900	-3.62145	-2.60428	-2.05985
Potra001655g135920	Potri.001G226000	-2.62346	-0.223173	0.3053
Potra004013g242220	Potri.001G232900	-1.26913	0.0301424	0.0328631
Potra000801g063470	Potri.001G242000	1.16501	-0.0610619	0.158975
Potra175330g277920	Potri.001G242100	1.48244	0.0195023	0.431638
Potra001312g112800	Potri.001G266900	-4.00217	0.0879247	-0.418317
Potra155375g355900	Potri.001G270300	-2.0497	-0.328338	-0.251802
Potra000701g054650	Potri.001G270800	3.97435	1.40537	1.96111
Potra183726g283280	Potri.001G281900	2.31927	0.337145	1.17869
Potra152268g267070	Potri.001G288600	3.51728	1.27149	1.83642
Potra001488g124220	Potri.001G306300	1.088	0.00822372	0.081912
Potra004185g246710	Potri.001G309700	-3.46417	-0.82038	-0.590305
Potra200801g295380	Potri.001G311300	2.10992	0.745895	-0.27338
Potra003933g236050	Potri.001G315000	-1.49508	-0.351269	-0.017421
Potra003348g214120	Potri.001G332800	-1.57696	-0.223536	-0.243882
Potra000664g051240	Potri.001G339500	-1.66055	-0.567664	-0.373198
Potra001151g100170	Potri.001G348600	1.65267	0.416094	0.243665
Potra009454g263630	Potri.001G352400	-3.20024	-0.863368	-0.883313
Potra003036g205870	Potri.001G354500	2.09372	0.611723	1.08824
Potra002281g174840	Potri.001G378400	3.79573	0.267083	0.803419
Potra010111g264880	Potri.001G387900	2.58525	0.350905	0.943246
Potra197450g292260	Potri.001G388800	2.40403	0.194117	0.609908
Potra192533g288160	Potri.001G388900	2.06294	0.740749	0.455248
Potra001003g083470	Potri.001G389800	-1.54918	0.341926	0.260816
Potra001639g134720	Potri.001G391200	4.97071	1.8562	2.42194
Potra189740g287140	Potri.001G395100	1.47895	-0.274491	0.270661
Potra000239g009490	Potri.001G400400	1.89488	-0.0850548	0.596559
Potra000396g018470	Potri.001G404100	2.25825	0.627575	0.88502
Potra004734g251740	Potri.001G415200	2.63804	0.487752	0.869487
Potra010306g265570	Potri.001G422600	-1.79585	0.451541	0.313489
Potra003047g206210	Potri.001G444300	-2.58449	-1.37702	0.195892
Potra003960g237700	Potri.001G451100	-1.59463	0.215249	0.369185
Potra000328g011500	Potri.001G455800	-1.2125	-0.0419632	-0.172387
Potra001890g150460	Potri.001G462800	1.22034	0.175142	0.184683
Potra001890g150380	Potri.001G462800	-1.48005	-0.375996	-0.0192464
Potra001917g152080	Potri.002G002200	1.75361	0.167595	0.444722
Potra003775g228020	Potri.002G015100	-1.57881	-0.355565	-0.336724
Potra001741g141960	Potri.002G024000	1.34175	0.116073	-0.428691
Potra001741g141990	Potri.002G024400	-1.22954	-0.0836831	-0.224835
Potra001741g311970	Potri.002G024500	1.13035	-0.586912	-0.444382
Potra001413g119850	Potri.002G027400	1.31922	-0.245653	0.0427794
Potra002067g161200	Potri.002G029400	6.10257	1.37784	3.99351
Potra002067g161120	Potri.002G030800	1.30882	0.268756	0.268025
Potra169382g274360	Potri.002G031200	1.77965	0.174486	0.664443
Potra000187g007570	Potri.002G037100	-2.58872	0.788981	0.291761
Potra196007g290750	Potri.002G038500	3.88835	0.237348	2.34785
Potra001453g122340	Potri.002G039100	3.89544	1.66031	0.622743
Potra001824g147050	Potri.002G049500	2.20445	0.930785	0.319938
Potra000696g054190	Potri.002G059100	-1.22945	-0.193657	-0.131674
Potra182249g355090	Potri.002G065300	1.31562	-0.241693	0.278652
Potra161138g269050	Potri.002G065300	1.73294	0.356578	-0.22101
Potra184591g347380	Potri.002G065300	1.76991	0.505455	0.233436
Potra002765g199330	Potri.002G065600	3.87903	1.32544	0.980386
Potra002041g159490	Potri.002G069400	-1.80013	-0.166839	-0.250953
Potra003612g221710	Potri.002G072200	-1.24879	0.251216	0.292613
Potra001721g140120	Potri.002G085100	-1.88082	0.350508	-0.141752
Potra003586g220960	Potri.002G094500	-1.58049	0.0928682	-0.127354
Potra002057g160480	Potri.002G099600	-2.03643	-0.556937	-0.565035
Potra002449g185460	Potri.002G102100	2.02642	-0.241544	0.263654
Potra002317g176680	Potri.002G108100	1.05549	-1.0627	-0.16672
Potra001888g150330	Potri.002G114500	1.47596	0.420112	0.423979
Potra003732g226180	Potri.002G122800	-1.29479	0.00845051	-0.228838
Potra003981g239660	Potri.002G128800	1.11922	-0.69707	0.109446
Potra000958g078680	Potri.002G140300	-2.21893	-0.15568	-0.282392
Potra001794g145510	Potri.002G150400	-2.25062	-0.786658	-0.798641
Potra000948g077680	Potri.002G162400	-2.38618	-0.798608	-0.571703
Potra000788g062440	Potri.002G203500	2.89795	0.530534	0.267275
Potra197674g292440	Potri.002G224100	1.56426	0.474977	0.516232
Potra163205g270710	Potri.002G224200	-1.30395	-0.00231793	0.199072
Potra000990g081960	Potri.002G240800	1.72077	0.170869	0.0448076
Potra001127g099240	Potri.002G254900	2.53313	0.803897	0.49147
Potra006322g340190	Potri.002G258200	1.02331	-0.521758	-0.546639
Potra006194g256030	Potri.003G027600	-1.51833	-0.381313	0.0746733
Potra009351g263410	Potri.003G027600	-1.81803	-0.13701	-0.228591
Potra170761g275430	Potri.003G028200	-1.46435	-0.154891	-0.0719024
Potra003968g238300	Potri.003G057400	-2.54003	-0.294437	-0.795336
Potra000616g046900	Potri.003G063400	-1.03095	0.478682	0.328122
Potra196739g291530	Potri.003G065100	-1.55731	0.0818076	0.797281
Potra000935g076320	Potri.003G070600	-1.80024	0.304417	-0.0636164
Potra160156g309690	Potri.003G081200	1.9204	-0.172248	0.145642
Potra001650g135220	Potri.003G083200	6.62828	4.18285	2.84312
Potra002526g190590	Potri.003G085800	1.43228	0.0998635	0.216814
Potra001524g308900	Potri.003G092100	3.68291	0.662218	1.97408
Potra001524g126730	Potri.003G092200	1.48695	0.15622	0.293325
Potra001089g094720	Potri.003G105400	-1.87444	-0.39178	-0.612732
Potra001350g115870	Potri.003G111400	-1.99295	-0.527122	-0.731563
Potra002046g159880	Potri.003G115900	-1.45858	-0.452621	-0.232112
Potra003951g324600	Potri.003G117200	-1.41372	-0.0299758	-0.191024
Potra000858g069600	Potri.003G150700	1.22537	0.209361	0.216662
Potra000666g051560	Potri.003G159700	1.92233	0.904373	0.610567
Potra001570g130050	Potri.003G162500	2.10585	0.644747	1.06002
Potra000353g013400	Potri.003G168800	1.80819	0.284216	0.348628
Potra000353g322400	Potri.003G172100	-1.42982	-0.407311	-0.255693
Potra000119g003910	Potri.003G173100	-1.99264	0.0283238	-0.183278
Potra001534g127350	Potri.003G183900	-1.31052	-0.00424173	-0.109431
Potra001534g127340	Potri.003G184000	-1.46168	0.186778	-0.0548901
Potra001534g127330	Potri.003G184100	-1.53129	-0.265127	-0.44116
Potra000651g050090	Potri.003G204600	1.01633	-0.114571	-0.085272
Potra007500g332980	Potri.003G206300	-1.83854	-0.576865	-0.33467
Potra004452g249370	Potri.003G210200	-1.56123	-0.284378	-0.350644
Potra001337g114720	Potri.003G219300	1.82812	0.557997	0.458962
Potra000526g036210	Potri.004G001400	1.89953	0.0424799	0.538764
Potra000365g014730	Potri.004G007800	-1.49518	-0.227647	-0.0939026
Potra001115g098040	Potri.004G013900	-1.45087	-0.173352	-0.29881
Potra001115g098070	Potri.004G014700	1.44039	-0.0229972	0.256698
Potra001306g112200	Potri.004G018000	1.15319	-0.200938	-0.0618623
Potra199698g294280	Potri.004G019300	-1.33762	-0.016915	-0.235547
Potra002467g186850	Potri.004G027400	-1.26041	-0.206666	0.0996989
Potra003963g237890	Potri.004G028400	-1.28696	-0.0822451	-0.15663
Potra001220g105390	Potri.004G033100	-1.4208	-0.23642	-0.274176
Potra001932g153130	Potri.004G035800	1.64277	0.00675718	0.2427
Potra001316g112960	Potri.004G036300	2.0605	-0.255763	0.551173
Potra000711g055650	Potri.004G038800	-1.88796	-0.224799	-0.542822
Potra000514g033950	Potri.004G042800	-1.46059	-0.227522	0.132966
Potra000847g068340	Potri.004G049800	1.38177	0.317485	0.336866
Potra001255g108010	Potri.004G065200	1.44806	0.340618	0.298312
Potra001255g107990	Potri.004G065400	2.33964	0.865418	1.25486
Potra195559g290510	Potri.004G075400	1.91158	0.677861	-0.0879195
Potra000329g011510	Potri.004G083300	-1.63013	-0.241104	-0.476637
Potra193011g288500	Potri.004G091300	4.28125	0.065216	0.876474
Potra002162g167030	Potri.004G094500	1.50192	0.41101	0.442681
Potra175927g278410	Potri.004G098700	-2.06393	-0.280223	-0.314366
Potra001056g090410	Potri.004G106000	-1.77104	-0.471131	-0.0884854
Potra004180g246650	Potri.004G111100	-2.33144	-0.638385	-0.550506
Potra167595g272900	Potri.004G113600	1.2452	0.013577	-0.00843536
Potra003958g237620	Potri.004G116500	1.52526	0.0102314	-0.0949567
Potra004401g248850	Potri.004G117800	1.3526	0.118897	0.184215
Potra010115g264900	Potri.004G136700	4.43602	1.11961	3.24686
Potra000631g048210	Potri.004G144200	-1.38984	-0.0776065	-0.0347391
Potra000942g077090	Potri.004G156200	1.28837	0.143592	-0.0416686
Potra003030g205680	Potri.004G165600	2.83279	1.05229	1.28478
Potra001257g108360	Potri.004G167000	-1.92334	0.113173	-0.146217
Potra001700g138860	Potri.004G167700	-1.3249	0.154853	0.0523663
Potra003555g220110	Potri.004G173300	-1.3818	-0.282393	-0.172799
Potra001809g146270	Potri.004G181900	-1.90855	-0.697065	-0.581668
Potra001801g145830	Potri.004G185300	-3.88672	-0.164995	-0.222562
Potra006190g256000	Potri.004G196000	-1.97737	-0.756828	-0.46861
Potra002279g174680	Potri.004G212900	-3.09694	-0.309534	-0.353579
Potra002923g203200	Potri.004G235000	1.71999	0.485072	0.471609
Potra005325g329560	Potri.005G012000	-2.32643	-0.675903	-0.452226
Potra176260g278720	Potri.005G013000	-3.18546	-0.894088	-0.955992
Potra176259g278710	Potri.005G015600	-3.11016	-1.07683	-0.79717
Potra004619g251240	Potri.005G020300	3.32428	1.67993	1.72032
Potra000765g060470	Potri.005G024500	1.37979	0.25402	0.242233
Potra000765g060450	Potri.005G024800	1.93102	0.855081	0.654341
Potra002326g177900	Potri.005G037000	-1.40951	-0.00879881	-0.169101
Potra000695g054020	Potri.005G049300	1.71227	0.127938	-0.203628
Potra184838g283500	Potri.005G054100	-1.54523	0.464267	0.26222
Potra002362g318220	Potri.005G057400	1.18812	-0.0150432	-0.145193
Potra000969g079860	Potri.005G061000	1.47567	0.161062	0.287411
Potra000194g008350	Potri.005G066200	2.65056	0.712485	0.81532
Potra000439g024070	Potri.005G068700	1.22585	0.203659	0.135029
Potra000439g024010	Potri.005G069500	3.09017	0.934537	1.45279
Potra185075g283550	Potri.005G072800	1.55644	-0.171294	-0.237099
Potra000857g069310	Potri.005G073100	2.26523	-0.37206	-0.404348
Potra001922g152430	Potri.005G081300	1.74443	0.706978	0.465255
Potra000890g071900	Potri.005G105000	2.22409	1.1749	0.91982
Potra001259g108620	Potri.005G108900	-1.58105	-0.173165	-0.42009
Potra002172g167580	Potri.005G119500	1.43641	0.157108	0.379024
Potra002285g175060	Potri.005G122200	2.23197	0.30534	0.880718
Potra001247g107100	Potri.005G134600	1.99793	0.263832	0.536587
Potra001413g119920	Potri.005G141200	-1.58805	0.0629019	0.026729
Potra000497g327710	Potri.005G145100	-1.57934	-0.459806	-0.53474
Potra002402g182760	Potri.005G161800	1.52473	0.353769	0.139724
Potra004140g246150	Potri.005G173500	-1.23308	-0.191611	0.0764956
Potra001816g146600	Potri.005G187300	3.3372	0.699935	0.63603
Potra003771g227820	Potri.005G188400	1.49947	0.436035	-0.450626
Potra002499g188830	Potri.005G192100	-2.87453	-0.188474	-0.441157
Potra000504g032740	Potri.005G195000	4.56608	0.912078	1.31469
Potra182247g282140	Potri.005G195600	1.39899	0.0554946	0.280886
Potra003873g232690	Potri.005G204600	-1.00049	0.0549771	0.0546508
Potra000602g045700	Potri.005G210100	-1.94533	-0.486439	-0.423399
Potra000602g045720	Potri.005G210300	-1.6604	0.049534	-0.0124088
Potra162721g270350	Potri.005G216300	1.54272	0.242283	0.465136
Potra000354g013620	Potri.005G218200	2.47327	0.759172	-0.0269133
Potra002447g185370	Potri.005G220600	-1.53216	-0.200132	0.0634661
Potra002576g193780	Potri.005G230900	1.37465	0.244662	0.144461
Potra002077g161850	Potri.005G233300	7.12417	3.28216	4.62499
Potra000099g003300	Potri.005G241200	-1.4931	-0.160552	-0.2255
Potra001323g113530	Potri.005G243400	-1.19969	0.268922	-0.114907
Potra001938g153500	Potri.005G248900	2.40919	1.18758	1.40811
Potra003721g225640	Potri.005G257200	3.21371	1.68339	0.42636
Potra000490g030940	Potri.006G005900	1.87483	-0.494375	0.369734
Potra001117g098330	Potri.006G009800	-1.52559	-0.194919	-0.228785
Potra003843g230950	Potri.006G011600	-1.16177	0.0455621	-0.0948658
Potra003901g234240	Potri.006G013900	1.77681	0.679905	0.721687
Potra167732g273050	Potri.006G021400	-1.5856	0.0636001	0.0684654
Potra000855g334280	Potri.006G031500	1.28595	0.092576	0.126769
Potra001274g307090	Potri.006G032300	-1.51214	-0.427621	-0.0473546
Potra190065g287430	Potri.006G087200	1.61184	0.279651	-0.08459
Potra002161g166900	Potri.006G090700	1.31367	0.154647	0.256377
Potra002496g188510	Potri.006G092300	3.25629	1.36186	1.4552
Potra170922g275550	Potri.006G094000	1.3911	0.29912	0.156678
Potra000687g053370	Potri.006G097500	1.98263	0.085349	0.468388
Potra003974g239010	Potri.006G100500	2.05897	0.298525	0.626185
Potra003974g239000	Potri.006G100600	-1.37758	-0.169119	-0.334204
Potra002839g201000	Potri.006G103900	3.65051	0.67963	1.4418
Potra002262g173550	Potri.006G122000	-1.36016	-0.310986	-0.289988
Potra001612g132830	Potri.006G129700	-1.5117	0.222678	-0.471008
Potra159978g268390	Potri.006G137000	2.38147	0.491777	0.734399
Potra003037g205900	Potri.006G143200	-1.28217	0.143567	-0.206774
Potra001877g149810	Potri.006G173900	-1.6788	-0.588709	-0.450068
Potra000792g062760	Potri.006G210700	-1.59283	-0.566993	-0.0990895
Potra001010g084100	Potri.006G214700	2.16714	-0.637377	0.0585888
Potra002497g188590	Potri.006G226900	-2.07417	-0.541063	-0.65403
Potra003453g217150	Potri.006G229900	2.15118	0.528807	0.352045
Potra002318g176850	Potri.006G232800	1.57924	-0.0936718	0.27005
Potra000864g069820	Potri.006G237100	-1.89356	0.0324833	-0.125133
Potra000561g040690	Potri.006G237800	1.2367	0.0782999	-0.180897
Potra000597g045320	Potri.006G239000	-1.20129	0.215385	0.0702908
Potra000518g034470	Potri.006G250100	2.05677	0.721124	0.711986
Potra000029g001420	Potri.006G254300	1.27939	0.195517	0.140686
Potra000029g001440	Potri.006G254600	1.3606	0.207883	0.227552
Potra176589g341730	Potri.006G258900	-1.29046	0.0639057	-0.177215
Potra001857g148670	Potri.007G011500	-1.94713	0.114002	-0.517215
Potra000541g038110	Potri.007G011600	-1.79053	0.233857	0.117356
Potra002333g178300	Potri.007G017400	-1.38272	0.286426	-0.279613
Potra000988g081730	Potri.007G025500	1.43897	-0.241179	-0.515344
Potra001050g089290	Potri.007G033400	2.58176	0.858669	1.17333
Potra000733g057830	Potri.007G035300	1.12714	0.0191383	-0.127519
Potra006032g255420	Potri.007G042900	1.11582	-0.0918129	0.0173107
Potra000552g039830	Potri.007G044800	3.92127	-0.782436	1.07896
Potra003609g221650	Potri.007G047700	-1.09076	0.267117	0.160148
Potra001165g101080	Potri.007G050200	1.53843	0.02192	0.160536
Potra158455g268180	Potri.007G066800	-1.50303	-0.157447	-0.35925
Potra196787g343490	Potri.007G074400	2.03465	0.761756	0.816085
Potra005047g252570	Potri.007G074400	1.72775	0.518817	0.483053
Potra000488g030520	Potri.007G078200	-1.13095	-0.0722857	-0.123294
Potra002196g169170	Potri.007G085700	-1.1983	0.0290965	-0.135194
Potra001674g137320	Potri.007G089500	-2.09727	0.240115	0.263228
Potra000415g020850	Potri.007G107900	1.37183	-0.102203	0.135609
Potra000951g077980	Potri.007G146400	2.25649	0.727693	0.851107
Potra000404g019090	Potri.008G010000	1.28601	-0.6217	0.24117
Potra001533g127220	Potri.008G010600	2.57699	0.0240825	0.094392
Potra001821g313060	Potri.008G019600	2.26273	0.138025	1.06511
Potra008032g260830	Potri.008G032900	-1.38442	0.0537598	0.0780213
Potra002276g174410	Potri.008G043900	-1.81134	-0.464281	-0.696656
Potra000966g079450	Potri.008G058000	-2.00209	-0.143018	0.0444042
Potra000464g027310	Potri.008G061700	2.92827	0.612985	0.93548
Potra000730g057610	Potri.008G069100	-1.44721	-0.100439	-0.415544
Potra000131g004370	Potri.008G069800	-1.28757	-0.0727765	0.117253
Potra003060g206480	Potri.008G074500	2.40388	0.474814	0.784954
Potra003972g238720	Potri.008G080500	1.4259	-0.0641862	-0.137084
Potra000956g078470	Potri.008G081000	1.92246	0.469625	0.347856
Potra004009g241590	Potri.008G086500	-1.54731	0.155718	-0.215102
Potra002518g319130	Potri.008G094500	-2.27207	-0.119936	0.0201162
Potra000628g048040	Potri.008G100300	2.11345	0.690839	0.69411
Potra000628g047930	Potri.008G101400	1.39582	-0.0961676	-0.118521
Potra000727g056980	Potri.008G106700	2.40725	0.626953	0.780344
Potra002676g197240	Potri.008G113400	-2.14133	-0.513637	-0.903042
Potra001767g143670	Potri.008G114500	-1.76287	-0.639877	0.0234917
Potra001767g312400	Potri.008G115600	1.30863	-0.229406	0.225117
Potra000494g031510	Potri.008G117100	2.32229	0.324433	0.946367
Potra002400g182650	Potri.008G122100	2.38077	1.01577	1.0446
Potra002185g168340	Potri.008G134500	-1.35652	-0.321969	-0.148916
Potra001796g145650	Potri.008G139100	-2.19215	0.11835	-0.527273
Potra001999g156960	Potri.008G144500	-1.2863	-0.114124	-0.0830595
Potra002247g172580	Potri.008G155900	-1.71925	0.350733	-0.174448
Potra001022g085400	Potri.008G156700	1.81113	0.652669	0.524172
Potra000314g011140	Potri.008G159800	-2.43237	-0.983912	-0.82594
Potra000778g061270	Potri.008G166200	3.33672	1.43875	2.11347
Potra001012g084380	Potri.008G172500	1.29988	-0.264838	0.0394299
Potra003058g206430	Potri.008G184900	-1.24506	-0.0268274	0.0457203
Potra002637g196270	Potri.008G192900	-1.67281	0.159531	0.395217
Potra004534g250390	Potri.008G193800	1.64082	0.493765	0.427481
Potra002730g198590	Potri.008G212500	1.59319	-0.140164	-0.169603
Potra003595g221100	Potri.009G006600	-3.51752	-1.13134	-1.18163
Potra000349g012610	Potri.009G010900	1.75374	0.562563	0.00193656
Potra002797g199930	Potri.009G039300	-1.53707	-0.374365	-0.297618
Potra001100g095980	Potri.009G046400	-1.4327	0.00639525	-0.345048
Potra003831g230310	Potri.009G052600	2.40333	0.123478	0.270703
Potra003883g233180	Potri.009G061100	-1.53164	-0.343259	-0.153315
Potra000701g054640	Potri.009G064800	2.66651	0.802026	0.96487
Potra001804g312810	Potri.009G068800	-1.82762	-0.072183	-0.671343
Potra003056g206370	Potri.009G069400	2.06753	0.315793	0.427149
Potra168505g311100	Potri.009G070200	1.99991	0.936471	0.975955
Potra001188g102870	Potri.009G081800	1.37819	0.345687	0.324099
Potra002483g187800	Potri.009G087500	-1.73921	-0.371638	-0.398154
Potra002189g168590	Potri.009G089400	2.70807	0.157178	0.544912
Potra003338g321540	Potri.009G094600	1.39576	-0.13192	-0.151629
Potra002011g157670	Potri.009G101700	2.14136	-0.233039	-0.0269372
Potra176880g279190	Potri.009G108900	-3.07585	-0.266435	-0.394875
Potra000980g081130	Potri.009G111900	2.46708	0.267321	-0.125155
Potra000980g081120	Potri.009G112000	1.81444	0.334508	0.409474
Potra001421g120290	Potri.009G114400	-1.09548	0.0789094	0.111791
Potra006800g258080	Potri.009G114600	1.2225	-0.0155471	0.0407799
Potra003682g224290	Potri.009G117300	1.91099	0.786598	0.703155
Potra003682g224280	Potri.009G117500	1.96344	0.325282	0.22756
Potra001257g108200	Potri.009G126000	-2.27067	-0.257513	-0.725659
Potra003830g230250	Potri.009G133500	1.85653	0.827721	0.727992
Potra003830g230260	Potri.009G133600	-2.94264	-1.17945	-0.838233
Potra003736g226320	Potri.009G134500	-1.63856	0.144259	-0.595106
Potra003736g226300	Potri.009G134700	-1.41387	-0.406649	-0.22297
Potra002453g185800	Potri.009G138900	-1.97475	-0.41211	-0.441004
Potra000572g042510	Potri.009G140600	-1.13079	-0.00681278	0.125375
Potra000358g014430	Potri.009G148300	-1.34249	-0.037402	-0.0397126
Potra004073g244430	Potri.009G155800	2.05174	0.184047	0.402211
Potra001869g149430	Potri.009G161500	1.78417	-0.112041	-0.193741
Potra001968g155240	Potri.010G005600	1.45277	0.0381973	0.101026
Potra003379g215020	Potri.010G024500	2.5801	1.48799	1.18102
Potra003003g205070	Potri.010G024700	-1.82402	-0.0961569	-0.227167
Potra198679g293400	Potri.010G025800	-1.07528	0.188476	0.217887
Potra001477g123550	Potri.010G037800	-1.70084	0.101944	-0.576827
Potra166881g272370	Potri.010G055200	4.13803	1.61035	1.93176
Potra166881g272360	Potri.010G055300	3.80802	1.57842	1.64858
Potra001882g149880	Potri.010G070900	1.56663	-0.211072	0.000828647
Potra001870g149490	Potri.010G074300	2.29178	0.856334	1.0218
Potra003908g234600	Potri.010G074700	-2.01034	-0.439667	-0.417464
Potra002187g168480	Potri.010G097100	-1.85711	-0.356492	-0.166651
Potra190025g287380	Potri.010G102200	1.79709	0.527787	0.286341
Potra001904g151210	Potri.010G111000	-2.00534	-0.77941	-0.554963
Potra001018g085060	Potri.010G111400	2.67258	0.184573	1.414
Potra166338g272170	Potri.010G115100	3.23528	-1.84191	-1.78423
Potra010155g265070	Potri.010G116900	1.89659	0.484169	-0.128347
Potra002356g179770	Potri.010G120500	-1.02003	0.212566	0.071175
Potra000520g035030	Potri.010G123300	-3.39794	-0.453332	-0.544208
Potra001973g155590	Potri.010G129200	2.05375	0.536732	1.01526
Potra001291g111400	Potri.010G132300	-2.54966	-0.555823	-0.905908
Potra000819g065270	Potri.010G135200	-3.24404	0.235882	-0.316146
Potra198033g292810	Potri.010G156300	1.43902	-0.0154737	0.1704
Potra002036g159250	Potri.010G159900	-1.13617	0.185773	0.239985
Potra001912g151790	Potri.010G163100	-1.77675	-0.274839	-0.315256
Potra177451g341280	Potri.010G187000	3.02787	-1.46682	-0.0825399
Potra002423g184160	Potri.010G188000	2.12963	0.880847	0.125307
Potra002423g184130	Potri.010G188200	-1.30804	-0.16268	-0.287658
Potra001827g147240	Potri.010G192400	3.70171	1.8216	1.28329
Potra001781g144910	Potri.010G195700	1.505	0.213668	0.125012
Potra000997g082930	Potri.010G208300	-1.11301	0.0143702	-0.0951739
Potra000997g082800	Potri.010G209900	-2.39373	-0.376204	-0.646948
Potra000192g008070	Potri.010G247700	2.00097	0.469828	0.729179
Potra001655g135850	Potri.011G003200	-1.7673	-0.261871	-0.408544
Potra001195g103370	Potri.011G023600	1.63311	0.0392248	-0.232236
Potra001579g130520	Potri.011G030900	-3.35567	-0.585706	-0.628126
Potra002068g161300	Potri.011G041100	-2.25146	-0.650884	-1.0405
Potra186850g313950	Potri.011G044800	4.62871	2.01372	2.49418
Potra168327g273610	Potri.011G051600	1.57827	0.333093	0.319987
Potra191978g287790	Potri.011G056900	1.6013	0.0275036	0.231361
Potra004391g248800	Potri.011G068500	-1.99078	-0.240381	-0.393467
Potra197114g291940	Potri.011G074500	-1.72621	0.520014	0.874259
Potra003126g208080	Potri.011G095600	2.45854	0.403388	0.444946
Potra002309g176210	Potri.011G106800	-1.30892	-0.244447	-0.112155
Potra154184g267410	Potri.011G111900	1.27881	-0.113758	0.0231031
Potra168061g273360	Potri.011G114000	1.74796	0.699149	-0.570106
Potra003371g214760	Potri.011G114500	3.35554	1.52531	1.35363
Potra004020g325220	Potri.011G145200	-1.62594	-0.226841	-0.569228
Potra000665g051470	Potri.011G148400	-1.12286	0.43327	0.0102675
Potra002125g316510	Potri.011G151600	1.97927	0.231158	0.530677
Potra176450g278850	Potri.011G155600	-1.91803	-0.412318	-0.763498
Potra000076g002750	Potri.012G007200	2.69482	-0.124332	1.35075
Potra007363g259430	Potri.012G012100	-2.53933	-0.405602	0.575419
Potra002109g163880	Potri.012G023700	1.97545	0.566091	0.608752
Potra001038g087630	Potri.012G031200	-1.44381	-0.0964592	-0.0479972
Potra186787g284580	Potri.012G033500	1.8713	0.188231	0.264666
Potra000638g048710	Potri.012G055800	1.17757	-0.139593	0.122375
Potra000638g048720	Potri.012G055800	1.12878	-0.102871	0.10478
Potra000440g024190	Potri.012G069700	1.28427	-0.000811176	-0.0665442
Potra000440g024170	Potri.012G069800	1.34217	0.184038	-0.184919
Potra000450g025510	Potri.012G073900	1.76707	0.689545	0.710237
Potra003606g221610	Potri.012G077800	-1.142	0.0425757	0.00543803
Potra000389g017760	Potri.012G087400	-1.45353	-0.21638	-0.250692
Potra003875g232800	Potri.012G088900	1.47972	-0.0917395	0.239755
Potra179480g280190	Potri.012G089500	1.91237	0.351111	-0.339334
Potra004451g249340	Potri.012G091700	-1.33351	-0.307704	-0.231777
Potra000592g044740	Potri.012G097900	1.47674	-0.119537	0.382002
Potra001114g097880	Potri.012G122800	-1.84184	-0.27608	-0.361992
Potra001047g088840	Potri.012G126400	-1.50725	-0.328668	-0.219166
Potra001047g088990	Potri.012G128100	-1.71149	-0.238198	-0.290841
Potra000160g005740	Potri.012G130300	-1.98329	-0.874183	-0.831036
Potra001178g102170	Potri.012G141000	-3.00601	-0.805836	-0.0552183
Potra002383g181500	Potri.013G006600	1.59721	-0.228406	0.197068
Potra000532g037070	Potri.013G008200	-2.3648	-0.351821	-0.431543
Potra003929g235740	Potri.013G026800	1.25146	0.12078	0.132212
Potra001058g090740	Potri.013G040000	-2.01666	-0.194827	0.00798131
Potra000242g009530	Potri.013G055000	-2.11612	-0.556263	-0.507766
Potra001149g100130	Potri.013G062200	-1.51221	-0.481379	-0.324417
Potra003289g212490	Potri.013G068300	1.52406	0.126021	0.306136
Potra002869g201920	Potri.013G083600	-1.77771	-0.520374	-0.312775
Potra006774g331720	Potri.013G100800	-2.33587	-1.32304	-0.862665
Potra170293g275040	Potri.013G109300	1.41209	0.217995	0.399355
Potra181392g281530	Potri.013G112100	-1.93368	-0.787549	-0.638821
Potra005177g253080	Potri.013G129900	-1.88787	-0.064744	0.0895529
Potra000177g006760	Potri.013G133500	-1.73407	-0.291322	-0.383445
Potra196739g302090	Potri.013G143100	-1.13053	0.178588	0.696397
Potra168459g273700	Potri.013G151000	1.48217	0.410637	0.330236
Potra001073g092630	Potri.013G152700	-2.2377	-0.603725	-0.932
Potra174885g277600	Potri.013G154100	-3.25543	-0.68475	-0.606487
Potra003387g215250	Potri.013G154700	1.51634	-0.278315	-0.289893
Potra003155g208630	Potri.013G159200	-1.47586	-0.290778	-0.423588
Potra002175g167770	Potri.014G000700	-2.47063	-0.509669	-0.338205
Potra003982g239750	Potri.014G006900	-2.66178	-0.063144	-0.202531
Potra000926g074990	Potri.014G017300	2.34751	0.384428	0.501971
Potra163222g270780	Potri.014G020700	-2.26191	0.628348	0.223546
Potra007506g259810	Potri.014G022900	3.21429	0.51176	1.10922
Potra000824g065730	Potri.014G026500	1.01988	-0.115824	-0.307556
Potra004426g249110	Potri.014G027700	1.5872	0.448202	0.361352
Potra002139g165760	Potri.014G036900	-2.13196	-0.442261	-0.986481
Potra000352g013100	Potri.014G043100	-1.49165	-0.0952604	-0.289642
Potra000395g018250	Potri.014G056800	-2.45862	0.229698	-0.887433
Potra180208g348420	Potri.014G086300	2.03427	0.275512	0.318559
Potra003583g220830	Potri.014G086300	2.07935	0.45155	0.454631
Potra000006g000300	Potri.014G090500	1.71176	0.275907	0.175225
Potra002486g187950	Potri.014G095500	2.0906	0.586721	0.815341
Potra002632g196180	Potri.014G102700	-1.31294	0.0707419	-0.261392
Potra001467g123080	Potri.014G103700	-1.71301	-0.604165	-0.598315
Potra003218g210370	Potri.014G115000	2.43057	1.15919	1.30196
Potra001551g309140	Potri.014G123700	1.70932	0.0989789	0.328144
Potra189718g287120	Potri.014G124500	1.76304	0.415763	0.311266
Potra002589g194670	Potri.014G140000	-1.27361	0.145546	-0.128232
Potra001329g114220	Potri.014G143200	-2.99145	-0.67003	-0.548161
Potra000519g034620	Potri.014G149700	2.29116	0.169074	0.807827
Potra002544g191650	Potri.014G161300	2.75503	0.708335	0.5069
Potra000878g070830	Potri.014G163000	-1.79408	-0.549034	-0.537412
Potra001064g091380	Potri.015G002400	-2.06344	-0.123063	-0.445199
Potra189727g287130	Potri.015G003900	1.24217	-0.337205	-0.222539
Potra003845g323940	Potri.015G004800	1.43686	-0.182083	0.171001
Potra001903g151170	Potri.015G019200	1.68231	0.193476	-0.0493912
Potra001903g151140	Potri.015G020000	2.39785	1.00137	0.693451
Potra004603g251070	Potri.015G023200	1.64011	0.406554	0.323603
Potra003314g213140	Potri.015G024200	2.17854	0.6242	0.537602
Potra000850g068720	Potri.015G029400	-2.42355	-0.360307	-0.557248
Potra002968g204190	Potri.015G030700	1.88227	0.161529	-0.222728
Potra196383g290990	Potri.015G039000	-1.83806	-0.649628	-0.818903
Potra163097g336670	Potri.015G039000	-1.97527	-0.705749	-0.822288
Potra003789g228660	Potri.015G040900	-1.33341	-0.142943	-0.0661761
Potra000078g002770	Potri.015G042200	-1.33437	0.400858	-0.144737
Potra000348g012530	Potri.015G048700	1.7287	0.23813	0.211776
Potra000513g033870	Potri.015G063500	-1.89306	-0.477653	-0.542144
Potra002550g192060	Potri.015G065600	-1.12387	-0.0117261	-0.0370199
Potra001696g311290	Potri.015G076300	6.23388	1.52539	3.02567
Potra001696g311280	Potri.015G076400	1.80683	0.477834	0.422118
Potra189927g287310	Potri.015G085300	2.70242	0.0734826	0.0569549
Potra004432g249170	Potri.015G085800	1.6019	-0.0504265	0.468363
Potra001118g098780	Potri.015G087400	-1.43354	0.874187	-0.178196
Potra001425g120500	Potri.015G092200	1.15506	0.0415117	-0.00523616
Potra001336g114650	Potri.015G099200	2.52142	1.39217	1.34193
Potra000014g000750	Potri.015G101500	-3.40411	-0.44003	-0.584936
Potra186381g284360	Potri.015G128700	-1.56047	-0.179464	-0.0940593
Potra001262g108940	Potri.015G129200	-1.52468	1.15256	-0.279414
Potra001262g108990	Potri.015G129700	-1.19338	0.0282586	-0.160106
Potra000479g029340	Potri.015G134600	-1.69563	-0.481793	-0.4737
Potra191284g287560	Potri.015G137400	2.09804	0.930162	0.83624
Potra002322g177580	Potri.016G006900	-1.65852	0.475863	0.000665053
Potra005491g254130	Potri.016G031300	-2.19133	-0.999925	-0.659978
Potra183028g282760	Potri.016G031400	-1.88995	-0.386152	-0.73919
Potra158452g309460	Potri.016G037000	4.26036	0.886526	2.84401
Potra001285g110910	Potri.016G049600	3.51238	0.668344	0.723203
Potra001285g110850	Potri.016G050500	1.62764	0.483628	0.471345
Potra002689g197630	Potri.016G058200	-2.26498	-0.780828	-0.35823
Potra003115g207760	Potri.016G064300	-1.52218	-0.0597034	-0.468877
Potra000220g009060	Potri.016G068200	-1.70626	-0.405507	-0.657266
Potra001024g085640	Potri.016G079600	-1.45447	-0.111295	-0.351572
Potra003352g214270	Potri.016G086200	1.05282	-0.25097	0.0178754
Potra198802g293570	Potri.016G098600	-2.47973	-1.02699	-1.40113
Potra000426g022460	Potri.016G112400	3.33058	0.777511	1.42749
Potra002043g159790	Potri.016G115500	1.86255	0.0238458	0.174776
Potra187831g285420	Potri.016G124900	1.57565	0.0162769	0.493241
Potra001065g091710	Potri.016G125000	1.71536	0.623342	0.592394
Potra001845g148080	Potri.016G129600	4.98037	2.23304	2.05679
Potra172818g276050	Potri.016G132200	-1.17998	0.0252642	-0.101558
Potra000587g044090	Potri.016G137800	-1.80508	0.835078	0.217263
Potra000492g031120	Potri.016G139700	-1.90306	-0.486889	-0.461965
Potra001952g154160	Potri.017G009600	-1.39056	-0.12423	-0.160292
Potra003228g210700	Potri.017G018500	1.21227	0.0564843	0.132071
Potra000740g058390	Potri.017G030100	-1.60301	-0.59074	-0.550867
Potra010120g264920	Potri.017G032200	3.01287	-0.243357	0.8039
Potra185607g283780	Potri.017G032200	2.08305	-0.0746159	0.0831505
Potra010120g264940	Potri.017G032200	2.04941	0.118458	0.270077
Potra002985g204630	Potri.017G039200	-1.53901	-0.22839	-0.251322
Potra004589g250980	Potri.017G051800	2.07129	0.563417	0.713389
Potra003441g216740	Potri.017G052000	1.39193	-0.181894	0.206771
Potra002064g160970	Potri.017G055900	2.19911	0.466987	0.267485
Potra000972g080230	Potri.017G063500	2.69031	-0.187035	1.1435
Potra002602g195390	Potri.017G064100	1.58864	0.00823409	-0.537741
Potra001844g148010	Potri.017G074000	-3.19356	-0.342843	-0.151208
Potra001243g106800	Potri.017G075400	-1.96653	-0.360712	-0.496528
Potra002163g167120	Potri.017G083700	2.71209	1.54326	1.56349
Potra003956g237500	Potri.017G085000	-1.82724	-0.300074	-0.0789895
Potra189886g287280	Potri.017G086200	1.55708	0.13132	0.152507
Potra000522g035320	Potri.017G094500	-1.35811	-0.146073	-0.255307
Potra197227g292110	Potri.017G094700	1.95158	0.144091	0.335152
Potra001123g099070	Potri.017G108800	1.76984	0.476518	0.287699
Potra001199g103630	Potri.017G114500	2.60245	0.553882	1.54372
Potra000477g029130	Potri.017G121000	1.43424	0.425494	0.405139
Potra001519g126460	Potri.017G122300	2.54277	0.0489277	0.715188
Potra198389g293110	Potri.017G136500	-1.13181	-0.000473466	0.033088
Potra000736g057950	Potri.017G142700	-1.65677	0.089789	0.0533421
Potra002824g200650	Potri.018G043900	-1.39101	0.466803	-0.224815
Potra000561g040640	Potri.018G044100	-1.71409	-0.0296507	-0.691962
Potra001223g105440	Potri.018G063900	-1.37749	0.374319	0.46912
Potra001190g102990	Potri.018G065000	-1.45737	0.275252	0.0978653
Potra001155g100360	Potri.018G088100	-3.22539	-0.283352	0.322427
Potra002667g197070	Potri.018G098000	1.72755	0.203261	0.633163
Potra003909g324390	Potri.018G099200	1.4213	0.301782	0.292794
Potra002131g165130	Potri.018G102400	-1.53234	-0.271769	-0.262023
Potra002434g184730	Potri.018G127400	-1.60567	-0.492126	-0.0835516
Potra001002g083430	Potri.018G130000	-2.29471	-0.648853	-0.386808
Potra001002g083420	Potri.018G130100	-1.18205	0.0733642	-0.16227
Potra001002g083350	Potri.018G131100	1.754	-0.041503	0.389682
Potra000436g023680	Potri.018G132800	-2.74378	0.47497	0.025062
Potra002410g318460	Potri.018G140500	-2.2899	-0.104777	0.0966719
Potra000848g068520	Potri.018G144100	1.70661	0.213896	-0.00974758
Potra001572g348850	Potri.019G013000	-1.01878	0.393629	0.0849584
Potra008437g261610	Potri.019G018500	3.28116	0.806026	0.635649
Potra161400g269370	Potri.019G018500	3.06614	0.646067	0.574298
Potra179937g280560	Potri.019G019800	-1.04163	0.0792146	-0.00207682
Potra004665g251550	Potri.019G026400	-3.5025	-2.22054	-1.20288
Potra193447g345470	Potri.019G027400	1.47005	0.0215004	-0.010398
Potra002291g175360	Potri.019G029600	-1.44511	-0.280484	-0.438448
Potra000400g018830	Potri.019G031400	2.38755	0.709496	1.13983
Potra194113g289280	Potri.019G053100	-1.12377	0.0243852	0.0945311
Potra003231g210770	Potri.019G064200	2.32181	0.591198	0.432157
Potra186007g284000	Potri.019G079600	-1.10395	-0.0507343	-0.021919
Potra002844g201130	Potri.019G088600	1.48211	0.0808044	0.184404
Potra001111g097570	Potri.019G093100	-2.64269	-0.911992	-0.84128
Potra001549g128400	Potri.019G100600	-1.39562	0.0532076	-0.318891
Potra000354g013770	Potri.019G101900	-3.18522	-1.28462	-1.08237
Potra001143g099750	Potri.019G118000	1.72878	-0.291994	-0.191499
Potra004300g247880	Potri.019G124500	2.49142	0.465418	0.944273
Potra000775g061080	Potri.T023500	-2.11217	-0.622469	-0.0718878
Potra002537g191110	Potri.T050800	-1.43136	-0.306278	-0.264825
Potra162637g270320	Potri.T059500	2.40588	1.35267	0.201654
Potra002155g166650	Potri.T155700	-1.26069	-0.194732	-0.100135
Potra003035g205800	Potri.T166900	-2.14465	-0.155642	-0.229038
Potra155353g267610	Potri.T175200	2.12312	0.978901	0.786858

## Sheet: Ethyl-respGenes expressed in As
Gene id	Description	Synonyms	Attr	ortholog	at desc	deg	btw_rank		A. Thaliana homolog GO enrichment
Potri.001G003000		POPTR_0001s04020, AT5G36110,CYP716A1	!v3,!miR,!c	AT5G36110	cytochrome P450, family 716, subfamily A, polypeptide 1	0	None		GO id	Pval (corrected)	Statistics	Description
Potri.001G032500		POPTR_0001s06980, AT5G07050,	!v3,!c	AT5G07050	nodulin MtN21 /EamA-like transporter family protein	62	4651		GO:0009611	0.001651	12/384 | 143/24222	response to wounding
Potri.001G044500	similar to Probable WRKY transcription factor 40 (WRKY DNA-binding protein 40).; [ co-ortholog (2of2) of At3g32090, At1g80840, ]	POPTR_0001s03620, Pt-WRKY40.1, estExt_fgenesh4_pg.C_2080026, AT1G80840,ATWRKY40,WRKY40	!v3,!TF,!f	AT1G80840	WRKY DNA-binding protein 40	0	None		GO:0010583	0.009579	8/384 | 79/24222	response to cyclopentenone
Potri.001G049700		POPTR_0001s14510, grail3.0008003401, AT4G13195,CLE44	!v3,!b	AT4G13195	CLAVATA3/ESR-RELATED 44	110	4212
Potri.001G052500	similar to leucine-rich repeat transmembrane protein kinase; putative; [ co-ortholog (2of2) of At3g24240, ]	POPTR_0001s14220, fgenesh4_pg.C_LG_I000464, AT3G24240,	!v3,!h	AT3G24240	Leucine-rich repeat receptor-like protein kinase family protein	9	3009		GO id	Pval (corrected)	Statistics	Description
Potri.001G054800		POPTR_0001s13990, AT1G74110,CYP78A10	!v3,!b	AT1G74110	cytochrome P450, family 78, subfamily A, polypeptide 10	20	10797		GO:0003700	0.004612	50/384 | 1685/24493	sequence-specific DNA binding transcription factor activity
Potri.001G061100		POPTR_0001s13390, eugene3.00010505, AT3G02040,SRG3	!v3,!c	AT3G02040	senescence-related gene 3	12	7212
Potri.001G061600		POPTR_0001s13330, grail3.0008013601, AT5G21090,	!v3,!f	AT5G21090	Leucine-rich repeat (LRR) family protein	14	3494
Potri.001G065900	serine carboxypeptidase S10 family protein; similar to Serine carboxypeptidase 2 chains A and B (SP:P08819) (EC 3.4.16.6) (Triticum aestivum (Wheat); [ co-ortholog (1of2) of At2g33530, At1g28110, ]	POPTR_0001s13140, fgenesh4_pm.C_LG_I000205, AT1G28110,SCPL45	!v3,!e	AT1G28110	serine carboxypeptidase-like 45	42	335
Potri.001G073100	similar to CTP synthase; putative; similar to UTP--ammonia ligase; putative; similar to SP|P17812|CTP synthase EC (6 3.4.2.UTP) (ammonia--ligase {Homo) {sapiens} ; [ co-ortholog (2of2) of At2g34890, A	POPTR_0001s12470, gw1.I.8101.1, AT1G30820,	!v3,!e	AT1G30820	CTP synthase family protein	0	None
Potri.001G083500		POPTR_0001s11400, fgenesh4_pg.C_LG_I000732, AT1G32640,ATMYC2,JAI1,JIN1,MYC2,RD22BP1,ZBF1	!v3,!TF,!e	AT1G32640	Basic helix-loop-helix (bHLH) DNA-binding family protein	5	5843
Potri.001G083900		POPTR_0001s11360, estExt_Genewise1_v1.C_LG_I8344, AT2G46660,CYP78A6	!v3,!b	AT2G46660	cytochrome P450, family 78, subfamily A, polypeptide 6	137	8820
Potri.001G084000	Cys/Met metabolism pyridoxal-phosphate-dependent enzyme family protein; similar to SP|P13254|Methionine gamma lyase-EC (4 4.1.11.L) (methioninase-{Pseudomonas) {putida} ; [ ortholog of At1g64660,]	POPTR_0001s11350, estExt_Genewise1_v1.C_LG_I8346, AT1G64660,ATMGL,MGL	!v3,!miR,!e	AT1G64660	methionine gamma-lyase	0	None
Potri.001G100000		POPTR_0001s09790, eugene3.00010865, AT4G23500,	!v3,!miR,!f	AT4G23500	Pectin lyase-like superfamily protein	4	9040
Potri.001G115400	MATE efflux family protein; [ co-ortholog (1of3) of At4g22790, ]	POPTR_0001s08160, gw1.127.2.1, AT4G22790,	!v3,!d	AT4G22790	MATE efflux family protein	104	167
Potri.001G137700		POPTR_0001s02020, AT5G46910,	!v3,!h	AT5G46910	Transcription factor jumonji (jmj) family protein / zinc finger (C5HC2 type) family protein	7	10766
Potri.001G142200	similar to phaseolin G-box binding protein PG2 - kidney bean (fragment). [ORG:Phaseolus vulgaris]; [ co-ortholog (2of2) of At1g32640, AAC28907, T10861, T10862, AAB00686, At5g46830, ]	POPTR_0001s02450, grail3.0029018401, Pt-ATMYC2.2, AT1G32640,ATMYC2,JAI1,JIN1,MYC2,RD22BP1,ZBF1	!v3,!TF,!a	AT1G32640	Basic helix-loop-helix (bHLH) DNA-binding family protein	9	4052
Potri.001G147200		POPTR_0001s03010, AT4G17030,AT-EXPR,ATEXLB1,ATEXPR1,ATHEXP BETA 3.1,EXLB1,EXPR	!v3,!h	AT4G17030	expansin-like B1	0	None
Potri.001G147300	haloacid dehalogenase-like hydrolase family protein; similar to SP|P71447|Beta phosphoglucomutase-EC (5 4.2.6.{Lactococcus) {lactis} ; [ co-ortholog (2of4) of At2g38740, ]	POPTR_0001s03020, eugene3.00290143, AT2G38740,	!v3,!d	AT2G38740	Haloacid dehalogenase-like hydrolase (HAD) superfamily protein	8	10126
Potri.001G163600	subtilase family protein; similar to SBT1 GI:1771160 from (Lycopersicon esculentum); [ ortholog of At3g14240,]	POPTR_0001s16390, estExt_Genewise1_v1.C_1580154, AT3G14240,	!v3,!e	AT3G14240	Subtilase family protein	0	None
Potri.001G178500	kelch repeat-containing F-box family protein; similar to SP|Q9ER30|Kelch related-protein 1 Sarcosin ({Rattus) {norvegicus} ; [ co-ortholog (2of2) of At1g80440, At1g15670, ]	POPTR_0001s17880, eugene3.00011105, AT1G15670,	!v3,!e	AT1G15670	Galactose oxidase/kelch repeat superfamily protein	0	None
Potri.001G188000	integral membrane family protein; similar to At2g38480; similar to At1g45222 and others share this domain structure; similar to distantly related to GP|14; [ co-ortholog (1of2) of At3g16300, ]	POPTR_0001s18850, fgenesh4_pg.C_LG_I001440, AT3G16300,	!v3,!e	AT3G16300	Uncharacterised protein family (UPF0497)	27	2305
Potri.001G192800		POPTR_0001s19340, AT1G52565,	!v3,!c	AT1G52565	unknown	3	10857
Potri.001G208000		POPTR_0001s21530, AT2G01080,	!v3,!c	AT2G01080	Late embryogenesis abundant (LEA) hydroxyproline-rich glycoprotein family	23	6620
Potri.001G213200		POPTR_0001s22090, AT5G22860,	!v3,!d	AT5G22860	Serine carboxypeptidase S28 family protein	34	901
Potri.001G213500		POPTR_0001s22100, AT5G22860,	!v3,!miR,!d	AT5G22860	Serine carboxypeptidase S28 family protein	70	2536
Potri.001G219100		POPTR_0001s22660, AT5G04760,	!v3,!TF,!d	AT5G04760	Duplicated homeodomain-like superfamily protein	0	None
Potri.001G220900		POPTR_0001s22810, estExt_fgenesh4_pm.C_LG_I0604, AT1G20030,	!v3,!b	AT1G20030	Pathogenesis-related thaumatin superfamily protein	15	3131
Potri.001G232900		POPTR_0001s23940, grail3.0148004401, AT2G18370,	!v3,!d	AT2G18370	Bifunctional inhibitor/lipid-transfer protein/seed storage 2S albumin superfamily protein	11	6268
Potri.001G242000		POPTR_0001s24880, AT1G07530,ATGRAS2,GRAS2,SCL14	!v3,!TF,!a	AT1G07530	SCARECROW-like 14	1	10857
Potri.001G242100		POPTR_0001s24890, AT1G07530,ATGRAS2,GRAS2,SCL14	!v3,!TF,!miR,!b	AT1G07530	SCARECROW-like 14	1	10857
Potri.001G266900	similar to FERRIC REDUCTASE DEFECTIVE 3; similar to MANGANESE ACCUMULATOR 1; [ co-ortholog (2of2) of At3g08040, ]	POPTR_0001s27390, Pt-FRD3.2, gw1.I.1811.1, AT3G08040,ATFRD3,FRD3,MAN1	!v3,!c	AT3G08040	MATE efflux family protein	5	10857
Potri.001G270800		POPTR_0001s27770, fgenesh4_pg.C_LG_I001957, AT1G12740,CYP87A2	!v3,!miR,!d	AT1G12740	cytochrome P450, family 87, subfamily A, polypeptide 2	85	1974
Potri.001G281900		POPTR_0001s28870, AT2G30140,	!v3,!d	AT2G30140	UDP-Glycosyltransferase superfamily protein	4	9614
Potri.001G306300		POPTR_0001s31380, AT5G53590,	!v3,!e	AT5G53590	SAUR-like auxin-responsive protein family	0	None
Potri.001G309700		POPTR_0001s31720, gw1.I.3636.1, AT1G49230,	!v3,!c	AT1G49230	RING/U-box superfamily protein	1	10857
Potri.001G315000	protein kinase family protein; similar to dual protein kinase domain containing protein; [ co-ortholog (2of2) of At2g32800, ]	POPTR_0001s32220, eugene3.00012267, AT2G32800,AP4.3A	!v3,!e	AT2G32800	protein kinase family protein	0	None
Potri.001G332800		, AT3G01840,	!v3,!c	AT3G01840	Protein kinase superfamily protein	7	9028
Potri.001G339500	pectate lyase family protein; similar to pectate lyase GP:7547009 from (Vitis vinifera); [ ortholog of At3g27400,]	POPTR_0001s35960, estExt_fgenesh4_pg.C_LG_I2215, AT3G27400,	!v3,!e	AT3G27400	Pectin lyase-like superfamily protein	10	10124
Potri.001G348600		POPTR_0001s34980, AT5G14760,AO	!v3,!f	AT5G14760	L-aspartate oxidase	0	None
Potri.001G352400		POPTR_0001s34520, AT4G18170,ATWRKY28,WRKY28	!v3,!TF,!b	AT4G18170	WRKY DNA-binding protein 28	3	10270
Potri.001G354500	AWPM-19-like membrane family protein; [ co-ortholog (1of2) of At1g29520, ]	POPTR_0001s34320, estExt_Genewise1_v1.C_2040079, AT1G29520,	!v3,!b	AT1G29520	AWPM-19-like family protein	143	8169
Potri.001G378400	similar to dioxygenase. [ORG:Marah macrocarpus]; [ co-ortholog (2of3) of At1g78440, CAA70330, ]	POPTR_0001s38760, GA2ox1, eugene3.00012757, Pt-GA2.7, AT1G78440,ATGA2OX1,GA2OX1	!v3,!c	AT1G78440	Arabidopsis thaliana gibberellin 2-oxidase 1	0	None
Potri.001G387900		POPTR_0001s39630,NULL,	!v3,!miR,!b	NULL	NULL	20	2481
Potri.001G388800		POPTR_0001s39940,NULL,	!v3,!miR,!b	NULL	NULL	5	6607
Potri.001G388900		POPTR_0001s39950,NULL,	!v3,!miR,!b	NULL	NULL	2	10807
Potri.001G400400		POPTR_0001s41100, fgenesh4_pg.C_scaffold_107000049,NULL,	!v3,!e	NULL	NULL	0	None
Potri.001G404100	no apical meristem (NAM) family protein; similar to NAM (no apical meristem) GB:CAA63101 from (Petunia 10 hybrida); [ co-ortholog (2of2) of At3g15500, At1g52890, ]	POPTR_0001s41460, Pt-ATNAC3.1, fgenesh4_pg.C_scaffold_107000083, AT4G27410,ANAC072,RD26	!v3,!TF,!c	AT4G27410	NAC (No Apical Meristem) domain transcriptional regulator superfamily protein	1	10857
Potri.001G415200		POPTR_0001s44090, estExt_Genewise1_v1.C_LG_XIII2678, GRAS56, AT5G48150,PAT1	!v3,!TF,!miR,!b	AT5G48150	GRAS family transcription factor	15	6545
Potri.001G422600		, AT3G56360,	!v3,!d	AT3G56360	unknown	0	None
Potri.001G451100	similar to eugenol O-methyltransferase. [ORG:Rosa chinensis var. spontanea]; [ co-ortholog (2of7) of BAC78826, ]	POPTR_0001s45530, Pt-RCOMT1.5, gw1.I.5581.1, AT5G54160,ATOMT1,OMT1	!v3,!b	AT5G54160	O-methyltransferase 1	11	2877
Potri.001G455800		POPTR_0001s46000, AT4G10550,	!v3,!c	AT4G10550	Subtilase family protein	8	7719
Potri.001G462800		POPTR_0001s46710, gw1.I.5987.1, AT2G34790,EDA28,MEE23	!v3,!c	AT2G34790	FAD-binding Berberine family protein	57	1063
Potri.002G002200	zinc-binding family protein; similar to zinc-binding protein (Pisum sativum) GI:16117799; similar to DUF597; [ co-ortholog (2of2) of At1g43000, At1g21000, At1g76590, ]	POPTR_0002s00430, estExt_Genewise1_v1.C_LG_II2106, AT1G21000,	!v3,!b	AT1G21000	PLATZ transcription factor family protein	4	2859
Potri.002G015100		POPTR_0002s01650, eugene3.00020134, AT3G03190,ATGSTF11,ATGSTF6,GSTF11	!v3,!b	AT3G03190	glutathione S-transferase F11	87	2593
Potri.002G024000		POPTR_0002s02560, AT5G06300,ATLOG1,LOG1	!v3,!b	AT5G06300	Putative lysine decarboxylase family protein	44	6618
Potri.002G024400	similar to expressed protein in Arabidopsis thaliana; [ co-ortholog (1of2) of At1g19835, At4g36120, ]	POPTR_0002s02600, eugene3.00020221, AT1G47900,	!v3,!g	AT1G47900	Plant protein of unknown function (DUF869)	0	None
Potri.002G024500	auxin-responsive family protein; similar to GP:10185818 auxin-induced protein TGSAUR21 {{Tulipa gesneriana); [ co-ortholog (2of2) of At1g75590, At1g19840, At5g10990, ]	POPTR_0002s02610, grail3.0003020101, SAUR39, AT1G75590,	!v3,!h	AT1G75590	SAUR-like auxin-responsive protein family	18	4554
Potri.002G027400	leucine-rich repeat family protein; protein kinase family protein; similar to protein kinase domain containing protein; similar to contains leucine-rich repeats; [ co-ortholog (2of2) of At1g75640, ]	POPTR_0002s02890, eugene3.00020250, AT1G75640,	!v3,!e	AT1G75640	Leucine-rich receptor-like protein kinase family protein	5	5706
Potri.002G030800		POPTR_0002s03220, estExt_Genewise1_v1.C_LG_II0879, AT5G42990,UBC18	!v3,!b	AT5G42990	ubiquitin-conjugating enzyme 18	6	3646
Potri.002G031200		POPTR_0002s03260, AT1G44970,	!v3,!g	AT1G44970	Peroxidase superfamily protein	0	None
Potri.002G037100		POPTR_0002s03830, AT4G28530,anac074,NAC074	!v3,!TF,!c	AT4G28530	NAC domain containing protein 74	65	298
Potri.002G039100		POPTR_0002s04020, AT3G23240,ATERF1,ERF1	!v3,!TF,!miR,!b	AT3G23240	ethylene response factor 1	2	9122
Potri.002G049500	similar to Sulfate transporter 3.2 (AST77).; [ co-ortholog (2of2) of At3g51895, At4g02700, At5g19600, ]	POPTR_0002s05030, Pt-SULTR3.2, fgenesh4_pg.C_LG_II000463, AT3G51895,AST12,SULTR3;1	!v3,!h	AT3G51895	sulfate transporter 3;1	76	22
Potri.002G059100		POPTR_0002s06000, estExt_fgenesh4_pg.C_LG_II0549, AT4G18170,ATWRKY28,WRKY28	!v3,!TF,!g	AT4G18170	WRKY DNA-binding protein 28	0	None
Potri.002G065300	similar to peroxidase precursor. [ORG:Euphorbia characias]; [ co-ortholog (1of3) of At1g71695, AAS97959, ]	POPTR_0002s06590, estExt_fgenesh4_pm.C_LG_II0300, AT1G71695,	!v3,!d	AT1G71695	Peroxidase superfamily protein	22	809
Potri.002G065600		POPTR_0002s06620, AT5G50080,	!v3,!TF,!d	AT5G50080	ethylene response factor 110	14	2053
Potri.002G069400		POPTR_0002s07000, AT3G43660,	!v3,!d	AT3G43660	Vacuolar iron transporter (VIT) family protein	75	3825
Potri.002G072200		, AT1G77110,PIN6	!v3,!e	AT1G77110	Auxin efflux carrier family protein	0	None
Potri.002G085100	nodulin MtN21 family protein; similar to MtN21 GI:2598575 (root nodule development) from (Medicago truncatula); [ ortholog of At1g21890,]	POPTR_0002s08560, gw1.II.1386.1, AT1G21890,	!v3,!c	AT1G21890	nodulin MtN21 /EamA-like transporter family protein	47	102
Potri.002G094500		POPTR_0002s09510, AT5G65140,	!v3,!c	AT5G65140	Haloacid dehalogenase-like hydrolase (HAD) superfamily protein	61	2025
Potri.002G099600		POPTR_0002s09980, fgenesh4_pg.C_LG_II000921, AT1G28220,ATPUP3,PUP3	!v3,!b	AT1G28220	purine permease 3	198	6836
Potri.002G102100		POPTR_0002s10250, estExt_fgenesh4_pm.C_LG_II0465, AT5G65380,	!v3,!e	AT5G65380	MATE efflux family protein	0	None
Potri.002G108100		POPTR_0002s10890, AT5G65660,	!v3,!d	AT5G65660	hydroxyproline-rich glycoprotein family protein	0	None
Potri.002G114500		POPTR_0002s11520, AT1G58440,SQE1,XF1	!v3,!b	AT1G58440	FAD/NAD(P)-binding oxidoreductase family protein	0	None
Potri.002G122800		POPTR_0002s12430, estExt_fgenesh4_pg.C_LG_II1111,NULL,	!v3,!b	NULL	NULL	23	6416
Potri.002G128800		POPTR_0002s13020, grail3.0033015201, AT5G42680,	!v3,!b	AT5G42680	Protein of unknown function, DUF617	154	3531
Potri.002G140300	similar to senescence-associated protein-related; similar to senescence-associated protein SAG102 (GI:22331931) (Arabidopsis thaliana); [ co-ortholog (2of2) of At2g44670, ]	POPTR_0002s14120, eugene3.00021295, AT2G44670,	!v3,!c	AT2G44670	Protein of unknown function (DUF581)	15	7303
Potri.002G162400	similar to polygalacturonase-like protein. [ORG:Fragaria x ananassa]; [ ortholog of AAP33475,At3g61490,]	POPTR_0002s16390, grail3.0039009101, AT3G61490,	!v3,!miR,!e	AT3G61490	Pectin lyase-like superfamily protein	1	10857
Potri.002G203500		, AT4G02380,AtLEA5,SAG21	!v3,!c	AT4G02380	senescence-associated gene 21	5	5292
Potri.002G224100	similar to 1-aminocyclopropane-1-carboxylate oxidase. [ORG:Pyrus pyrifolia]; [ co-ortholog (2of2) of BAA33377, AAC67234, AAD28198, At1g05010, BAD61000, BAD60999, CAD21843, AAQ10260, BAA37133, CAA49553	POPTR_0002s21750, ACO2, eugene3.00002047, Pt-ACO1.1, AT1G05010,ACO4,EAT1,EFE	!v3,!b	AT1G05010	ethylene-forming enzyme	26	1262
Potri.002G224200	zinc finger (C3HC4-type RING finger) family protein; similar to C3HC4 type (RING finger); [ co-ortholog (2of3) of At1g62370, ]	POPTR_0002s21740, eugene3.00002048, AT4G03965,	!v3,!e	AT4G03965	RING/U-box superfamily protein	1	10857
Potri.002G240800	similar to Pantoate--beta-alanine ligase (EC 6.3.2.1) (Pantothenate synthetase) (Pantoate activating enzyme).; [ ortholog of At5g48840,]	POPTR_0002s24190, fgenesh4_pg.C_LG_II002417, AT5G48840,ATPTS,PANC,PTS	!v3,!a	AT5G48840	homolog of bacterial PANC	4	6375
Potri.002G254900		POPTR_0002s25620, grail3.0021033801, GSH-FDH1, AT5G43940,ADH2,ATGSNOR1,GSNOR,HOT5,PAR2	!v3,!f	AT5G43940	GroES-like zinc-binding dehydrogenase family protein	0	None
Potri.002G258200		POPTR_0002s25990, AT4G08850,	!v3,!f	AT4G08850	Leucine-rich repeat receptor-like protein kinase family protein	0	None
Potri.003G027600		POPTR_0027s00410, fgenesh4_pg.C_LG_III000165, AT2G25470,AtRLP21,RLP21	!v3,!a	AT2G25470	receptor like protein 21	0	None
Potri.003G028200		POPTR_0027s00350, AT1G58190,AtRLP9,RLP9	!v3,!a	AT1G58190	receptor like protein 9	1	10857
Potri.003G057400	similar to gibberellin 3-beta-hydroxylase. [ORG:Cucurbita maxima]; [ co-ortholog (2of2) of AAC96016, AAC49792, AAC96015, At1g80340, CAB92914, AAC96017, T06240, AAC49795, AAB65829, At1g15550, T06245, T	POPTR_0003s05610, Pt-LE.2, fgenesh4_pg.C_LG_III000353, GA3ox2, AT1G15550,ATGA3OX1,GA3OX1,GA4	!v3,!d	AT1G15550	gibberellin 3-oxidase 1	34	4658
Potri.003G063400	similar to expressed protein in Arabidopsis thaliana; similar to hypothetical proteins - Arabidopsis thaliana; similar to expression supported by MPSS; [ co-ortholog (2of2) of At1g54200, At3g13980, At	POPTR_0003s06210, estExt_fgenesh4_pg.C_LG_III0294, AT3G13980,	!v3,!c	AT3G13980	unknown	5	10477
Potri.003G065100		, ATCG00360,	!v3,!e	ATCG00360	Tetratricopeptide repeat (TPR)-like superfamily protein	24	4335
Potri.003G070600		POPTR_0003s06830, AT3G14200,	!v3,!d	AT3G14200	Chaperone DnaJ-domain superfamily protein	52	76
Potri.003G081200		POPTR_0003s07910, AT4G17500,ATERF-1,ERF-1	!v3,!TF,!b	AT4G17500	ethylene responsive element binding factor 1	3	9897
Potri.003G085800	similar to expressed protein in Arabidopsis thaliana; [ co-ortholog (1of2) of At1g32740, ]	POPTR_0003s08390, eugene3.01180075, AT1G32740,	!v3,!a	AT1G32740	SBP (S-ribonuclease binding protein) family protein	4	7769
Potri.003G092100	similar to expressed protein in Arabidopsis thaliana; similar to (Arabidopsis thaliana); [ co-ortholog (1of2) of At2g35215, ]	POPTR_0003s09080, eugene3.01180009, AT2G35215,	!v3,!a	AT2G35215	unknown	2	8494
Potri.003G092200	similar to phaseolin G-box binding protein PG2 - kidney bean (fragment). [ORG:Phaseolus vulgaris]; [ co-ortholog (1of2) of At1g32640, AAC28907, T10861, T10862, AAB00686, At5g46830, ]	POPTR_0003s09090, estExt_fgenesh4_pm.C_1180004, Pt-ATMYC2.1, AT1G32640,ATMYC2,JAI1,JIN1,MYC2,RD22BP1,ZBF1	!v3,!TF,!c	AT1G32640	Basic helix-loop-helix (bHLH) DNA-binding family protein	0	None
Potri.003G105400	similar to protein kinase; putative; similar to protein kinase domain containing protein; similar to serine/threonine protein kinase gi|1066501|gb|AAA81538|; [ co-ortholog (1of2) of At1g61590, ]	POPTR_0003s10450, eugene3.00030778, AT1G61590,	!v3,!g	AT1G61590	Protein kinase superfamily protein	0	None
Potri.003G111400		POPTR_0003s11070, AT4G12520,	!v3,!e	AT4G12520	Bifunctional inhibitor/lipid-transfer protein/seed storage 2S albumin superfamily protein	15	3550
Potri.003G115900		POPTR_0003s11560, AT1G62870,	!v3,!e	AT1G62870	unknown	0	None
Potri.003G117200		POPTR_0003s11710, AT3G60890,ZPR2	!v3,!d	AT3G60890	protein binding	29	1544
Potri.003G150700		POPTR_0003s15030, AT4G17500,ATERF-1,ERF-1	!v3,!TF,!d	AT4G17500	ethylene responsive element binding factor 1	1	10857
Potri.003G159700	similar to EXGT1. [ORG:Pisum sativum]; [ co-ortholog (2of2) of 1UN1_B, At2g06850, BAC58038, 1UN1_A, 1UMZ_B, CAH18931, BAA34946, ]	POPTR_0003s15800, estExt_Genewise1_v1.C_LG_III1278, Pt-EXGT.2, AT5G13870,EXGT-A4,XTH5	!v3,!e	AT5G13870	xyloglucan endotransglucosylase/hydrolase 5	0	None
Potri.003G168800	similar to Sphingosine-1-phosphate lyase (EC 4.1.2.27) (SP-lyase) (SPL) (Sphingosine-1-phosphate aldolase).; [ co-ortholog (1of2) of At1g27980, ]	POPTR_0003s16720, gw1.III.794.1, AT1G27980,ATDPL1,DPL1	!v3,!g	AT1G27980	dihydrosphingosine phosphate lyase	0	None
Potri.003G172100		POPTR_0003s17060, eugene3.00031416, AT5G51920,	!v3,!c	AT5G51920	Pyridoxal phosphate (PLP)-dependent transferases superfamily protein	14	9950
Potri.003G173100	similar to Hypothetical protein At1g67360.; [ co-ortholog (2of2) of At1g67360, ]	POPTR_0003s17160, estExt_Genewise1_v1.C_LG_III2334, AT1G67360,	!v3,!c	AT1G67360	Rubber elongation factor protein (REF)	11	4499
Potri.003G183900		, AT5G48930,HCT	!v3,!g	AT5G48930	hydroxycinnamoyl-CoA shikimate/quinate hydroxycinnamoyl transferase	3	9225
Potri.003G184000	similar to heat shock protein 70 cognate. [ORG:Salix gilgiana]; [ co-ortholog (6of11) of S14992, CAA44620, CAA83548, 1805333A, CAA67588, AAN87001, S08662, CAA67867, S44168, CAA82915, T09535, AAA82975,	POPTR_0003s18220, fgenesh4_pm.C_LG_III000644, Pt-HSP70.8, AT3G12580,ATHSP70,HSP70	!v3,!d	AT3G12580	heat shock protein 70	11	5014
Potri.003G184100		POPTR_0003s18230, eugene3.00031534, AT2G24130,	!v3,!miR,!d	AT2G24130	Leucine-rich receptor-like protein kinase family protein	11	4391
Potri.003G204600		POPTR_0003s20360, estExt_fgenesh4_pm.C_LG_III0647, AT5G13490,AAC2	!v3,!h	AT5G13490	ADP/ATP carrier 2	1	10857
Potri.003G210200		POPTR_0003s22110, AT5G12900,	!v3,!d	AT5G12900	unknown	30	1323
Potri.003G219300		POPTR_0003s21160, estExt_Genewise1_v1.C_LG_III0865, AT5G11950,	!v3,!e	AT5G11950	Putative lysine decarboxylase family protein	0	None
Potri.004G007800		POPTR_0004s00920, eugene3.01660008, AT1G62280,SLAH1	!v3,!c	AT1G62280	SLAC1 homologue 1	73	1467
Potri.004G013900		POPTR_0004s01390, fgenesh4_pm.C_LG_IV000006, AT1G05170,	!v3,!g	AT1G05170	Galactosyltransferase family protein	0	None
Potri.004G014700		POPTR_0004s01460, AT5G38280,PR5K	!v3,!c	AT5G38280	PR5-like receptor kinase	6	8826
Potri.004G018000	similar to pentatricopeptide (PPR) repeat-containing protein; [ co-ortholog (2of2) of At1g11630, At1g61870, ]	POPTR_0004s01760, eugene3.00040059, AT1G61870,PPR336	!v3,!e	AT1G61870	pentatricopeptide repeat 336	0	None
Potri.004G019300	glycosyl hydrolase family 1 protein; similar to beta-glucosidase (GI:3820531) (Pinus contorta); similar to beta-glucosidase GI:804655 from (Hordeu; [ co-ortholog (2of6) of At1g61810, At1g61820, ]	POPTR_0004s01880, gw1.IV.1772.1, AT4G21760,BGLU47	!v3,!miR,!c	AT4G21760	beta-glucosidase 47	11	2664
Potri.004G027400		POPTR_0004s02660, gw1.IV.2015.1, AT1G11330,	!v3,!a	AT1G11330	S-locus lectin protein kinase family protein	0	None
Potri.004G028400		POPTR_0004s02760, AT4G23140,CRK6	!v3,!a	AT4G23140	cysteine-rich RLK (RECEPTOR-like protein kinase) 6	2	10857
Potri.004G035800		POPTR_0004s03590, AT5G54310,AGD5,NEV	!v3,!c	AT5G54310	ARF-GAP domain 5	20	1881
Potri.004G036300		POPTR_0004s03640, AT2G29990,NDA2	!v3,!miR,!c	AT2G29990	alternative NAD(P)H dehydrogenase 2	8	10286
Potri.004G038800	similar to Dof-type zinc finger domain-containing protein; [ co-ortholog (2of2) of At1g28310, ]	POPTR_0004s03900, grail3.0093009501, AT5G60850,OBP4	!v3,!TF,!c	AT5G60850	OBF binding protein 4	43	255
Potri.004G042800		POPTR_0004s04280, AT2G33793,	!v3,!e	AT2G33793	unknown	22	4378
Potri.004G065200		POPTR_0004s06400, eugene3.00040312, AT4G18360,	!v3,!c	AT4G18360	Aldolase-type TIM barrel family protein	0	None
Potri.004G075400		, AT3G03270,	!v3,!d	AT3G03270	Adenine nucleotide alpha hydrolases-like superfamily protein	8	7108
Potri.004G083300	similar to Potassium channel SKOR (Stelar K(+) outward rectifying channel).; [ co-ortholog (2of4) of At3g02850, ]	POPTR_0004s08170, Pt-SKOR.3, gw1.IV.3720.1, AT3G02850,SKOR	!v3,!a	AT3G02850	STELAR K+ outward rectifier	43	2546
Potri.004G091300		POPTR_0004s09040, AT5G40010,AATP1	!v3,!b	AT5G40010	AAA-ATPase 1	3	10857
Potri.004G094500		POPTR_0004s09340, AT1G60640,	!v3,!a	AT1G60640	unknown	4	9164
Potri.004G098700	similar to expressed protein in Arabidopsis thaliana; similar to expression supported by MPSS; [ co-ortholog (1of2) of At1g67050, At5g38320, ]	POPTR_0004s09790, fgenesh4_pm.C_LG_IV000216, AT1G67050,	!v3,!e	AT1G67050	unknown	1	10857
Potri.004G106000	zinc finger (C3HC4-type RING finger) family protein; similar to BRCT domain-containing protein; similar to C3HC4 type (RING finger); [ ortholog of At1g67180,]	POPTR_0004s10560, estExt_fgenesh4_pg.C_LG_IV0897, AT1G67180,	!v3,!e	AT1G67180	zinc finger (C3HC4-type RING finger) family protein / BRCT domain-containing protein	2	10857
Potri.004G111100	bZIP transcription factor family protein; similar to common plant regulatory factor 7 GI:9650828 from (Petroselinum crispum); [ co-ortholog (2of2) of At3g30530, At5g38800, At5g15830, ]	POPTR_0004s10990, eugene3.03090004, AT3G30530,ATBZIP42,bZIP42	!v3,!TF,!b	AT3G30530	basic leucine-zipper 42	49	1405
Potri.004G113600		POPTR_0004s11230, eugene3.01650013, AT5G15750,	!v3,!f	AT5G15750	Alpha-L RNA-binding motif/Ribosomal protein S4 family protein	0	None
Potri.004G116500		POPTR_0004s11550, AT3G29770,ATMES11,MES11	!v3,!b	AT3G29770	methyl esterase 11	1	10857
Potri.004G117800	similar to type IIIa membrane protein cp-wap13. [ORG:Vigna unguiculata]; [ co-ortholog (4of4) of AAB61672, T11576, AAB61671, T11577, AAR13306, ]	POPTR_0004s11700, estExt_Genewise1_v1.C_LG_IV0305, AT5G15650,ATRGP2,RGP2	!v3,!e	AT5G15650	reversibly glycosylated polypeptide 2	0	None
Potri.004G144200	similar to heavy-metal-associated domain-containing protein; [ ortholog of At3g04900,]	POPTR_0004s15160, eugene3.01300034, AT4G23882,	!v3,!e	AT4G23882	Heavy metal transport/detoxification superfamily protein	25	9999
Potri.004G156200	universal stress protein (USP) family protein; similar to responsive to dessication protein (RD2); similar to strong similarity to RD2 protein (Arabidopsis thaliana) GI:15320408; similar to cDNA RD2 G	POPTR_0004s16350, Pt-RD2.2, estExt_Genewise1_v1.C_LG_IV0562, AT2G21620,RD2	!v3,!d	AT2G21620	Adenine nucleotide alpha hydrolases-like superfamily protein	0	None
Potri.004G167700	similar to expressed protein in Arabidopsis thaliana; [ co-ortholog (1of2) of At2g21180, ]	POPTR_0004s17500, estExt_Genewise1_v1.C_LG_IV0987, AT2G21180,	!v3,!d	AT2G21180	unknown	1	10857
Potri.004G173300		POPTR_0004s17900, AT4G38650,	!v3,!a	AT4G38650	Glycosyl hydrolase family 10 protein	21	9669
Potri.004G181900	no apical meristem (NAM) family protein; similar to petunia NAM (X92205) and A. thaliana sequences ATAF1 (X74755) and ATAF2 (X74756); similar to probable DNA-binding protein; [ co-ortholog (2of3) of A	POPTR_0004s18860, estExt_Genewise1_v1.C_LG_IV1433, NAC074, AT2G17040,anac036,NAC036	!v3,!TF,!c	AT2G17040	NAC domain containing protein 36	3	5748
Potri.004G185300	similar to cytochrome P450; putative; similar to Cytochrome P450 94A1 (P450-dependent fatty acid omega-hydroxylase) (SP:O81117) {{Vicia sativa}}; similar to supported by cDNA: gi_13877668; similar to	POPTR_0004s19620, CYP94C6, eugene3.00660003, Pt-CYP94.5, AT2G27690,CYP94C1	!v3,!c	AT2G27690	cytochrome P450, family 94, subfamily C, polypeptide 1	21	3814
Potri.004G196000		POPTR_0004s20680, AT3G43720,	!v3,!e	AT3G43720	Bifunctional inhibitor/lipid-transfer protein/seed storage 2S albumin superfamily protein	26	4581
Potri.004G212900		POPTR_0004s22290, AT3G45160,	!v3,!d	AT3G45160	Putative membrane lipoprotein	74	3692
Potri.004G235000	similar to hypothetical protein; [ ortholog of At4g19370,]	POPTR_0004s24320, estExt_fgenesh4_pg.C_860147, AT1G31720,	!v3,!g	AT1G31720	Protein of unknown function (DUF1218)	5	10857
Potri.005G012000		POPTR_0005s01490, eugene3.01310104, AT5G49525,	!v3,!e	AT5G49525	unknown	2	6093
Potri.005G013000		POPTR_0005s01600, AT1G18610,	!v3,!f	AT1G18610	Galactose oxidase/kelch repeat superfamily protein	0	None
Potri.005G015600		, AT1G18610,	!v3,!f	AT1G18610	Galactose oxidase/kelch repeat superfamily protein	0	None
Potri.005G020300	similar to DNAJ heat shock N-terminal domain-containing protein; similar to SP|Q9QYI7|DnaJ homolog subfamily B member 8 Mus musculus ; [ co-ortholog (1of2) of At1g56300, ]	POPTR_0005s02020, estExt_fgenesh4_pm.C_1330037, AT1G56300,	!v3,!b	AT1G56300	Chaperone DnaJ-domain superfamily protein	27	824
Potri.005G024500	hypoxia-responsive family protein; [ co-ortholog (2of3) of At5g27760, At3g05550, ]	POPTR_0005s02440, estExt_fgenesh4_pg.C_1330041, AT5G27760,	!v3,!g	AT5G27760	Hypoxia-responsive family protein	0	None
Potri.005G024800	similar to callus protein P23. [ORG:Pisum sativum]; [ ortholog of AAB19090,At3g16640,]	POPTR_0005s02470, Pt-TCTP.1, estExt_fgenesh4_pg.C_1330038, AT3G16640,TCTP	!v3,!c	AT3G16640	translationally controlled tumor protein	4	10857
Potri.005G037000		POPTR_0005s03920, gw1.70.549.1, AT1G08920,ESL1	!v3,!c	AT1G08920	ERD (early response to dehydration) six-like 1	1	10857
Potri.005G049300	cytidine/deoxycytidylate deaminase family protein; similar to SP|O34598|Guanine deaminase EC (3 5.4.3.Guanase) (Guanine) (aminase Guanine) (aminohydrolase GAH) (GDEase) ({Bacillus) {subtilis} ; [ co-o	POPTR_0005s05110, estExt_Genewise1_v1.C_700268, AT5G28050,	!v3,!g	AT5G28050	Cytidine/deoxycytidylate deaminase family protein	0	None
Potri.005G054100		POPTR_0005s05590, eugene3.00700057, AT2G30580,DRIP2	!v3,!h	AT2G30580	DREB2A-interacting protein 2	6	6129
Potri.005G057400		POPTR_0005s05870, grail3.0070002101, AT5G64667,IDL2	!v3,!e	AT5G64667	inflorescence deficient in abscission (IDA)-like 2	1	10857
Potri.005G061000	transducin family protein; WD-40 repeat family protein; similar to U3 snoRNP-associated 55-kDa protein; similar to Homo sapiens; similar to gb:NP_004695; similar to Vegetatible incompatibility protein	POPTR_0005s06230, eugene3.00050008, AT4G05410,YAO	!v3,!f	AT4G05410	Transducin/WD40 repeat-like superfamily protein	0	None
Potri.005G066200		POPTR_0005s06730, AT5G10830,	!v3,!a	AT5G10830	S-adenosyl-L-methionine-dependent methyltransferases superfamily protein	1	10857
Potri.005G068700		POPTR_0005s06960, AT3G52430,ATPAD4,PAD4	!v3,!c	AT3G52430	alpha/beta-Hydrolases superfamily protein	6	7175
Potri.005G069500		POPTR_0005s07060, eugene3.00050086, NAC043, AT1G01720,ANAC002,ATAF1	!v3,!TF,!d	AT1G01720	NAC (No Apical Meristem) domain transcriptional regulator superfamily protein	31	6772
Potri.005G072800	similar to Peroxidase 17 precursor (EC 1.11.1.7) (Atperox P17) (ATP25a).; [ co-ortholog (1of2) of At2g22420, ]	POPTR_0005s07390, grail3.0026010901, AT2G22420,	!v3,!c	AT2G22420	Peroxidase superfamily protein	17	9011
Potri.005G073100		POPTR_0005s07420, AT1G17840,ABCG11,ATWBC11,COF1,DSO,WBC11	!v3,!b	AT1G17840	white-brown complex homolog protein 11	119	9385
Potri.005G081300		POPTR_0005s08310, eugene3.00050204, AT2G01150,RHA2B	!v3,!h	AT2G01150	RING-H2 finger protein 2B	115	408
Potri.005G108900		POPTR_0005s11070, estExt_fgenesh4_pg.C_570040, AT5G42180,	!v3,!e	AT5G42180	Peroxidase superfamily protein	0	None
Potri.005G119500	similar to Mitogen-activated protein kinase homolog 7 (EC 2.7.1.37) (MAP kinase 7) (AtMPK7).; [ ortholog of At2g18170,]	POPTR_0005s12140, Pt-MPK7.1, fgenesh4_pm.C_scaffold_57000068, AT2G18170,ATMPK7,MPK7	!v3,!g	AT2G18170	MAP kinase 7	0	None
Potri.005G122200		POPTR_0005s12390, AT1G75250,ATRL6,RL6,RSM3	!v3,!TF,!e	AT1G75250	RAD-like 6	3	8359
Potri.005G134600		POPTR_0005s14120, AT4G37180,	!v3,!TF,!e	AT4G37180	Homeodomain-like superfamily protein	1	10857
Potri.005G141200	similar to leucine-rich repeat transmembrane protein kinase; putative; [ co-ortholog (2of2) of At5g67200, ]	POPTR_0005s18470, eugene3.00050505, AT5G67200,	!v3,!e	AT5G67200	Leucine-rich repeat protein kinase family protein	1	10857
Potri.005G145100		POPTR_0005s18860, fgenesh4_pg.C_LG_V000586, AT5G67350,	!v3,!e	AT5G67350	unknown	1	10857
Potri.005G161800		POPTR_0005s17360, AT1G22460,	!v3,!f	AT1G22460	O-fucosyltransferase family protein	0	None
Potri.005G173500		POPTR_0005s16060, fgenesh4_pg.C_LG_V000933, AT1G38131,	!v3,!e	AT1G38131	O-fucosyltransferase family protein	0	None
Potri.005G192100	integral membrane family protein; similar to nodulin MtN21-related; similar to MtN21 GI:2598575 (root nodule development) from (Medicago truncatula)similar to MtN21 GI:2598575 (root nodule development	POPTR_0005s21430, gw1.V.321.1, AT1G43650,	!v3,!c	AT1G43650	nodulin MtN21 /EamA-like transporter family protein	85	618
Potri.005G195000	similar to AP2 domain-containing transcription factor; putative; similar to transcription factor; [ co-ortholog (1of2) of At5g64750, ]	POPTR_0005s21690, fgenesh4_pg.C_LG_V001123, ERF76, AT5G64750,ABR1	!v3,!TF,!a	AT5G64750	Integrase-type DNA-binding superfamily protein	8	2387
Potri.005G195600	similar to peroxidase precursor. [ORG:Euphorbia characias]; [ co-ortholog (2of3) of At1g71695, AAS97959, ]	POPTR_0005s21740, gw1.V.402.1, AT1G71695,	!v3,!miR,!e	AT1G71695	Peroxidase superfamily protein	0	None
Potri.005G204600		POPTR_0005s22630, AT3G59080,	!v3,!e	AT3G59080	Eukaryotic aspartyl protease family protein	7	1128
Potri.005G210100	similar to patatin-related; similar to low similarity to patatin-like latex protein allergen Hev b 7 - Hevea brasiliensis; similar to EMBL:AF113546; [ co-ortholog (1of2) of At3g63200, ]	POPTR_0005s23170, estExt_fgenesh4_pm.C_LG_V0494, AT3G63200,PLA IIIB,PLP9	!v3,!e	AT3G63200	PATATIN-like protein 9	1	10857
Potri.005G210300		POPTR_0005s23190, AT4G02780,ABC33,ATCPS1,CPS,CPS1,GA1	!v3,!c	AT4G02780	Terpenoid cyclases/Protein prenyltransferases superfamily protein	40	2168
Potri.005G216300	similar to expressed protein in Arabidopsis thaliana; similar to similarity to predicted protein; similar to Arabidopsis thaliana; [ co-ortholog (1of2) of At3g63430, ]	POPTR_0005s23780, gw1.V.1034.1, AT3G63430,	!v3,!h	AT3G63430	unknown	4	10624
Potri.005G218200	similar to Auxin-induced protein 22B (Indole-3-acetic acid induced protein ARG4). [ORG:Vigna radiata var. radiata]; [ co-ortholog (1of2) of O24543, T10885, BAA20849, P32294, At5g43700, BAA20848, T1094	POPTR_0005s23970, Pt-AUX22.4, estExt_fgenesh4_pm.C_LG_V0528, AT5G43700,ATAUX2-11,IAA4	!v3,!a	AT5G43700	AUX/IAA transcriptional regulator family protein	45	322
Potri.005G220600		POPTR_0005s24190, AT2G30690,	!v3,!miR,!h	AT2G30690	Protein of unknown function, DUF593	0	None
Potri.005G230900	transferase family protein; similar to hypersensitivity-related gene product HSR201 - Nicotiana tabacum; similar to EMBL:X95343; [ co-ortholog (2of2) of At1g27620, ]	POPTR_0005s25250, gw1.V.1448.1, AT1G27620,	!v3,!d	AT1G27620	HXXXD-type acyl-transferase family protein	8	3643
Potri.005G241200	similar to expressed protein in Arabidopsis thaliana; [ co-ortholog (1of2) of At1g75810, ]	POPTR_0005s26270, fgenesh4_pg.C_LG_V001560, AT1G75810,	!v3,!g	AT1G75810	unknown	10	7278
Potri.005G243400		POPTR_0005s26480, AT4G35900,atbzip14,FD,FD-1	!v3,!TF,!d	AT4G35900	Basic-leucine zipper (bZIP) transcription factor family protein	110	515
Potri.005G248900		POPTR_0005s27030, estExt_fgenesh4_pg.C_LG_V1618, AT4G35190,	!v3,!h	AT4G35190	Putative lysine decarboxylase family protein	3	3721
Potri.005G257200		POPTR_0005s27850, AT1G76500,AHL29,SOB3	!v3,!b	AT1G76500	Predicted AT-hook DNA-binding family protein	214	5186
Potri.006G005900	similar to ATPase 6; similar to plasma membrane-type (EC 3.6.3.6) (Proton pump 6).; [ co-ortholog (3of4) of At2g07560, At3g42640, ]	POPTR_0006s00770, Pt-AHA6.2, fgenesh4_pm.C_LG_VI000025, AT3G42640,AHA8,HA8	!v3,!b	AT3G42640	H(+)-ATPase 8	1	10857
Potri.006G009800		POPTR_0006s01140, fgenesh4_pg.C_LG_VI000091, AT3G51970,ASAT1,ATASAT1,ATSAT1	!v3,!b	AT3G51970	acyl-CoA sterol acyl transferase 1	78	801
Potri.006G011600		POPTR_0006s01320,NULL,	!v3,!miR,!f	NULL	NULL	3	2938
Potri.006G013900		POPTR_0006s01490, AT5G47560,ATSDAT,ATTDT,TDT	!v3,!b	AT5G47560	tonoplast dicarboxylate transporter	9	4190
Potri.006G021400		POPTR_0006s02220, AT5G41920,	!v3,!TF,!miR,!d	AT5G41920	GRAS family transcription factor	0	None
Potri.006G031500		POPTR_0006s03000, eugene3.00060277,NULL,	!v3,!f	NULL	NULL	0	None
Potri.006G032300	similar to VQ motif-containing protein; [ co-ortholog (2of2) of At3g56880, At2g41010, ]	POPTR_0006s03090, grail3.0024018801, AT3G56880,	!v3,!b	AT3G56880	VQ motif-containing protein	0	None
Potri.006G087200		POPTR_0006s08750, Pt-DFR1.3, estExt_fgenesh4_pg.C_LG_VI0681, AT2G45400,BEN1	!v3,!d	AT2G45400	NAD(P)-binding Rossmann-fold superfamily protein	0	None
Potri.006G090700	similar to succinate dehydrogenase subunit 4. [ORG:Euphorbia pubentissima]; [ co-ortholog (1of3) of BAB85639, AAK77857, BAB85638, AAK77856, ]	POPTR_0006s09170, Pt-SDH4.3, estExt_fgenesh4_pg.C_LG_VI0717, AT5G02050,	!v3,!f	AT5G02050	Mitochondrial glycoprotein family protein	4	9726
Potri.006G092300		,NULL,	!v3,!c	NULL	NULL	11	6463
Potri.006G094000		POPTR_0006s09510, grail3.0023024502, AT5G05830,	!v3,!f	AT5G05830	RING/FYVE/PHD zinc finger superfamily protein	0	None
Potri.006G100500	similar to Probable pyridoxin biosynthesis PDX1-like protein 3.; [ co-ortholog (1of2) of At5g01410, ]	POPTR_0006s10130, Pt-PDX1.1, eugene3.00060871, AT5G01410,ATPDX1,ATPDX1.3,PDX1,PDX1.3,RSR4	!v3,!miR,!e	AT5G01410	Aldolase-type TIM barrel family protein	0	None
Potri.006G100600	similar to rhodanese-like domain-containing protein; similar to rhodanese-like domain containing protein; [ ortholog of At3g08920,]	POPTR_0006s10150, eugene3.00060873, AT3G08920,	!v3,!a	AT3G08920	Rhodanese/Cell cycle control phosphatase superfamily protein	17	1970
Potri.006G103900		POPTR_0006s10480, AT5G01600,ATFER1,FER1	!v3,!f	AT5G01600	ferretin 1	0	None
Potri.006G122000		POPTR_0006s12390, AT3G53190,	!v3,!e	AT3G53190	Pectin lyase-like superfamily protein	0	None
Potri.006G143200		POPTR_0006s14560, AT3G13960,AtGRF5,GRF5	!v3,!TF,!miR,!d	AT3G13960	growth-regulating factor 5	6	5537
Potri.006G173900		, AT5G57685,ATGDU3,GDU3,LSB1	!v3,!c	AT5G57685	glutamine dumper 3	15	6686
Potri.006G210700		POPTR_0006s22720, estExt_fgenesh4_pm.C_LG_VI0588, AT2G36200,	!v3,!e	AT2G36200	P-loop containing nucleoside triphosphate hydrolases superfamily protein	0	None
Potri.006G226900		POPTR_0006s24340, AT4G33040,	!v3,!b	AT4G33040	Thioredoxin superfamily protein	75	1681
Potri.006G229900	similar to expressed protein in Arabidopsis thaliana; [ co-ortholog (1of2) of At2g26070, ]	POPTR_0006s24600, fgenesh4_pg.C_LG_VI001572, AT2G26070,RTE1	!v3,!miR,!g	AT2G26070	Protein of unknown function (DUF778)	1	10857
Potri.006G232800	similar to expressed protein in Arabidopsis thaliana; [ co-ortholog (1of2) of At3g20430, ]	POPTR_0006s24890, estExt_fgenesh4_pg.C_LG_VI1588, AT3G20430,	!v3,!e	AT3G20430	unknown	2	7475
Potri.006G237100		POPTR_0006s25350, eugene3.00061696, AT4G32870,	!v3,!d	AT4G32870	Polyketide cyclase/dehydrase and lipid transport superfamily protein	32	2291
Potri.006G237800		POPTR_0006s25420, fgenesh4_pm.C_LG_VI000728, AT5G11630,	!v3,!e	AT5G11630	unknown	0	None
Potri.006G239000		POPTR_0006s25540, AT5G25820,	!v3,!g	AT5G25820	Exostosin family protein	0	None
Potri.006G250100		POPTR_0006s26630, AT5G11420,	!v3,!e	AT5G11420	Protein of unknown function, DUF642	5	3439
Potri.006G254300	similar to expressed protein in Arabidopsis thaliana; [ ortholog of At4g32340,]	POPTR_0006s27040, eugene3.00061857, AT4G32340,	!v3,!b	AT4G32340	Tetratricopeptide repeat (TPR)-like superfamily protein	1	10857
Potri.006G258900	similar to nodulin. [ORG:Glycine max]; [ co-ortholog (1of3) of At5g25250, At5g25260, AAC72337, At5g64870, ]	POPTR_0006s27510, fgenesh4_pm.C_LG_VI000818, AT5G25260,	!v3,!a	AT5G25260	SPFH/Band 7/PHB domain-containing membrane-associated protein family	27	429
Potri.007G011500	protein kinase family protein; [ ortholog of At5g65500,]	POPTR_0007s14220, fgenesh4_pm.C_LG_VII000485, AT5G65500,	!v3,!miR,!e	AT5G65500	U-box domain-containing protein kinase family protein	0	None
Potri.007G011600		POPTR_0007s14210, AT5G10510,AIL6,PLT3	!v3,!TF,!e	AT5G10510	AINTEGUMENTA-like 6	0	None
Potri.007G017400		POPTR_0007s13620, fgenesh4_pm.C_LG_VII000456, AT3G51070,	!v3,!e	AT3G51070	S-adenosyl-L-methionine-dependent methyltransferases superfamily protein	0	None
Potri.007G033400	similar to expressed protein in Arabidopsis thaliana; [ co-ortholog (2of2) of At2g23690, At4g37240, ]	POPTR_0007s12090, estExt_fgenesh4_pg.C_LG_VII0989, AT2G23690,	!v3,!a	AT2G23690	unknown	52	52
Potri.007G035300		POPTR_0007s11910, AT2G23470,RUS4	!v3,!c	AT2G23470	Protein of unknown function, DUF647	0	None
Potri.007G042900		POPTR_0007s11130, AT2G15680,	!v3,!miR,!b	AT2G15680	Calcium-binding EF-hand family protein	53	5467
Potri.007G044800		POPTR_0007s10930, AT5G67080,MAPKKK19	!v3,!g	AT5G67080	mitogen-activated protein kinase kinase kinase 19	0	None
Potri.007G047700	similar to hypothetical protein; [ ortholog of At3g50120,At3g50170,At3g50150,At3g50160,At3g50180,At3g50200,]	POPTR_0007s10640, fgenesh4_pm.C_LG_VII000313, AT3G50120,	!v3,!g	AT3G50120	Plant protein of unknown function (DUF247)	7	1949
Potri.007G050200		POPTR_0007s10370, AT4G37380,	!v3,!c	AT4G37380	Tetratricopeptide repeat (TPR)-like superfamily protein	0	None
Potri.007G066800		, AT3G12890,ASML2	!v3,!b	AT3G12890	activator of spomin::LUC2	14	9397
Potri.007G078200	similar to Probable WRKY transcription factor 13 (WRKY DNA-binding protein 13).; [ co-ortholog (2of2) of At4g39410, ]	POPTR_0007s06930, grail3.0011025901, Pt-WRKY13.2, AT4G39410,ATWRKY13,WRKY13	!v3,!TF,!e	AT4G39410	WRKY DNA-binding protein 13	16	5343
Potri.007G085700	similar to TGA-type basic leucine zipper protein TGA1.1. [ORG:Phaseolus vulgaris]; [ co-ortholog (3of4) of AAA75414, T08813, AAK84888, ]	POPTR_0007s06180, Pt-STGA1.4, gw1.VII.1997.1, AT5G65210,TGA1	!v3,!TF,!c	AT5G65210	bZIP transcription factor family protein	3	10789
Potri.007G089500		POPTR_0007s05760, fgenesh4_pg.C_LG_VII000519, AT1G15125,	!v3,!c	AT1G15125	S-adenosyl-L-methionine-dependent methyltransferases superfamily protein	4	6699
Potri.007G107900	transducin family protein; WD-40 repeat family protein; similar to U3 snoRNP-associated 55-kDa protein; similar to Homo sapiens; similar to gb:NP_004695; similar to Vegetatible incompatibility protein	POPTR_0007s03960, gw1.VII.1394.1, AT4G05410,YAO	!v3,!f	AT4G05410	Transducin/WD40 repeat-like superfamily protein	0	None
Potri.007G146400	similar to expressed protein in Arabidopsis thaliana; similar to hypothetical protein At2g44080 - Arabidopsis thaliana; similar to EMBL:AC004005; [ co-ortholog (1of2) of At2g44080, At3g59900, ]	POPTR_0007s00290, estExt_fgenesh4_pg.C_LG_VII0009, AT3G59900,ARGOS	!v3,!g	AT3G59900	auxin-regulated gene involved in organ size	3	5534
Potri.008G010600		POPTR_0008s01110, gw1.VIII.1473.1, AT5G13750,ZIFL1	!v3,!e	AT5G13750	zinc induced facilitator-like 1	51	1532
Potri.008G032900	nodulin family protein; similar to nodulin-like protein (Arabidopsis thaliana) GI:3329368; similar to nodule-specific protein Nlj70 (Lotus japonicus) GI:3329366; [ ortholog of At2g39210,]	POPTR_0008s03280, gw1.VIII.2134.1, AT2G39210,	!v3,!d	AT2G39210	Major facilitator superfamily protein	36	1909
Potri.008G043900		POPTR_0008s04350, AT1G07900,LBD1	!v3,!TF,!miR,!e	AT1G07900	LOB domain-containing protein 1	3	6348
Potri.008G058000		POPTR_0008s05820, AT2G39710,	!v3,!b	AT2G39710	Eukaryotic aspartyl protease family protein	49	251
Potri.008G061700		POPTR_0008s06200, grail3.0049026201, AT3G55646,	!v3,!b	AT3G55646	unknown	88	8852
Potri.008G069100		POPTR_0008s06900, AT2G40130,	!v3,!d	AT2G40130	Double Clp-N motif-containing P-loop nucleoside triphosphate hydrolases superfamily protein	0	None
Potri.008G069800	similar to expressed protein in Arabidopsis thaliana; [ ortholog of At3g11150,]	POPTR_0008s06980, fgenesh4_pg.C_LG_VIII000598, 2OGox23, AT3G11150,	!v3,!b	AT3G11150	2-oxoglutarate (2OG) and Fe(II)-dependent oxygenase superfamily protein	16	1092
Potri.008G074500		POPTR_0008s07440, AT5G34930,	!v3,!d	AT5G34930	arogenate dehydrogenase	0	None
Potri.008G080500	similar to NADP-dependent isocitrate dehydrogenase. [ORG:Glycine max]; [ co-ortholog (1of2) of AAC64182, ]	POPTR_0008s08000, fgenesh4_pm.C_LG_VIII000318, Pt-IDH1.3, AT1G65930,ICDH	!v3,!g	AT1G65930	cytosolic NADP+-dependent isocitrate dehydrogenase	0	None
Potri.008G081000	methyladenine glycosylase family protein; similar to SP|P05100|DNA 3-methyladenine-glycosylase 1 EC (3 2.2.20.3) (methyladenine-DNA-glycosylase 1 ; similar to constitutive) {Escherichia coli}; [ co-or	POPTR_0008s08050, gw1.VIII.1335.1, AT5G44680,	!v3,!e	AT5G44680	DNA glycosylase superfamily protein	1	10857
Potri.008G086500		POPTR_0008s08610, eugene3.00080799, AT3G28960,	!v3,!d	AT3G28960	Transmembrane amino acid transporter family protein	59	3047
Potri.008G094500	zinc finger (C2H2 type) family protein; similar to C2H2 type; [ co-ortholog (2of2) of At1g26610, At1g26590, ]	POPTR_0008s09410, fgenesh4_pg.C_LG_VIII000830, AT1G26610,	!v3,!TF,!d	AT1G26610	C2H2-like zinc finger protein	0	None
Potri.008G100300		POPTR_0008s09970, fgenesh4_pm.C_LG_VIII000412, AT3G62270,	!v3,!h	AT3G62270	HCO3- transporter family	3	6285
Potri.008G101400	similar to GmMYB12. [ORG:Glycine max]; [ co-ortholog (1of2) of At1g48000, At3g06490, BAA81808, At5g49620, ]	POPTR_0008s10080, fgenesh4_pm.C_LG_VIII000421, Pt-MYB108.2, AT3G06490,AtMYB108,BOS1,MYB108	!v3,!TF,!c	AT3G06490	myb domain protein 108	1	10857
Potri.008G113400	similar to bZIP. [ORG:Phaseolus acutifolius]; [ co-ortholog (1of2) of AAK01953, AAK25822, ]	POPTR_0008s11260, eugene3.00081056, AT3G30530,ATBZIP42,bZIP42	!v3,!TF,!d	AT3G30530	basic leucine-zipper 42	42	7331
Potri.008G115600	similar to CLAVATA3/ESR-RELATED 12; [ co-ortholog (2of2) of At1g68795, ]	POPTR_0008s11450, eugene3.00081077, Pt-CLE12.2, AT1G73965,CLE13	!v3,!a	AT1G73965	CLAVATA3/ESR-RELATED 13	3	9707
Potri.008G117100	similar to DNA-binding protein RAV2 (RAV2); similar to AP2 domain-containing protein RAP2.8; similar to RAV2 GI:3868859 from (Arabidopsis thaliana); similar to AP2 domain containing protein RAP2.8 (Ar	POPTR_0008s11600, Pt-RAV2.1, gw1.VIII.1153.1, AT1G25560,EDF1,TEM1	!v3,!TF,!f	AT1G25560	AP2/B3 transcription factor family protein	0	None
Potri.008G134500	ankyrin repeat family protein; similar to ankyrin repeat domain containing protein; [ co-ortholog (2of2) of At2g01680, ]	POPTR_0008s13410, estExt_Genewise1_v1.C_LG_VIII0849, AT2G01680,	!v3,!f	AT2G01680	Ankyrin repeat family protein	0	None
Potri.008G144500	similar to oxygenase-related; similar to myo-inositol oxygenase (Sus scrofa) gi|17432544|gb|AAL39076|; [ ortholog of At1g14520,]	POPTR_0008s14360, gw1.VIII.2.1, AT1G14520,MIOX1	!v3,!miR,!b	AT1G14520	myo-inositol oxygenase 1	2	8483
Potri.008G155900	similar to Homocysteine S-methyltransferase 3 (EC 2.1.1.10) (S- methylmethionine:homocysteine methyltransferase 3) (SMM:Hcy S- methyltransferase 3) (AtHMT-3).; [ co-ortholog (2of2) of At3g22740, ]	POPTR_0008s15570, fgenesh4_pg.C_LG_VIII001390, Pt-HMT3.1, AT3G22740,HMT3	!v3,!d	AT3G22740	homocysteine S-methyltransferase 3	25	2804
Potri.008G156700	calmodulin-binding family protein; [ co-ortholog (2of2) of At4g14750, ]	POPTR_0008s15650, eugene3.00081466, AT4G14750,IQD19	!v3,!e	AT4G14750	IQ-domain 19	11	3485
Potri.008G159800	similar to expressed protein in Arabidopsis thaliana; [ co-ortholog (1of2) of At4g14620, At3g22970, ]	POPTR_0008s15960, estExt_Genewise1_v1.C_LG_VIII2474, AT3G22970,	!v3,!a	AT3G22970	Protein of unknown function (DUF506)	1	10857
Potri.008G172500		POPTR_0008s17230, AT4G13430,ATLEUC1,IIL1	!v3,!f	AT4G13430	isopropyl malate isomerase large subunit 1	0	None
Potri.008G184900		POPTR_0008s18870, AT3G26320,CYP71B36	!v3,!c	AT3G26320	cytochrome P450, family 71, subfamily B, polypeptide 36	3	8619
Potri.008G192900	similar to formin homology 2 domain-containing protein; similar to FH2 domain-containing protein; similar to formin homology 2 domain containing protein; [ co-ortholog (2of3) of At1g24150, At1g70140,	POPTR_0008s19720, eugene3.00081820, AT1G70140,ATFH8,FH8	!v3,!g	AT1G70140	formin 8	0	None
Potri.008G193800		POPTR_0008s19830, AT1G59990,	!v3,!c	AT1G59990	DEA(D/H)-box RNA helicase family protein	1	10857
Potri.009G006600	similar to Probable xyloglucan endotransglucosylase/hydrolase protein 31 precursor (EC 2.4.1.207) (At-XTH31) (XTH-31) (AtXTR8).; [ ortholog of At3g44990,]	POPTR_0009s01210, fgenesh4_pg.C_LG_IX001489, Pt-XTR8.1, AT2G36870,XTH32	!v3,!e	AT2G36870	xyloglucan endotransglucosylase/hydrolase 32	10	10744
Potri.009G010900		POPTR_0009s01610, AT5G60700,	!v3,!g	AT5G60700	glycosyltransferase family protein 2	26	1396
Potri.009G039300	similar to expressed protein in Arabidopsis thaliana; [ co-ortholog (1of2) of At2g29510, At5g59020, ]	POPTR_0009s04420, eugene3.00091259, AT5G59020,	!v3,!miR,!c	AT5G59020	Protein of unknown function (DUF3527)	15	1015
Potri.009G046400		, AT2G29950,ELF4-L1	!v3,!f	AT2G29950	ELF4-like 1	0	None
Potri.009G052600		POPTR_0009s05730, AT5G04590,SIR	!v3,!miR,!f	AT5G04590	sulfite reductase	6	9015
Potri.009G061100	similar to FERRIC REDUCTASE DEFECTIVE 3; similar to MANGANESE ACCUMULATOR 1; [ co-ortholog (1of2) of At3g08040, ]	POPTR_0009s06590, Pt-FRD3.1, gw1.IX.3299.1, AT3G08040,ATFRD3,FRD3,MAN1	!v3,!c	AT3G08040	MATE efflux family protein	0	None
Potri.009G064800		POPTR_0009s06920, estExt_fgenesh4_pg.C_LG_IX0949, AT1G12740,CYP87A2	!v3,!f	AT1G12740	cytochrome P450, family 87, subfamily A, polypeptide 2	3	6397
Potri.009G068800		POPTR_0009s07290, eugene3.00090964, AT5G12235,CLE22	!v3,!a	AT5G12235	CLAVATA3/ESR-RELATED 22	97	101
Potri.009G069400	similar to expressed protein in Arabidopsis thaliana; similar to unknown protein (pir||T09909||; [ ortholog of At5g12170,At5g19380,At5g12160,]	POPTR_0009s07350, POPTR_0009s07360, gw1.IX.3107.1, AT5G19380,CLT1	!v3,!g	AT5G19380	CRT (chloroquine-resistance transporter)-like transporter 1	0	None
Potri.009G070200		POPTR_0009s07450,NULL,	!v3,!e	NULL	NULL	2	10857
Potri.009G087500	similar to RWP-RK domain-containing protein; similar to nodule inception protein (Lotus japonicus) GI:6448579; [ co-ortholog (2of2) of At2g17150, ]	POPTR_0009s09060, fgenesh4_pg.C_LG_IX000753, AT4G35270,	!v3,!TF,!c	AT4G35270	Plant regulator RWP-RK family protein	1	10857
Potri.009G089400		POPTR_0009s09250, eugene3.00090763, AT1G27730,STZ,ZAT10	!v3,!TF,!miR,!c	AT1G27730	salt tolerance zinc finger	58	758
Potri.009G101700	cytochrome P450 family protein; similar to Cytochrome P450 85 (SP:Q43147) {{Lycopersicon esculentum}}; similar to member of CYP707A; [ co-ortholog (2of3) of At3g19270, ]	POPTR_0009s10450, fgenesh4_pg.C_LG_IX000623, Pt-CYP707.4, AT3G19270,CYP707A4	!v3,!e	AT3G19270	cytochrome P450, family 707, subfamily A, polypeptide 4	0	None
Potri.009G108900		POPTR_0009s11210, AT1G49470,	!v3,!miR,!c	AT1G49470	Family of unknown function (DUF716)	36	3123
Potri.009G114400		POPTR_0009s11730, AT1G49310,	!v3,!c	AT1G49310	unknown	6	7421
Potri.009G114600		POPTR_0009s11750, estExt_fgenesh4_pg.C_LG_IX0498, AT1G49320,ATUSPL1,USPL1	!v3,!b	AT1G49320	unknown seed protein like 1	6	9550
Potri.009G117300	basic helix-loop-helix (bHLH) family protein; [ ortholog of At4g34530,]	POPTR_0009s12000, grail3.0001043902, AT4G34530,CIB1	!v3,!TF,!miR,!e	AT4G34530	cryptochrome-interacting basic-helix-loop-helix 1	2	10857
Potri.009G117500	universal stress protein (USP) family protein; similar to responsive to dessication protein (RD2); similar to strong similarity to RD2 protein (Arabidopsis thaliana) GI:15320408; similar to cDNA RD2 G	POPTR_0009s12020, estExt_fgenesh4_pg.C_LG_IX0475, Pt-RD2.1, AT2G21620,RD2	!v3,!c	AT2G21620	Adenine nucleotide alpha hydrolases-like superfamily protein	49	2376
Potri.009G126000		POPTR_0009s12890, AT4G34760,	!v3,!e	AT4G34760	SAUR-like auxin-responsive protein family	0	None
Potri.009G133500		POPTR_0009s13600, gw1.IX.1232.1, AT4G35985,	!v3,!miR,!d	AT4G35985	Senescence/dehydration-associated protein-related	0	None
Potri.009G133600		POPTR_0009s13610, AT5G09220,AAP2	!v3,!d	AT5G09220	amino acid permease 2	32	3687
Potri.009G134500		POPTR_0009s13690, AT2G20980,MCM10	!v3,!e	AT2G20980	minichromosome maintenance 10	0	None
Potri.009G134700		POPTR_0009s13710, gw1.IX.1169.1, AT2G16750,	!v3,!g	AT2G16750	Protein kinase protein with adenine nucleotide alpha hydrolases-like domain	77	3620
Potri.009G138900	similar to expressed protein in Arabidopsis thaliana; similar to expressed protein in Arabidopsis thaliana; [ ortholog of At2g16980,At2g16990,]	POPTR_0009s14090, gw1.IX.1065.1, AT2G16990,	!v3,!d	AT2G16990	Major facilitator superfamily protein	6	5285
Potri.009G140600	similar to expressed protein in Arabidopsis thaliana; [ co-ortholog (1of2) of At2g41990, ]	POPTR_0009s14270, estExt_fgenesh4_pm.C_LG_IX0138, AT2G41990,	!v3,!e	AT2G41990	unknown	3	3287
Potri.009G148300	similar to expressed protein in Arabidopsis thaliana; [ co-ortholog (2of2) of At2g27770, ]	POPTR_0009s15050, fgenesh4_pg.C_LG_IX000203, AT2G27770,	!v3,!e	AT2G27770	Plant protein of unknown function (DUF868)	2	10857
Potri.009G155800		POPTR_0009s15770, grail3.0001012301, AT5G06570,	!v3,!b	AT5G06570	alpha/beta-Hydrolases superfamily protein	0	None
Potri.009G161500		POPTR_0009s16310, gw1.IX.346.1, AT3G44260,	!v3,!b	AT3G44260	Polynucleotidyl transferase, ribonuclease H-like superfamily protein	1	10857
Potri.010G005600	similar to pumilio/Puf RNA-binding domain-containing protein; [ co-ortholog (2of2) of At3g16810, ]	POPTR_0010s00780, eugene3.00100064, AT3G16810,APUM24,PUM24	!v3,!f	AT3G16810	pumilio 24	0	None
Potri.010G024500		POPTR_0010s02530, grail3.0060006401, AT5G24860,ATFPF1,FPF1	!v3,!b	AT5G24860	flowering promoting factor 1	177	8813
Potri.010G024700		POPTR_0010s02550, fgenesh4_pg.C_LG_X000303, AT5G27690,	!v3,!b	AT5G27690	Heavy metal transport/detoxification superfamily protein	5	4369
Potri.010G025800		POPTR_0010s02670, gw1.X.4307.1, AT4G27290,	!v3,!miR,!c	AT4G27290	S-locus lectin protein kinase family protein	2	10857
Potri.010G037800		POPTR_0010s04740, AT1G59940,ARR3	!v3,!b	AT1G59940	response regulator 3	0	None
Potri.010G055200		POPTR_0010s06540, AT3G13080,ATMRP3,MRP3	!v3,!b	AT3G13080	multidrug resistance-associated protein 3	5	5181
Potri.010G055300		POPTR_0010s06550, AT3G48140,	!v3,!h	AT3G48140	B12D protein	0	None
Potri.010G070900		POPTR_0010s08170, grail3.0273000301, AT2G29420,ATGSTU7,GST25,GSTU7	!v3,!c	AT2G29420	glutathione S-transferase tau 7	12	7444
Potri.010G074300	similar to ethylene receptor. [ORG:Pyrus pyrifolia]; [ co-ortholog (1of3) of BAA85819, BAD61003, At3g23150, ]	POPTR_0010s08510, Pt-ETR2.3, eugene3.00100679, ETR2, AT3G23150,ETR2	!v3,!d	AT3G23150	Signal transduction histidine kinase, hybrid-type, ethylene sensor	0	None
Potri.010G074700		POPTR_0010s08550, fgenesh4_pg.C_LG_X000693, AT4G24010,ATCSLG1,CSLG1	!v3,!c	AT4G24010	cellulose synthase like G1	26	4539
Potri.010G097100		POPTR_0010s10720, fgenesh4_pg.C_LG_X000892,NULL,	!v3,!e	NULL	NULL	0	None
Potri.010G102200	similar to ANTHRANILATE SYNTHASE BETA SUBUNIT 1; similar to TRYPTOPHAN BIOSYNTHESIS 4; [ co-ortholog (1of2) of At1g25155, At5g57890, At1g24807, At1g25220, At1g24909, At1g25083, ]	POPTR_0010s11270, ASB1, Pt-TRP4.2, eugene3.00100957, AT1G25220,ASB1,TRP4,WEI7	!v3,!e	AT1G25220	anthranilate synthase beta subunit 1	0	None
Potri.010G116900	MATE efflux family protein; [ ortholog of At1g15170,At1g15180,]	POPTR_0010s12710, gw1.X.6692.1, AT1G15160,	!v3,!a	AT1G15160	MATE efflux family protein	3	10857
Potri.010G120500	similar to expressed protein in Arabidopsis thaliana; [ ortholog of At1g68220,]	POPTR_0010s13040, grail3.0006029602, AT1G68220,	!v3,!e	AT1G68220	Protein of unknown function (DUF1218)	0	None
Potri.010G123300		POPTR_0010s13320, grail3.0006031901, AT3G25930,	!v3,!c	AT3G25930	Adenine nucleotide alpha hydrolases-like superfamily protein	11	7662
Potri.010G129200	similar to DNA-binding protein RAV2 (RAV2); similar to AP2 domain-containing protein RAP2.8; similar to RAV2 GI:3868859 from (Arabidopsis thaliana); similar to AP2 domain containing protein RAP2.8 (Ar	POPTR_0010s13930, eugene3.00101225, Pt-RAV2.2, RAV1, AT1G25560,EDF1,TEM1	!v3,!TF,!e	AT1G25560	AP2/B3 transcription factor family protein	0	None
Potri.010G132300	EXS family protein; ERD1/XPR1/SYG1 family protein; similar to PHO1 protein (Arabidopsis thaliana) GI:20069032; [ ortholog of At1g68740,]	POPTR_0010s14230, fgenesh4_pg.C_LG_X001206, AT1G68740,PHO1;H1	!v3,!c	AT1G68740	EXS (ERD1/XPR1/SYG1) family protein	76	916
Potri.010G135200	similar to bZIP. [ORG:Phaseolus acutifolius]; [ co-ortholog (2of2) of AAK01953, AAK25822, ]	POPTR_0010s14530, eugene3.00101287, AT3G30530,ATBZIP42,bZIP42	!v3,!TF,!d	AT3G30530	basic leucine-zipper 42	40	2090
Potri.010G156300		POPTR_0016s01230, AT3G02870,VTC4	!v3,!e	AT3G02870	Inositol monophosphatase family protein	0	None
Potri.010G159900	similar to hydroxyisourate hydrolase. [ORG:Glycine max]; [ co-ortholog (1of2) of At1g26560, AAL92115, ]	POPTR_0010s16740, gw1.X.866.1, Pt-HIUHASE.2, AT1G26560,BGLU40	!v3,!g	AT1G26560	beta glucosidase 40	1	10857
Potri.010G163100		POPTR_0010s17050, AT3G29180,	!v3,!d	AT3G29180	Protein of unknown function (DUF1336)	0	None
Potri.010G187000		POPTR_0010s19430, AT2G40180,ATHPP2C5,PP2C5	!v3,!d	AT2G40180	phosphatase 2C5	0	None
Potri.010G188200		POPTR_0010s19560, AT2G40130,	!v3,!c	AT2G40130	Double Clp-N motif-containing P-loop nucleoside triphosphate hydrolases superfamily protein	19	4703
Potri.010G195700	similar to 18.2 kDa class I heat shock protein (HSP 18.2).; [ co-ortholog (3of4) of At5g59720, At1g53540, ]	POPTR_0010s20300, Pt-HSP18.4, grail3.0022018701, AT1G53540,	!v3,!e	AT1G53540	HSP20-like chaperones superfamily protein	56	1611
Potri.010G208300		POPTR_0010s21540, estExt_fgenesh4_pm.C_LG_X0826, AT5G54980,	!v3,!d	AT5G54980	Uncharacterised protein family (UPF0497)	0	None
Potri.010G209900	similar to Putative aquaporin TIP1.3 (Tonoplast intrinsic protein 1.3) (Gamma- tonoplast intrinsic protein 3) (Gamma-TIP3).; [ co-ortholog (2of2) of At4g01470, ]	POPTR_0010s21700, estExt_fgenesh4_pg.C_LG_X1886, Pt-TIP1.2, AT4G01470,GAMMA-TIP,GAMMA-TIP1,TIP1;1	!v3,!h	AT4G01470	tonoplast intrinsic protein 1;3	12	7207
Potri.011G003200		POPTR_0021s00770, AT1G50660,	!v3,!e	AT1G50660	unknown	0	None
Potri.011G023600		POPTR_0011s00680, estExt_Genewise1_v1.C_LG_XI1724, AT1G79430,APL,WDY	!v3,!TF,!e	AT1G79430	Homeodomain-like superfamily protein	0	None
Potri.011G030900	similar to expressed protein in Arabidopsis thaliana; [ co-ortholog (1of2) of At1g11540, At1g61740, ]	POPTR_0011s03350, gw1.XI.2407.1, AT1G61740,	!v3,!c	AT1G61740	Sulfite exporter TauE/SafE family protein	10	9691
Potri.011G041100		POPTR_0011s04070, AT4G05150,	!v3,!d	AT4G05150	Octicosapeptide/Phox/Bem1p family protein	11	2049
Potri.011G044800		POPTR_0011s04460, eugene3.00110294,NULL,	!v3,!c	NULL	NULL	0	None
Potri.011G051600		POPTR_0011s05130, AT5G16820,ATHSF3,ATHSFA1B,HSF3,HSFA1B	!v3,!TF,!e	AT5G16820	heat shock factor 3	0	None
Potri.011G056900	similar to ERF domain protein 12 (ERF12); similar to ERF domain protein 12(AtERF12) GI:15207791 from (Arabidopsis thaliana); [ co-ortholog (2of2) of At1g28360, ]	POPTR_0011s05570, ERF44, estExt_fgenesh4_pm.C_1240032, AT1G28360,ATERF12,ERF12	!v3,!TF,!e	AT1G28360	ERF domain protein 12	0	None
Potri.011G068500		POPTR_0011s07140, AT3G47570,	!v3,!miR,!g	AT3G47570	Leucine-rich repeat protein kinase family protein	0	None
Potri.011G074500		, ATCG00065,	!v3,!a	ATCG00065	ribosomal protein S12A	0	None
Potri.011G095600	similar to dioxygenase. [ORG:Marah macrocarpus]; [ co-ortholog (1of3) of At1g78440, CAA70330, ]	POPTR_0011s09770, GA2ox6, estExt_fgenesh4_pg.C_LG_XI0670, Pt-GA2.8, AT1G78440,ATGA2OX1,GA2OX1	!v3,!b	AT1G78440	Arabidopsis thaliana gibberellin 2-oxidase 1	0	None
Potri.011G106800	similar to brassinosteroid signalling positive regulator-related; similar to BZR1 protein (Arabidopsis thaliana) gi|20270971|gb|AAM18490|; [ co-ortholog (1of2) of At1g78700, ]	POPTR_0011s10810, POPTR_0011s10820, fgenesh4_pm.C_LG_XI000247, AT1G78700,BEH4	!v3,!TF,!f	AT1G78700	BES1/BZR1 homolog 4	0	None
Potri.011G111900	similar to putative 4-methyl-5(b-hydroxyethyl)-thiazole monophosphate; similar to 4-methyl-5(b-hydroxyethyl)-thiazole monophosphate biosynthesis protein; putative; similar to supporting cDNA gi|119080	POPTR_0011s11320, eugene3.00110840, AT1G53280,	!v3,!b	AT1G53280	Class I glutamine amidotransferase-like superfamily protein	8	6901
Potri.011G114500		POPTR_0011s11510, AT5G53980,ATHB52,HB52	!v3,!TF,!b	AT5G53980	homeobox protein 52	22	9084
Potri.011G145200		POPTR_0011s14830, fgenesh4_pg.C_LG_XI001243,NULL,	!v3,!d	NULL	NULL	0	None
Potri.011G148400		POPTR_0011s15150, AT5G64700,	!v3,!c	AT5G64700	nodulin MtN21 /EamA-like transporter family protein	42	1139
Potri.011G151600		POPTR_0011s15480, eugene3.00111283, AT1G32928,	!v3,!c	AT1G32928	unknown	6	8522
Potri.011G155600		POPTR_0011s15910, CYP716C1, eugene3.00111324, AT5G36110,CYP716A1	!v3,!miR,!c	AT5G36110	cytochrome P450, family 716, subfamily A, polypeptide 1	138	87
Potri.012G007200	similar to copper-binding protein-related; similar to low similarity to copper homeostasis factor gi:3168840 from Arabidopsis thaliana; [ co-ortholog (2of2) of At4g27590, ]	POPTR_0012s00730, fgenesh4_pm.C_LG_XII000127, AT4G27590,	!v3,!b	AT4G27590	Heavy metal transport/detoxification superfamily protein	147	9256
Potri.012G023700		POPTR_0012s03080, AT2G46680,ATHB-7,ATHB7,HB-7	!v3,!TF,!c	AT2G46680	homeobox 7	45	6674
Potri.012G031200		, AT5G53200,TRY	!v3,!TF,!e	AT5G53200	Homeodomain-like superfamily protein	1	10857
Potri.012G055800		POPTR_0012s05220, AT1G48840,	!v3,!g	AT1G48840	Plant protein of unknown function (DUF639)	0	None
Potri.012G069700	ABC transporter family protein; similar to ATP binding cassette transporter ABC1; similar to Homo sapiens; similar to PIR2:A54774; similar to member of ATH subfamily; [ co-ortholog (1of3) of At3g47740	POPTR_0012s07150, PtrAOH3, gw1.XII.1434.1, Pt-ATH2.3, AT3G47780,ATATH6,ATH6	!v3,!d	AT3G47780	ABC2 homolog 6	0	None
Potri.012G069800	ABC transporter family protein; similar to AbcA; similar to Dictyostelium discoideum; similar to DDU66526; similar to member of ATH subfamily; [ co-ortholog (1of2) of At5g61690, At5g61730, At3g47730,	POPTR_0012s07160, PtrATH2, Pt-ATH1.2, estExt_fgenesh4_pg.C_LG_XII0687, AT3G47730,ABCA2,ATATH1,ATH1	!v3,!d	AT3G47730	ATP-binding cassette A2	0	None
Potri.012G073900	similar to myb family transcription factor; similar to myb-related transcription activator GI:9279717 from (Arabidopsis thaliana); [ co-ortholog (1of2) of At1g19000, At1g74840, ]	POPTR_0012s07560, eugene3.00120680, AT1G19000,	!v3,!TF,!c	AT1G19000	Homeodomain-like superfamily protein	38	2808
Potri.012G077800		, AT3G48040,ARAC8,ATRAC8,ATROP10,ROP10	!v3,!e	AT3G48040	RHO-related protein from plants 10	8	10742
Potri.012G087400	similar to expressed protein in Arabidopsis thaliana; [ co-ortholog (1of4) of At3g48200, ]	POPTR_0012s08930, eugene3.00120800, AT3G48200,	!v3,!e	AT3G48200	unknown	0	None
Potri.012G088900		POPTR_0012s09070, eugene3.00120814, AT4G20140,GSO1	!v3,!miR,!d	AT4G20140	Leucine-rich repeat transmembrane protein kinase	22	3031
Potri.012G089500		POPTR_0012s09130, eugene3.00120821, AT5G50210,OLD5,QS,SUFE3	!v3,!b	AT5G50210	quinolinate synthase	6	9588
Potri.012G097900		POPTR_0012s09990, AT3G48550,	!v3,!e	AT3G48550	unknown	1	10857
Potri.012G122800		POPTR_0012s12330, AT2G35130,	!v3,!g	AT2G35130	Tetratricopeptide repeat (TPR)-like superfamily protein	0	None
Potri.012G126400	similar to Monocopper oxidase-like protein SKS1 precursor.; [ co-ortholog (2of3) of At4g25240, At5g51480, ]	POPTR_0012s14670, Pt-SKS1.2, eugene3.00121252, AT4G25240,SKS1	!v3,!miR,!f	AT4G25240	SKU5 similar 1	9	7370
Potri.012G128100		POPTR_0012s14490, AT5G51550,EXL3	!v3,!e	AT5G51550	EXORDIUM like 3	0	None
Potri.012G130300	similar to expressed protein in Arabidopsis thaliana; similar to hypothetical protein F7H19.40 - Arabidopsis thaliana; similar to PID:e1310054; [ co-ortholog (3of3) of At4g11990, At4g22860, ]	POPTR_0012s14270, fgenesh4_pg.C_LG_XII001241, AT4G22860,	!v3,!e	AT4G22860	Cell cycle regulated microtubule associated protein	0	None
Potri.012G141000		POPTR_0012s13210, AT4G25570,ACYB-2	!v3,!c	AT4G25570	Cytochrome b561/ferric reductase transmembrane protein family	9	7312
Potri.013G006600		POPTR_0013s00800, AT1G56560,	!v3,!miR,!d	AT1G56560	Plant neutral invertase family protein	0	None
Potri.013G008200		, AT1G74150,	!v3,!c	AT1G74150	Galactose oxidase/kelch repeat superfamily protein	59	4875
Potri.013G026800		POPTR_0013s02780, AT5G27380,GSH2,GSHB	!v3,!e	AT5G27380	glutathione synthetase 2	0	None
Potri.013G040000		POPTR_0013s03740, gw1.XIII.1471.1, AT1G60710,ATB2	!v3,!c	AT1G60710	NAD(P)-linked oxidoreductase superfamily protein	5	10857
Potri.013G055000		POPTR_0013s05180, eugene3.00130541, AT5G12380,ANNAT8	!v3,!c	AT5G12380	annexin 8	51	5445
Potri.013G062200		POPTR_0013s05880,NULL,	!v3,!b	NULL	NULL	11	10721
Potri.013G068300	similar to ARF GAP-like zinc finger-containing protein ZiGA4 (ZIGA4); similar to ARF GAP-like zinc finger-containing protein ZiGA4 GI:10441354 from (Arabidopsis thaliana); similar to ARF; [ ortholog o	POPTR_0013s06460, estExt_Genewise1_v1.C_LG_XIII2287, Pt-ZIGA4.1, AT1G08680,AGD14,ZIGA4	!v3,!c	AT1G08680	ARF GAP-like zinc finger-containing protein ZIGA4	24	4157
Potri.013G100800		POPTR_0013s10370, AT4G24340,	!v3,!b	AT4G24340	Phosphorylase superfamily protein	13	7154
Potri.013G109300		POPTR_0013s11360, AT1G22640,ATMYB3,MYB3	!v3,!TF,!miR,!e	AT1G22640	myb domain protein 3	1	10857
Potri.013G129900	similar to expressed protein in Arabidopsis thaliana; [ co-ortholog (1of2) of At2g20670, At4g32480, ]	POPTR_0013s13350, gw1.142.87.1, AT4G32480,	!v3,!d	AT4G32480	Protein of unknown function (DUF506)	39	291
Potri.013G133500		POPTR_2038s00210, AT4G03440,	!v3,!e	AT4G03440	Ankyrin repeat family protein	4	6235
Potri.013G151000		POPTR_0013s14730, eugene3.00131205, AT5G54490,PBP1	!v3,!a	AT5G54490	pinoid-binding protein 1	30	696
Potri.013G152700	similar to laccase; putative; similar to diphenol oxidase; putative; similar to laccase (Populus balsamifera subsp. trichocarpa)(GI:3805960); [ ortholog of At2g30210,]	POPTR_0013s14890, eugene3.00131222, AT2G30210,LAC3	!v3,!g	AT2G30210	laccase 3	0	None
Potri.013G154100		POPTR_0013s15020, eugene3.00131235, AT2G40435,	!v3,!b	AT2G40435	unknown	30	364
Potri.013G154700	similar to expansin S1 precursor. [ORG:Cucumis sativus]; [ co-ortholog (10of10) of BAD00016, T10079, CAC19183, CAD19044, BAC05513, AAR09169, AAB37746, AAM88862, AAM89261, CAD19043, BAD00013, CAD28984,	POPTR_0013s15080, Pt-EXP2.8, PtrEXPA2, estExt_fgenesh4_pm.C_LG_XIII0455, AT2G40610,ATEXP8,ATEXPA8,ATHEXP ALPHA 1.11,EXP8,EXPA8	!v3,!e	AT2G40610	expansin A8	25	3111
Potri.014G000700		POPTR_0014s00280, AT3G13040,	!v3,!TF,!c	AT3G13040	myb-like HTH transcriptional regulator family protein	1	10857
Potri.014G006900	similar to Phytosulfokines 3 precursor (AtPSK3) [Contains: Phytosulfokine-alpha (PSK-alpha) (Phytosulfokine-a); similar to Phytosulfokine-beta (PSK-beta) (Phytosulfokine-b)].; [ co-ortholog (2of2) of	POPTR_0014s00810, Pt-PSK3.2, eugene3.00140037, AT3G49780,ATPSK3 (FORMER SYMBOL),ATPSK4,PSK4	!v3,!b	AT3G49780	phytosulfokine 4 precursor	0	None
Potri.014G017300	similar to zinc-finger protein 1. [ORG:Datisca glomerata]; [ co-ortholog (1of2) of AAD26942, AAB39638, At5g04340, At1g27730, At5g43170, ]	POPTR_0014s01760, estExt_Genewise1_v1.C_LG_XIV0633, Pt-SCOF.2, AT1G27730,STZ,ZAT10	!v3,!TF,!miR,!c	AT1G27730	salt tolerance zinc finger	111	13
Potri.014G020700		POPTR_0014s02080, AT4G37370,CYP81D8	!v3,!b	AT4G37370	cytochrome P450, family 81, subfamily D, polypeptide 8	1	10857
Potri.014G022900	similar to L-asparaginase. [ORG:Glycine max]; [ co-ortholog (1of2) of At3g16150, AAM23265, ]	POPTR_0014s02300, estExt_Genewise1_v1.C_400931, AT3G16150,	!v3,!c	AT3G16150	N-terminal nucleophile aminohydrolases (Ntn hydrolases) superfamily protein	20	9553
Potri.014G026500	similar to subtilase. [ORG:Casuarina glauca]; [ co-ortholog (1of3) of AAO62352, S52769, CAA59964, ]	POPTR_0014s02630, Pt-AG12.2, estExt_Genewise1_v1.C_400832, AT5G67090,	!v3,!c	AT5G67090	Subtilisin-like serine endopeptidase family protein	36	897
Potri.014G027700		POPTR_0014s02750, AT5G42930,	!v3,!d	AT5G42930	alpha/beta-Hydrolases superfamily protein	88	2011
Potri.014G036900	transcriptional factor B3 family protein; [ co-ortholog (1of4) of At4g33280, ]	POPTR_0014s03620, gw1.40.555.1, AT4G33280,	!v3,!TF,!e	AT4G33280	AP2/B3-like transcriptional factor family protein	4	3948
Potri.014G043100		POPTR_0014s04260, AT1G75130,CYP721A1	!v3,!d	AT1G75130	cytochrome P450, family 721, subfamily A, polypeptide 1	5	7473
Potri.014G056800		POPTR_0014s05590, AT2G44990,ATCCD7,CCD7,MAX3	!v3,!c	AT2G44990	carotenoid cleavage dioxygenase 7	63	565
Potri.014G086300		POPTR_0014s08210, AT3G61440,ARATH;BSAS3;1,ATCYSC1,CYSC1	!v3,!d	AT3G61440	cysteine synthase C1	0	None
Potri.014G090500	ketopantoate hydroxymethyltransferase family protein; similar to SP|Q9Y7B6|3 methyl-2-oxobutanoate-hydroxymethyltransferase EC (2 1.2.11.Ketopantoate) (hydroxymethyltransferase {Emericella) {nidulans}	POPTR_0014s08620, fgenesh4_pm.C_LG_XIV000150, AT2G46110,KPHMT1,PANB1	!v3,!c	AT2G46110	ketopantoate hydroxymethyltransferase 1	2	10857
Potri.014G095500		POPTR_0014s09120, AT2G46370,FIN219,JAR1	!v3,!b	AT2G46370	Auxin-responsive GH3 family protein	0	None
Potri.014G102700	similar to cytochrome P450 78A3p - soybean. [ORG:Glycine max]; [ co-ortholog (1of2) of At2g46660, AAB94592, T05946, At3g61880, O48927, ]	POPTR_0014s09830, Pt-CYP78.2, estExt_fgenesh4_pg.C_LG_XIV0443, AT2G46660,CYP78A6	!v3,!b	AT2G46660	cytochrome P450, family 78, subfamily A, polypeptide 6	185	7829
Potri.014G115000	similar to Probable xyloglucan endotransglucosylase/hydrolase protein 33 precursor (EC 2.4.1.207) (At-XTH33) (XTH-33).; [ ortholog of At1g10550,]	POPTR_0014s11030, Pt-XTH33.1, estExt_Genewise1_v1.C_LG_XIV2162, AT1G10550,XET,XTH33	!v3,!h	AT1G10550	xyloglucan:xyloglucosyl transferase 33	30	5229
Potri.014G123700		POPTR_0014s11880, fgenesh4_pg.C_LG_XIV000644, AT1G67030,ZFP6	!v3,!TF,!b	AT1G67030	zinc finger protein 6	50	7919
Potri.014G124500	similar to expressed protein in Arabidopsis thaliana; [ ortholog of At1g02700,]	POPTR_0014s11950, estExt_fgenesh4_pg.C_LG_XIV0643, AT1G02700,	!v3,!b	AT1G02700	unknown	2	6872
Potri.014G140000		POPTR_0014s13610, eugene3.00140867, AT5G47920,	!v3,!b	AT5G47920	unknown	1	10857
Potri.014G149700		POPTR_0014s14720, AT3G59010,PME61	!v3,!b	AT3G59010	pectin methylesterase 61	1	10857
Potri.014G161300		POPTR_0014s15960, FDH1, estExt_fgenesh4_pg.C_LG_XIV1000, AT5G14780,FDH	!v3,!c	AT5G14780	formate dehydrogenase	2	10857
Potri.014G163000		POPTR_0014s16110, AT3G07880,SCN1	!v3,!e	AT3G07880	Immunoglobulin E-set superfamily protein	0	None
Potri.015G002400		POPTR_0015s00450, AT5G53730,	!v3,!b	AT5G53730	Late embryogenesis abundant (LEA) hydroxyproline-rich glycoprotein family	65	1975
Potri.015G003900	copper-binding family protein; similar to copper homeostasis factor gi:3168840 from Arabidopsis thaliana; copper-binding family protein; similar to copper homeostasis factor gi:3168840 from Ara; [ co-	POPTR_0015s00620, fgenesh4_pg.C_LG_XV000042, AT5G24580,	!v3,!e	AT5G24580	Heavy metal transport/detoxification superfamily protein	0	None
Potri.015G004800		POPTR_0015s00710, grail3.0075003701, AT5G54165,	!v3,!d	AT5G54165	unknown	6	10207
Potri.015G019200		POPTR_0015s02100, grail3.0075014201, AT5G53140,	!v3,!d	AT5G53140	Protein phosphatase 2C family protein	2	8173
Potri.015G020000	similar to no apical meristem-like protein. [ORG:Glycine max]; [ co-ortholog (1of2) of At5g39610, AAN03466, At3g29035, ]	POPTR_0015s02170, NAC021, eugene3.00150202, AT5G61430,ANAC100,ATNAC5,NAC100	!v3,!TF,!miR,!c	AT5G61430	NAC domain containing protein 100	7	4890
Potri.015G023200		POPTR_0015s06070, AT4G27950,CRF4	!v3,!TF,!f	AT4G27950	cytokinin response factor 4	0	None
Potri.015G029400	sugar transporter family protein; [ co-ortholog (1of2) of At1g73220, ]	POPTR_0015s05510, gw1.122.131.1, AT1G73220,1-Oct,AtOCT1	!v3,!d	AT1G73220	organic cation/carnitine transporter1	97	1447
Potri.015G030700	similar to mitogen-activated protein kinase kinase (MAPKK); similar to putative (MKK9); similar to mitogen-activated protein kinase kinase (MAPKK) family; similar to PMID:12119167; similar to member o	POPTR_0015s05400, Pt-MKK9.2, gw1.122.164.1, AT1G73500,ATMKK9,MKK9	!v3,!c	AT1G73500	MAP kinase kinase 9	0	None
Potri.015G039000		POPTR_0015s04540, AT1G48600,AtPMEAMT,PMEAMT	!v3,!c	AT1G48600	S-adenosyl-L-methionine-dependent methyltransferases superfamily protein	10	9051
Potri.015G040900	similar to expressed protein in Arabidopsis thaliana; [ co-ortholog (1of2) of At3g18050, ]	POPTR_0015s04320, estExt_fgenesh4_pg.C_LG_XV0343, AT3G18050,	!v3,!e	AT3G18050	unknown	0	None
Potri.015G048700		POPTR_0015s03480, AT2G03800,GEK1	!v3,!c	AT2G03800	D-aminoacyl-tRNA deacylases	0	None
Potri.015G063500	ABC transporter family protein; similar to AbcA; similar to Dictyostelium discoideum; similar to DDU66526; similar to member of ATH subfamily; [ co-ortholog (2of2) of At5g61690, At5g61730, At3g47730,	POPTR_0015s07480, Pt-ATH1.1, eugene3.01290018, PtrATH1, AT3G47730,ABCA2,ATATH1,ATH1	!v3,!c	AT3G47730	ATP-binding cassette A2	66	394
Potri.015G076300		,NULL,	!v3,!g	NULL	NULL	57	743
Potri.015G076400		POPTR_0015s08750, AT1G23710,	!v3,!g	AT1G23710	Protein of unknown function (DUF1645)	0	None
Potri.015G085300	similar to quinolinate synthetase A-related; weakly similar to Swiss-Prot:P11458 quinolinate synthetase A (Escherichia coli); [ ortholog of At5g50210,]	POPTR_0015s09690, fgenesh4_pg.C_LG_XV000597, AT5G50210,OLD5,QS,SUFE3	!v3,!e	AT5G50210	quinolinate synthase	0	None
Potri.015G087400	similar to Cys endopeptidase. [ORG:Vigna mungo]; [ ortholog of At3g48340,At5g50260,CAA40073,S49166,S22502,BAC77522,S12581,BAC77524,1910332A,BAC77523,CAA36181,P12412,P25803,At3g48350,]	POPTR_0015s09890, Pt-CYSP2.1, grail3.0005019101, AT5G50260,	!v3,!miR,!d	AT5G50260	Cysteine proteinases superfamily protein	3	7521
Potri.015G092200		POPTR_0015s10420, gw1.XV.2008.1, AT1G67570,	!v3,!a	AT1G67570	Protein of unknown function (DUF3537)	0	None
Potri.015G099200		POPTR_0015s11130, grail3.0005030601, AT5G13080,ATWRKY75,WRKY75	!v3,!TF,!b	AT5G13080	WRKY DNA-binding protein 75	25	2118
Potri.015G101500		POPTR_0015s11360, AT5G50790,	!v3,!b	AT5G50790	Nodulin MtN3 family protein	82	8950
Potri.015G128700	similar to 21K protein precursor - alfalfa. [ORG:Medicago sativa]; [ co-ortholog (2of2) of T09390, CAA72315, At5g62350, At5g62340, At3g47380, ]	POPTR_0015s14640, estExt_Genewise1_v1.C_LG_XV2908, AT5G62350,	!v3,!c	AT5G62350	Plant invertase/pectin methylesterase inhibitor superfamily protein	16	3339
Potri.015G129200	similar to INCOMPLETE ROOT HAIR ELONGATION; [ co-ortholog (2of2) of At5g62310, ]	POPTR_0015s14590, Pt-IRE.2, fgenesh4_pg.C_LG_XV001003, AT5G62310,IRE	!v3,!a	AT5G62310	AGC (cAMP-dependent, cGMP-dependent and protein kinase C) kinase family protein	0	None
Potri.015G129700		POPTR_0015s14520, AT5G51550,EXL3	!v3,!f	AT5G51550	EXORDIUM like 3	0	None
Potri.015G134600	similar to gibberellin 20-oxidase (EC 1.14.11.-) - garden pea. [ORG:Pisum sativum]; [ co-ortholog (1of2) of T06787, T11848, CAH59131, CAH59143, CAH59139, CAA62846, CAH59109, AAF29605, At5g51810, CAH59	POPTR_0015s14030, Pt-GA20.2, GA20ox8, estExt_fgenesh4_pg.C_LG_XV1053, AT5G51810,AT2353,ATGA20OX2,GA20OX2	!v3,!c	AT5G51810	gibberellin 20 oxidase 2	4	2272
Potri.015G137400		POPTR_0015s13740, fgenesh4_pg.C_LG_XV001080,NULL,	!v3,!g	NULL	NULL	77	1643
Potri.016G006900		POPTR_0016s00870, AT4G17220,ATMAP70-5,MAP70-5	!v3,!miR,!g	AT4G17220	microtubule-associated proteins 70-5	7	1445
Potri.016G031400		POPTR_0016s03120, AT5G07050,	!v3,!c	AT5G07050	nodulin MtN21 /EamA-like transporter family protein	45	3471
Potri.016G049600	similar to polygalacturonase inhibiting protein. [ORG:Pisum sativum]; [ co-ortholog (2of2) of AAM94616, BAC81651, ]	POPTR_0016s05010, grail3.0004011501, Pt-PGIP.2, AT5G06860,ATPGIP1,PGIP1	!v3,!g	AT5G06860	polygalacturonase inhibiting protein 1	0	None
Potri.016G050500		POPTR_0016s05100, AT2G42280,	!v3,!TF,!b	AT2G42280	basic helix-loop-helix (bHLH) DNA-binding superfamily protein	16	9596
Potri.016G058200	similar to This sequence shows homology with Cucumber peroxidase.; similar to peroxidase; similar to putative. [ORG:Cucumis sativus]; [ co-ortholog (1of2) of AAB41811, AAR19041, T09665, T10261, BAA028	POPTR_0149s00200, fgenesh4_pg.C_LG_XVI000455, Pt-HPOX14.2, AT5G06720,ATPA2,PA2	!v3,!c	AT5G06720	peroxidase 2	2	5978
Potri.016G064300		POPTR_0016s06430, AT3G54720,AMP1,COP2,HPT,MFO1,PT	!v3,!b	AT3G54720	Peptidase M28 family protein	0	None
Potri.016G068200		POPTR_0016s06860, AT5G06510,ATHAP2B,HAP2B,NF-YA2,UNE8	!v3,!TF,!c	AT5G06510	nuclear factor Y, subunit A10	14	5332
Potri.016G086200	similar to hydrolase; alpha/beta fold family protein; [ co-ortholog (1of2) of At5g02970, At3g09690, ]	POPTR_0016s08750, fgenesh4_pg.C_LG_XVI000740, AT5G02970,	!v3,!e	AT5G02970	alpha/beta-Hydrolases superfamily protein	0	None
Potri.016G098600	similar to Probable xyloglucan endotransglucosylase/hydrolase protein 32 precursor (EC 2.4.1.207) (At-XTH32) (XTH-32).; [ co-ortholog (2of2) of At2g36870, ]	POPTR_0016s10740, estExt_fgenesh4_pg.C_LG_XVI0885, Pt-XTH32.2, AT2G36870,XTH32	!v3,!e	AT2G36870	xyloglucan endotransglucosylase/hydrolase 32	0	None
Potri.016G115500	similar to Ca2+/H+ exchanger. [ORG:Vigna radiata]; [ co-ortholog (1of2) of At5g01490, At3g51860, BAA25753, At2g38170, T07821, ]	POPTR_0016s12290, grail3.0025015501, Pt-CAX3.2, AT3G51860,ATCAX3,ATHCX1,CAX1-LIKE,CAX3	!v3,!b	AT3G51860	cation exchanger 3	70	6363
Potri.016G124900	similar to ferritin precursor; similar to chloroplast - garden pea. [ORG:Pisum sativum]; [ co-ortholog (3of4) of BAB60683, CAA65771, AAB18928, P19975, AAA33958, AAU08208, A40992, P25699, CAA45763, O65	POPTR_0016s13270, estExt_Genewise1_v1.C_13540001, Pt-SOF.2, AT5G01600,ATFER4,FER4	!v3,!c	AT5G01600	ferretin 1	0	None
Potri.016G132200	similar to ALANINE:GLYOXYLATE AMINOTRANSFERASE 3; [ ortholog of At2g38400,]	POPTR_0016s13970, estExt_fgenesh4_pm.C_LG_XVI0476, Pt-AGT3.1, AT3G08860,PYD4	!v3,!c	AT3G08860	PYRIMIDINE 4	48	486
Potri.016G137800		POPTR_0016s14480, estExt_fgenesh4_pg.C_LG_XVI1288, AT5G43180,	!v3,!c	AT5G43180	Protein of unknown function, DUF599	16	3421
Potri.016G139700		POPTR_0016s14650, AT2G38600,	!v3,!miR,!c	AT2G38600	HAD superfamily, subfamily IIIB acid phosphatase	0	None
Potri.017G009600		, AT1G66910,	!v3,!miR,!b	AT1G66910	Protein kinase superfamily protein	10	3741
Potri.017G018500		, AT2G43500,	!v3,!TF,!miR,!c	AT2G43500	Plant regulator RWP-RK family protein	1	10857
Potri.017G030100		POPTR_2108s00210, AT3G59400,GUN4	!v3,!f	AT3G59400	enzyme binding;tetrapyrrole binding	0	None
Potri.017G032200	sugar transporter family protein; similar to SP|Q96QE2|Proton myo inositol-co transporter-Hmit (Homo) (sapiens ; similar to SP|Q01440 Membrane transporter D1 {Leishmania donovani}; [ co-ortholog (1of5	POPTR_0017s06070, gw1.64.282.1, AT2G43330,ATINT1,INT1	!v3,!g	AT2G43330	inositol transporter 1	0	None
Potri.017G051800		POPTR_0017s07870, eugene3.00170127, AT5G64250,	!v3,!c	AT5G64250	Aldolase-type TIM barrel family protein	0	None
Potri.017G052000		POPTR_0017s07880, gw1.XVII.369.1, AT1G22360,AtUGT85A2,UGT85A2	!v3,!g	AT1G22360	UDP-glucosyl transferase 85A2	5	5966
Potri.017G055900	serine/threonine protein phosphatase family protein; similar to purple acid phosphatase (Arabidopsis thaliana) gi|20257489|gb|AAM15914|; [ co-ortholog (1of2) of At3g07130, ]	POPTR_0017s08310, fgenesh4_pg.C_LG_XVII000182, AT3G07130,ATPAP15,PAP15	!v3,!g	AT3G07130	purple acid phosphatase 15	16	3016
Potri.017G063500		POPTR_0017s09050, fgenesh4_pg.C_scaffold_88000060, AT3G02040,SRG3	!v3,!b	AT3G02040	senescence-related gene 3	0	None
Potri.017G074000	ABC transporter family protein; similar to P-glycoprotein (Arabidopsis thaliana) GI:3849833; [ co-ortholog (1of3) of At3g28345, ]	POPTR_0017s11030, gw1.XVII.765.1, AT3G28345,	!v3,!b	AT3G28345	ABC transporter family protein	32	8218
Potri.017G075400		POPTR_0017s11180, AT5G40030,	!v3,!miR,!e	AT5G40030	Protein kinase superfamily protein	1	10857
Potri.017G085000	ABC transporter family protein; similar to P-glycoprotein (Arabidopsis thaliana) GI:3849833; [ co-ortholog (2of3) of At3g28345, ]	POPTR_0017s12120, fgenesh4_pg.C_LG_XVII000406, AT3G28345,	!v3,!d	AT3G28345	ABC transporter family protein	9	10443
Potri.017G086200		POPTR_0017s12210, NAC028, estExt_fgenesh4_pm.C_LG_XVII0129, AT5G61430,ANAC100,ATNAC5,NAC100	!v3,!TF,!miR,!d	AT5G61430	NAC domain containing protein 100	37	550
Potri.017G094500		POPTR_0017s13000, AT3G29575,AFP2	!v3,!miR,!d	AT3G29575	ABI five binding protein 3	16	4867
Potri.017G094700		POPTR_0017s13040, AT5G39080,	!v3,!b	AT5G39080	HXXXD-type acyl-transferase family protein	23	9446
Potri.017G108800	similar to S-adenosylmethionine decarboxylase. [ORG:Malus x domestica]; [ co-ortholog (1of2) of At3g02470, At5g15950, BAC55114, ]	POPTR_0017s14280, gw1.123.86.1, Pt-SAMDC.4, AT3G02470,SAMDC	!v3,!e	AT3G02470	S-adenosylmethionine decarboxylase	0	None
Potri.017G114500	similar to LOB domain protein 41.; [ co-ortholog (1of3) of At3g02550, ]	POPTR_0005s15670, fgenesh4_pm.C_scaffold_123000043, Pt-LBD41.3, AT3G02550,LBD41	!v3,!TF,!e	AT3G02550	LOB domain-containing protein 41	0	None
Potri.017G121000	similar to expressed protein in Arabidopsis thaliana; [ co-ortholog (2of2) of At1g60640, ]	POPTR_0005s15000, fgenesh4_pg.C_LG_II002326, AT1G60640,	!v3,!f	AT1G60640	unknown	1	10857
Potri.017G122300		POPTR_0005s14860, AT5G38070,	!v3,!c	AT5G38070	RING/FYVE/PHD zinc finger superfamily protein	0	None
Potri.017G136500		POPTR_0154s00260, AT5G40990,GLIP1	!v3,!c	AT5G40990	GDSL lipase 1	4	5718
Potri.017G142700		POPTR_0017s01700, eugene3.00440189, AT1G01580,ATFRO2,FRD1,FRO2	!v3,!e	AT1G01580	ferric reduction oxidase 2	0	None
Potri.018G043900		POPTR_0018s00270, AT5G11590,TINY2	!v3,!TF,!f	AT5G11590	Integrase-type DNA-binding superfamily protein	0	None
Potri.018G044100		POPTR_0018s08010, gw1.XVIII.1171.1, AT4G32810,ATCCD8,CCD8,MAX4	!v3,!d	AT4G32810	carotenoid cleavage dioxygenase 8	19	4874
Potri.018G063900		POPTR_0018s07330, eugene3.00180028, AT3G14225,GLIP4	!v3,!b	AT3G14225	GDSL-motif lipase 4	71	283
Potri.018G065000		POPTR_0018s07180, fgenesh4_pg.C_LG_XVIII000016, AT3G13980,	!v3,!e	AT3G13980	unknown	25	1823
Potri.018G088100		POPTR_0018s09540, AT5G25930,	!v3,!b	AT5G25930	Protein kinase family protein with leucine-rich repeat domain	28	3399
Potri.018G098000		, AT2G18670,	!v3,!g	AT2G18670	RING/U-box superfamily protein	0	None
Potri.018G102400	similar to expressed protein in Arabidopsis thaliana; similar to UPF0073); [ co-ortholog (1of2) of At2g24150, At4g30850, ]	POPTR_0018s11140, gw1.XVIII.3100.1, AT4G30850,HHP2	!v3,!e	AT4G30850	heptahelical transmembrane protein2	3	6076
Potri.018G127400		POPTR_0018s12750, gw1.XVIII.126.1, AT4G32272,	!v3,!c	AT4G32272	Nucleotide/sugar transporter family protein	21	1865
Potri.018G130000		POPTR_0018s13010, AT1G02630,	!v3,!d	AT1G02630	Nucleoside transporter family protein	41	6306
Potri.018G130100		POPTR_0018s13020, AT1G80130,	!v3,!g	AT1G80130	Tetratricopeptide repeat (TPR)-like superfamily protein	1	10857
Potri.018G131100		POPTR_0018s13100, fgenesh4_pg.C_LG_XVIII001122, AT3G15760,	!v3,!b	AT3G15760	unknown	2	10857
Potri.018G132800		POPTR_0018s13270, eugene3.00181189, AT5G07610,	!v3,!b	AT5G07610	F-box family protein	73	5288
Potri.018G140500	similar to expressed protein in Arabidopsis thaliana; [ ortholog of At5g57123,]	POPTR_0018s13730, fgenesh4_pg.C_LG_XVIII001184, AT5G57123,	!v3,!e	AT5G57123	unknown	1	10857
Potri.019G018500	similar to L-allo-threonine aldolase-related; similar to L-allo-threonine aldolase (EC 4.1.2.-) (L-allo-TA) (L-allo-threonine acetaldehyde-lyase) (SP:O07051) {{Aeromonas jandaei}}; similar to ESTs gb|	POPTR_0019s03530, estExt_fgenesh4_pg.C_LG_XIX0195, AT1G08630,THA1	!v3,!c	AT1G08630	threonine aldolase 1	0	None
Potri.019G019800		POPTR_1059s00200, AT5G28910,	!v3,!d	AT5G28910	unknown	15	2181
Potri.019G029600		POPTR_0019s04510, eugene3.01800014, AT5G18310,	!v3,!f	AT5G18310	unknown	9	9594
Potri.019G031400		POPTR_0019s04690, AT3G04070,anac047,NAC047	!v3,!TF,!b	AT3G04070	NAC domain containing protein 47	21	881
Potri.019G053100		POPTR_0019s08020, AT1G65295,	!v3,!f	AT1G65295	unknown	4	10857
Potri.019G079600	proton-dependent oligopeptide transport (POT) family protein; [ co-ortholog (1of6) of At1g72120, ]	POPTR_0019s10860, POPTR_0019s10850, gw1.XIX.1979.1, POPTR_0019s10840, AT1G22540,	!v3,!b	AT1G22540	Major facilitator superfamily protein	7	4254
Potri.019G088600		POPTR_0019s11830, AT5G09360,LAC14	!v3,!e	AT5G09360	laccase 14	0	None
Potri.019G100600		POPTR_0019s13190, AT4G28290,	!v3,!a	AT4G28290	unknown	13	325
Potri.019G101900		POPTR_0019s13300, AT4G28250,ATEXPB3,ATHEXP BETA 1.6,EXPB3	!v3,!d	AT4G28250	expansin B3	39	2362
Potri.019G118000	similar to anthocyanin acyltransferase. [ORG:Phaseolus vulgaris]; [ co-ortholog (2of2) of AAR13301, At1g03940, ]	POPTR_0019s14060, eugene3.00191057, AT1G03940,	!v3,!b	AT1G03940	HXXXD-type acyl-transferase family protein	168	8524
Potri.019G124500		POPTR_0664s00210, AT1G73325,	!v3,!d	AT1G73325	Kunitz family trypsin and protease inhibitor protein	37	460
Potri.T023500		POPTR_0011s12880, gw1.XI.128.1, AT4G27290,	!v3,!miR,!c	AT4G27290	S-locus lectin protein kinase family protein	4	3969
Potri.T050800		POPTR_0019s03150, AT2G26560,PLA IIA,PLA2A,PLP2	!v3,!c	AT2G26560	phospholipase A 2A	3	7426
Potri.T059500		POPTR_0017s01470, AT3G03270,	!v3,!b	AT3G03270	Adenine nucleotide alpha hydrolases-like superfamily protein	15	4151
Potri.T166900		, AT1G52950,	!v3,!a	AT1G52950	Nucleic acid-binding, OB-fold-like protein	2	10857

## Sheet: not Expressed in AspWood
Gene id	Description	Synonyms	Attr	ortholog	at desc	deg	btw_rank		A. Thaliana homolog GO enrichment
Potri.001G017700		POPTR_0172s00210, AT5G11290,	NoExp	AT5G11290	Plant protein of unknown function (DUF247)	0	None		GO id	Pval (corrected)	Statistics	Description
Potri.001G030600	glycosyltransferase family protein; [ ortholog of At2g22590,]	POPTR_0001s06790, fgenesh4_pg.C_LG_I000238, AT2G22590,	NoExp	AT2G22590	UDP-Glycosyltransferase superfamily protein	0	None		GO:0009867	0.0007202	4/77 | 33/24222	jasmonic acid mediated signaling pathway
Potri.001G062500	similar to expressed protein in Arabidopsis thaliana; similar to expressed protein in Arabidopsis thaliana; similar to expressed protein in Arabidopsis thaliana; [ co-ortholog (2of2) of At5g13220, ]	POPTR_0001s13240, eugene3.00010517, AT5G13220,JAS1,JAZ10,TIFY9	NoExp	AT5G13220	jasmonate-zim-domain protein 10	0	None		GO:0009753	0.03077	4/77 | 129/24222	response to jasmonic acid stimulus
Potri.001G109300		POPTR_0001s08860, gw1.I.9118.1, AT1G33720,CYP76C6	NoExp	AT1G33720	cytochrome P450, family 76, subfamily C, polypeptide 6	0	None		GO:0042631	0.03224	2/77 | 12/24222	cellular response to water deprivation
Potri.001G154100		POPTR_0001s15390, AT4G17500,ATERF-1,ERF-1	NoExp	AT4G17500	ethylene responsive element binding factor 1	0	None		GO:0009611	0.03225	4/77 | 143/24222	response to wounding
Potri.001G158400	similar to HyPRP. [ORG:Fragaria x ananassa]; [ co-ortholog (2of3) of AAC49369, AAL26908, S70586, BAA11854, At1g12090, BAA11855, AAD37833, AAM75351, At1g62510, CAB96990, AAD37834, AAS76505, T09546, ]	POPTR_0001s15850, Pt-HPS.2, grail3.0029004201, AT4G12520,	NoExp	AT4G12520	Bifunctional inhibitor/lipid-transfer protein/seed storage 2S albumin superfamily protein	0	None		GO:0009651	0.03385	7/77 | 441/24222	response to salt stress
Potri.001G166200		POPTR_0001s16640, eugene3.01580025, AT1G19180,JAZ5,TIFY11A	NoExp	AT1G19180	jasmonate-zim-domain protein 1	0	None		GO:0006979	0.03569	5/77 | 243/24222	response to oxidative stress
Potri.001G226000		, AT5G24550,BGLU32	NoExp	AT5G24550	beta glucosidase 32	0	None		GO:0006952	0.03796	7/77 | 420/24222	defense response
Potri.001G270300		POPTR_0001s27700, AT1G12740,CYP87A2	NoExp	AT1G12740	cytochrome P450, family 87, subfamily A, polypeptide 2	0	None
Potri.001G288600	similar to [Segment 1 of 3] Pathogenesis-related protein (PR-1) (Allergen Cuc m 3). [ORG:Cucumis melo]; [ co-ortholog (4of5) of At2g14610, At2g14580, P83834_1, At4g07820, ]	POPTR_0001s29560, Pt-ATPRB1.4, gw1.I.4215.1, AT2G14610,ATPR1,PR 1,PR1	NoExp	AT2G14610	pathogenesis-related gene 1	0	None		GO id	Pval (corrected)	Statistics	Description
Potri.001G311300		POPTR_0001s31880, AT1G17840,ABCG11,ATWBC11,COF1,DSO,WBC11	NoExp	AT1G17840	white-brown complex homolog protein 11	0	None		GO:0020037	0.00214	8/75 | 373/24493	heme binding
Potri.001G389800		POPTR_0001s40030, AT1G78780,	NoExp	AT1G78780	pathogenesis-related family protein	0	None		GO:0004497	0.03059	5/75 | 252/24493	monooxygenase activity
Potri.001G391200		POPTR_0001s40180, AT1G78860,	NoExp	AT1G78860	D-mannose binding lectin protein with Apple-like carbohydrate-binding domain	0	None		GO:0016705	0.03375	5/75 | 271/24493	oxidoreductase activity, acting on paired donors, with incorporation or reduction of molecular oxygen
Potri.001G395100		POPTR_0001s40540, AT5G53980,ATHB52,HB52	NoExp	AT5G53980	homeobox protein 52	0	None		GO:0005506	0.03417	6/75 | 365/24493	iron ion binding
Potri.001G444300		POPTR_0001s43480, eugene3.22930001, AT1G34050,	NoExp	AT1G34050	Ankyrin repeat family protein	0	None		GO:0004601	0.04105	3/75 | 96/24493	peroxidase activity
Potri.002G029400		POPTR_0002s03090, AT1G75490,	NoExp	AT1G75490	Integrase-type DNA-binding superfamily protein	0	None		GO:0019825	0.04228	5/75 | 232/24493	oxygen binding
Potri.002G038500	similar to GmMYB29. [ORG:Glycine max]; [ ortholog of At2g31180,BAA81813,]	POPTR_0002s03960, Pt-GMMYB29.2, estExt_fgenesh4_pg.C_LG_II0354, AT2G31180,ATMYB14,MYB14,MYB14AT	NoExp	AT2G31180	myb domain protein 14	0	None		GO:0016747	0.04675	3/75 | 108/24493	transferase activity, transferring acyl groups other than amino-acyl groups
Potri.002G150400		POPTR_0002s15150, AT2G45550,CYP76C4	NoExp	AT2G45550	cytochrome P450, family 76, subfamily C, polypeptide 4	0	None
Potri.003G083200	similar to Expansin-related protein 1 precursor (AtEXPR1) (At-EXPR1) (Ath- ExpBeta-3.1).; [ co-ortholog (1of2) of At4g17030, ]	POPTR_0003s08140, PtrEXLB1, fgenesh4_pg.C_scaffold_118000101, Pt-EXLB1.1, AT4G17030,AT-EXPR,ATEXLB1,ATEXPR1,ATHEXP BETA 3.1,EXLB1,EXPR	NoExp	AT4G17030	expansin-like B1	0	None
Potri.003G162500	AP2 domain-containing transcription factor family protein; similar to AP2 domain containing protein RAP2.6; similar to Arabidopsis thaliana; similar to EMBL:AF003099; [ co-ortholog (1of2) of At5g13330	POPTR_0003s16090, eugene3.00031319, ERF71, AT5G13330,Rap2.6L	NoExp	AT5G13330	related to AP2 6l	0	None
Potri.003G206300		POPTR_0003s22380, AT4G31980,	NoExp	AT4G31980	unknown	0	None
Potri.004G001400	similar to expressed protein in Arabidopsis thaliana; [ co-ortholog (3of3) of At1g12030, At1g62420, ]	POPTR_0004s00300, eugene3.01660069, AT1G62420,	NoExp	AT1G62420	Protein of unknown function (DUF506)	0	None
Potri.004G033100	similar to putative MYB transcription factor. [ORG:Malus x domestica]; [ ortholog of AAS55546,At4g05100,At4g21440,]	POPTR_0004s03310, gw1.IV.2190.1, Pt-MYB.53, AT4G21440,ATM4,ATMYB102,MYB102	NoExp	AT4G21440	MYB-like 102	0	None
Potri.004G049800	similar to glutaredoxin-like protein. [ORG:Cucumis sativus]; [ co-ortholog (2of2) of AAL35982, At1g28480, ]	POPTR_0004s04940, Pt-GRX.2, eugene3.00040456, PtrGrx4, AT1G28480,GRX480,roxy19	NoExp	AT1G28480	Thioredoxin superfamily protein	0	None
Potri.004G065400	similar to FLAGELLIN-SENSITIVE 2; [ co-ortholog (1of2) of At5g46330, ]	POPTR_0004s06420, gw1.IV.2493.1, Pt-FLS2.2, AT5G46330,FLS2	NoExp	AT5G46330	Leucine-rich receptor-like protein kinase family protein	0	None
Potri.004G136700		POPTR_0004s14410, AT5G25610,ATRD22,RD22	NoExp	AT5G25610	BURP domain-containing protein	0	None
Potri.004G165600		POPTR_0004s17300, gw1.IV.913.1, AT4G34770,	NoExp	AT4G34770	SAUR-like auxin-responsive protein family	0	None
Potri.004G167000		POPTR_0004s17430, fgenesh4_pg.C_LG_IV001409, AT3G61430,ATPIP1,PIP1,PIP1;1,PIP1A	NoExp	AT3G61430	plasma membrane intrinsic protein 1A	0	None
Potri.005G105000		POPTR_0005s10720, AT1G65770,AMR1	NoExp	AT1G65770	ascorbic acid mannose pathway regulator 1	0	None
Potri.005G187300		POPTR_0005s20970, AT1G21460,	NoExp	AT1G21460	Nodulin MtN3 family protein	0	None
Potri.005G188400	similar to putative pathogenesis-related protein. [ORG:Cucumis sativus]; [ co-ortholog (2of3) of CAF33484, ]	POPTR_0005s21080, Pt-PR.3, eugene3.00050956, AT1G78780,	NoExp	AT1G78780	pathogenesis-related family protein	0	None
Potri.005G233300		POPTR_0005s25470, AT1G75490,	NoExp	AT1G75490	Integrase-type DNA-binding superfamily protein	0	None
Potri.006G097500	transferase family protein; [ co-ortholog (1of2) of At5g01210, ]	POPTR_0006s09870, eugene3.00060844, AT5G01210,	NoExp	AT5G01210	HXXXD-type acyl-transferase family protein	0	None
Potri.006G129700		POPTR_0006s13170, AT2G39200,ATMLO12,MLO12	NoExp	AT2G39200	Seven transmembrane MLO family protein	0	None
Potri.006G137000		POPTR_0006s13920, SAUR6, fgenesh4_pg.C_scaffold_28000064, AT5G20820,	NoExp	AT5G20820	SAUR-like auxin-responsive protein family	0	None
Potri.006G214700		POPTR_0006s23120, eugene3.00061480, AT2G39370,	NoExp	AT2G39370	unknown	0	None
Potri.006G254600		POPTR_0006s27070, eugene3.00061861, AT4G32300,SD2-5	NoExp	AT4G32300	S-domain-2 5	0	None
Potri.007G025500		POPTR_0007s12830, AT5G45530,	NoExp	AT5G45530	Protein of unknown function (DUF594)	0	None
Potri.007G074400		POPTR_0007s07360, AT5G23960,ATTPS21,TPS21	NoExp	AT5G23960	terpene synthase 21	0	None
Potri.008G010000		POPTR_0008s01050, AT3G25140,GAUT8,QUA1	NoExp	AT3G25140	Nucleotide-diphospho-sugar transferases superfamily protein	0	None
Potri.008G019600		POPTR_0008s02050, fgenesh4_pg.C_LG_VIII000162, AT1G54740,	NoExp	AT1G54740	Protein of unknown function (DUF3049)	0	None
Potri.008G106700	similar to bZIP family transcription factor; similar to bZIP transcription factor GI:1769891 from (Arabidopsis thaliana); [ co-ortholog (2of2) of At5g49450, ]	POPTR_0008s10620, eugene3.00080995, AT3G62420,ATBZIP53,BZIP53	NoExp	AT3G62420	basic region/leucine zipper motif 53	0	None
Potri.008G114500		POPTR_0008s11360, AT3G25640,	NoExp	AT3G25640	Protein of unknown function, DUF617	0	None
Potri.008G122100		POPTR_0008s12130, AT1G68320,AtMYB62,BW62B,BW62C,MYB62	NoExp	AT1G68320	myb domain protein 62	0	None
Potri.008G139100	similar to PURPLE ACID PHOSPHATASE PRECURSOR; [ co-ortholog (1of3) of At1g25230, At2g01890, At1g14700, ]	POPTR_0008s13850, Pt-PAP8.3, gw1.VIII.852.1, AT1G14700,ATPAP3,PAP3	NoExp	AT1G14700	purple acid phosphatase 3	0	None
Potri.008G166200		POPTR_0008s16610, AT3G23240,ATERF1,ERF1	NoExp	AT3G23240	ethylene response factor 1	0	None
Potri.008G212500		POPTR_0008s23090, estExt_fgenesh4_pg.C_770059, AT1G24020,MLP423	NoExp	AT1G24020	MLP-like protein 423	0	None
Potri.009G081800		POPTR_0009s08540, AT1G09970,LRR XI-23,RLK7	NoExp	AT1G09970	Leucine-rich receptor-like protein kinase family protein	0	None
Potri.009G094600	plant basic secretory protein (BSP) family protein; similar to NtPRp27 (Nicotiana tabacum) GI:5360263; [ co-ortholog (2of7) of At2g15130, At2g15220, At2g15170, ]	POPTR_0009s09760, grail3.0001063901, AT2G15220,	NoExp	AT2G15220	Plant basic secretory protein (BSP) family protein	0	None
Potri.009G111900		,NULL,	NoExp	NULL	NULL	0	None
Potri.009G112000	similar to Cf-4/9 disease resistance-like protein. [ORG:Pisum sativum]; [ co-ortholog (61of65) of AAQ54489, AAQ02916, AAQ84045, AAQ02915, ]	POPTR_0009s11510, Pt-PSCLRR52.63, fgenesh4_pg.C_LG_IX000531, AT1G45616,AtRLP6,RLP6	NoExp	AT1G45616	receptor like protein 6	0	None
Potri.010G111000	similar to Csf-2. [ORG:Cucumis sativus]; [ ortholog of At1g70840,At1g70880,At1g70850,AAD50376,At1g70830,At1g70890,BAA83470,]	POPTR_0010s12110, estExt_fgenesh4_pg.C_LG_X1001, Pt-MLP43.1, AT1G70830,MLP28	NoExp	AT1G70830	MLP-like protein 28	0	None
Potri.010G111400		POPTR_0010s12150, fgenesh4_pg.C_LG_X001013, AT3G18010,WOX1	NoExp	AT3G18010	WUSCHEL related homeobox 1	0	None
Potri.010G115100		, AT2G01300,	NoExp	AT2G01300	unknown	0	None
Potri.010G188000	similar to oxidoreductase; 2OG-Fe(2) oxygenase family protein; similar to leucoanthocyanidin dioxygenase; similar to Malus domestica; similar to SP|P51091; similar to 2OG-Fe(II) oxygenase family; [ co	POPTR_0010s19530, estExt_fgenesh4_pg.C_LG_X1678, AT5G05600,	NoExp	AT5G05600	2-oxoglutarate (2OG) and Fe(II)-dependent oxygenase superfamily protein	0	None
Potri.010G192400	transferase family protein; [ co-ortholog (2of2) of At2g39980, ]	POPTR_0010s19980, gw1.X.1848.1, AT2G39980,	NoExp	AT2G39980	HXXXD-type acyl-transferase family protein	0	None
Potri.010G247700		POPTR_0010s25400, gw1.X.3259.1, POPTR_0010s25390, AT3G10720,	NoExp	AT3G10720	Plant invertase/pectin methylesterase inhibitor superfamily	0	None
Potri.011G114000		, AT1G78380,ATGSTU19,GST8,GSTU19	NoExp	AT1G78380	glutathione S-transferase TAU 19	0	None
Potri.012G012100		,NULL,	NoExp	NULL	NULL	0	None
Potri.012G033500		, AT3G59140,ATMRP14,MRP14	NoExp	AT3G59140	multidrug resistance-associated protein 14	0	None
Potri.012G091700		POPTR_0012s09330, fgenesh4_pg.C_LG_XII000894, AT4G24790,	NoExp	AT4G24790	AAA-type ATPase family protein	0	None
Potri.013G083600		POPTR_0013s08130, estExt_fgenesh4_pm.C_870009, AT5G05340,	NoExp	AT5G05340	Peroxidase superfamily protein	0	None
Potri.013G112100		POPTR_0013s11650, AT5G17540,	NoExp	AT5G17540	HXXXD-type acyl-transferase family protein	0	None
Potri.013G143100		, ATCG00040,	NoExp	ATCG00040	maturase K	0	None
Potri.013G159200		POPTR_0013s15520, AT1G06840,	NoExp	AT1G06840	Leucine-rich repeat protein kinase family protein	0	None
Potri.014G103700	basic helix-loop-helix (bHLH) family protein; similar to the myc family of helix-loop-helix transcription factors; similar to PMID: 12679534; [ co-ortholog (1of2) of At4g00870, ]	POPTR_0014s09950, fgenesh4_pm.C_LG_XIV000216, AT1G32640,ATMYC2,JAI1,JIN1,MYC2,RD22BP1,ZBF1	NoExp	AT1G32640	Basic helix-loop-helix (bHLH) DNA-binding family protein	0	None
Potri.014G143200	similar to peroxidase (EC 1.11.1.7) - large-leaved lupine (fragment). [ORG:Lupinus polyphyllus]; [ co-ortholog (14of16) of JC4779, CAC38073, 1908234A, CAA76680, AAB41810, BAC81650, 1FHF_B, AAB06183, C	POPTR_0014s14000, Pt-PRX1.11, fgenesh4_pg.C_LG_XIV000840, AT5G05340,	NoExp	AT5G05340	Peroxidase superfamily protein	0	None
Potri.015G024200	similar to Chain A; similar to Hevamine Mutant D125aE127AY183F IN COMPLEX WITH TETRA-Nag. [ORG:Hevea brasiliensis]; [ ortholog of S57992,S57649,At5g24090,S57475,1KR0_A,CAA07608,1KQZ_A,]	POPTR_0015s05980, estExt_fgenesh4_pg.C_1970027, Pt-CHIB1.1, AT5G24090,ATCHIA,CHIA	NoExp	AT5G24090	chitinase A	0	None
Potri.015G042200	similar to hypothetical protein; [ co-ortholog (3of4) of At3g18180, At3g18170, ]	POPTR_0015s04180, gw1.XV.875.1, AT3G18180,	NoExp	AT3G18180	Glycosyltransferase family 61 protein	0	None
Potri.015G065600		POPTR_0015s07660, grail3.0005000301, AT2G47140,	NoExp	AT2G47140	NAD(P)-binding Rossmann-fold superfamily protein	0	None
Potri.015G085800	similar to methylcoclaurine hydroxylase. [ORG:Malus x domestica]; [ ortholog of AAQ54507,At5g42590,At5g24950,At5g24960,AAT46620,]	POPTR_0015s09740, Pt-CYP71.2, fgenesh4_pg.C_LG_XV000602, AT3G48270,CYP71A26	NoExp	AT3G48270	cytochrome P450, family 71, subfamily A, polypeptide 26	0	None
Potri.016G031300	similar to Chain H; similar to Peanut Lectin Complexed With 10mer Peptide (Pvriwssatg). [ORG:Arachis hypogaea]; [ co-ortholog (1of4) of 1V6K_B, 1V6O_B, 1QF3_D, 1V6O_H, 1CR7_G, 1CR7_H, 1BZW_A, 1CR7_E,	POPTR_0016s03110, Pt-LEC.3, eugene3.00160249, AT5G65600,	NoExp	AT5G65600	Concanavalin A-like lectin protein kinase family protein	0	None
Potri.016G037000		,NULL,	NoExp	NULL	NULL	0	None
Potri.016G079600		POPTR_0016s08050, AT3G52720,ACA1,ATACA1,CAH1	NoExp	AT3G52720	alpha carbonic anhydrase 1	0	None
Potri.016G112400		POPTR_0016s11990, AT5G01210,	NoExp	AT5G01210	HXXXD-type acyl-transferase family protein	0	None
Potri.016G125000		POPTR_0016s13280, grail3.0025022201, AT2G41480,	NoExp	AT2G41480	Peroxidase superfamily protein	0	None
Potri.016G129600		POPTR_0016s13730, AT5G01740,	NoExp	AT5G01740	Nuclear transport factor 2 (NTF2) family protein	0	None
Potri.017G039200		POPTR_0017s06650, estExt_fgenesh4_pg.C_640031, AT4G33090,APM1,ATAPM1	NoExp	AT4G33090	aminopeptidase M1	0	None
Potri.017G064100		POPTR_0017s09640, eugene3.00880077, AT5G67400,RHS19	NoExp	AT5G67400	root hair specific 19	0	None
Potri.017G083700		POPTR_0017s12000, AT5G15240,	NoExp	AT5G15240	Transmembrane amino acid transporter family protein	0	None
Potri.018G099200		POPTR_0018s10820,NULL,	NoExp	NULL	NULL	0	None
Potri.018G144100		POPTR_0018s14080, eugene3.00181272, AT2G01900,	NoExp	AT2G01900	DNAse I-like superfamily protein	0	None
Potri.019G013000		POPTR_0019s02340,NULL,	NoExp	NULL	NULL	0	None
Potri.019G026400		, AT3G05950,	NoExp	AT3G05950	RmlC-like cupins superfamily protein	0	None
Potri.019G027400		POPTR_0019s04450, AT4G13440,	NoExp	AT4G13440	Calcium-binding EF-hand family protein	0	None
Potri.019G064200		, AT5G24910,CYP714A1	NoExp	AT5G24910	cytochrome P450, family 714, subfamily A, polypeptide 1	0	None
Potri.019G093100		POPTR_0019s12290, AT4G35160,	NoExp	AT4G35160	O-methyltransferase family protein	0	None
Potri.T155700		, AT1G74190,AtRLP13,RLP13	NoExp	AT1G74190	receptor like protein 15	0	None
Potri.T175200		POPTR_0790s00210, AT3G12500,ATHCHIB,B-CHI,CHI-B,HCHIB,PR-3,PR3	NoExp	AT3G12500	basic chitinase	0	None

## Sheet: DistributionInClusters
Cluster I (corresponds to Aspwood Cluster C)
Gene id	Description	Synonyms	Attr	ortholog	at desc	deg	btw_rank
Potri.001G003000		POPTR_0001s04020, AT5G36110,CYP716A1	!v3,!miR,!c	AT5G36110	cytochrome P450, family 716, subfamily A, polypeptide 1	0	None
Potri.001G032500		POPTR_0001s06980, AT5G07050,	!v3,!c	AT5G07050	nodulin MtN21 /EamA-like transporter family protein	62	4651
Potri.001G061100		POPTR_0001s13390, eugene3.00010505, AT3G02040,SRG3	!v3,!c	AT3G02040	senescence-related gene 3	12	7212
Potri.001G192800		POPTR_0001s19340, AT1G52565,	!v3,!c	AT1G52565	unknown	3	10857
Potri.001G208000		POPTR_0001s21530, AT2G01080,	!v3,!c	AT2G01080	Late embryogenesis abundant (LEA) hydroxyproline-rich glycoprotein family	23	6620
Potri.001G266900	similar to FERRIC REDUCTASE DEFECTIVE 3; similar to MANGANESE ACCUMULATOR 1; [ co-ortholog (2of2) of At3g08040, ]	POPTR_0001s27390, Pt-FRD3.2, gw1.I.1811.1, AT3G08040,ATFRD3,FRD3,MAN1	!v3,!c	AT3G08040	MATE efflux family protein	5	10857
Potri.001G309700		POPTR_0001s31720, gw1.I.3636.1, AT1G49230,	!v3,!c	AT1G49230	RING/U-box superfamily protein	1	10857
Potri.001G332800		, AT3G01840,	!v3,!c	AT3G01840	Protein kinase superfamily protein	7	9028
Potri.001G378400	similar to dioxygenase. [ORG:Marah macrocarpus]; [ co-ortholog (2of3) of At1g78440, CAA70330, ]	POPTR_0001s38760, GA2ox1, eugene3.00012757, Pt-GA2.7, AT1G78440,ATGA2OX1,GA2OX1	!v3,!c	AT1G78440	Arabidopsis thaliana gibberellin 2-oxidase 1	0	None
Potri.001G404100	no apical meristem (NAM) family protein; similar to NAM (no apical meristem) GB:CAA63101 from (Petunia 10 hybrida); [ co-ortholog (2of2) of At3g15500, At1g52890, ]	POPTR_0001s41460, Pt-ATNAC3.1, fgenesh4_pg.C_scaffold_107000083, AT4G27410,ANAC072,RD26	!v3,!TF,!c	AT4G27410	NAC (No Apical Meristem) domain transcriptional regulator superfamily protein	1	10857
Potri.001G455800		POPTR_0001s46000, AT4G10550,	!v3,!c	AT4G10550	Subtilase family protein	8	7719
Potri.001G462800		POPTR_0001s46710, gw1.I.5987.1, AT2G34790,EDA28,MEE23	!v3,!c	AT2G34790	FAD-binding Berberine family protein	57	1063
Potri.002G037100		POPTR_0002s03830, AT4G28530,anac074,NAC074	!v3,!TF,!c	AT4G28530	NAC domain containing protein 74	65	298
Potri.002G085100	nodulin MtN21 family protein; similar to MtN21 GI:2598575 (root nodule development) from (Medicago truncatula); [ ortholog of At1g21890,]	POPTR_0002s08560, gw1.II.1386.1, AT1G21890,	!v3,!c	AT1G21890	nodulin MtN21 /EamA-like transporter family protein	47	102
Potri.002G094500		POPTR_0002s09510, AT5G65140,	!v3,!c	AT5G65140	Haloacid dehalogenase-like hydrolase (HAD) superfamily protein	61	2025
Potri.002G140300	similar to senescence-associated protein-related; similar to senescence-associated protein SAG102 (GI:22331931) (Arabidopsis thaliana); [ co-ortholog (2of2) of At2g44670, ]	POPTR_0002s14120, eugene3.00021295, AT2G44670,	!v3,!c	AT2G44670	Protein of unknown function (DUF581)	15	7303
Potri.002G203500		, AT4G02380,AtLEA5,SAG21	!v3,!c	AT4G02380	senescence-associated gene 21	5	5292
Potri.003G063400	similar to expressed protein in Arabidopsis thaliana; similar to hypothetical proteins - Arabidopsis thaliana; similar to expression supported by MPSS; [ co-ortholog (2of2) of At1g54200, At3g13980, At	POPTR_0003s06210, estExt_fgenesh4_pg.C_LG_III0294, AT3G13980,	!v3,!c	AT3G13980	unknown	5	10477
Potri.003G092200	similar to phaseolin G-box binding protein PG2 - kidney bean (fragment). [ORG:Phaseolus vulgaris]; [ co-ortholog (1of2) of At1g32640, AAC28907, T10861, T10862, AAB00686, At5g46830, ]	POPTR_0003s09090, estExt_fgenesh4_pm.C_1180004, Pt-ATMYC2.1, AT1G32640,ATMYC2,JAI1,JIN1,MYC2,RD22BP1,ZBF1	!v3,!TF,!c	AT1G32640	Basic helix-loop-helix (bHLH) DNA-binding family protein	0	None
Potri.003G172100		POPTR_0003s17060, eugene3.00031416, AT5G51920,	!v3,!c	AT5G51920	Pyridoxal phosphate (PLP)-dependent transferases superfamily protein	14	9950
Potri.003G173100	similar to Hypothetical protein At1g67360.; [ co-ortholog (2of2) of At1g67360, ]	POPTR_0003s17160, estExt_Genewise1_v1.C_LG_III2334, AT1G67360,	!v3,!c	AT1G67360	Rubber elongation factor protein (REF)	11	4499
Potri.004G007800		POPTR_0004s00920, eugene3.01660008, AT1G62280,SLAH1	!v3,!c	AT1G62280	SLAC1 homologue 1	73	1467
Potri.004G014700		POPTR_0004s01460, AT5G38280,PR5K	!v3,!c	AT5G38280	PR5-like receptor kinase	6	8826
Potri.004G019300	glycosyl hydrolase family 1 protein; similar to beta-glucosidase (GI:3820531) (Pinus contorta); similar to beta-glucosidase GI:804655 from (Hordeu; [ co-ortholog (2of6) of At1g61810, At1g61820, ]	POPTR_0004s01880, gw1.IV.1772.1, AT4G21760,BGLU47	!v3,!miR,!c	AT4G21760	beta-glucosidase 47	11	2664
Potri.004G035800		POPTR_0004s03590, AT5G54310,AGD5,NEV	!v3,!c	AT5G54310	ARF-GAP domain 5	20	1881
Potri.004G036300		POPTR_0004s03640, AT2G29990,NDA2	!v3,!miR,!c	AT2G29990	alternative NAD(P)H dehydrogenase 2	8	10286
Potri.004G038800	similar to Dof-type zinc finger domain-containing protein; [ co-ortholog (2of2) of At1g28310, ]	POPTR_0004s03900, grail3.0093009501, AT5G60850,OBP4	!v3,!TF,!c	AT5G60850	OBF binding protein 4	43	255
Potri.004G065200		POPTR_0004s06400, eugene3.00040312, AT4G18360,	!v3,!c	AT4G18360	Aldolase-type TIM barrel family protein	0	None
Potri.004G181900	no apical meristem (NAM) family protein; similar to petunia NAM (X92205) and A. thaliana sequences ATAF1 (X74755) and ATAF2 (X74756); similar to probable DNA-binding protein; [ co-ortholog (2of3) of A	POPTR_0004s18860, estExt_Genewise1_v1.C_LG_IV1433, NAC074, AT2G17040,anac036,NAC036	!v3,!TF,!c	AT2G17040	NAC domain containing protein 36	3	5748
Potri.004G185300	similar to cytochrome P450; putative; similar to Cytochrome P450 94A1 (P450-dependent fatty acid omega-hydroxylase) (SP:O81117) {{Vicia sativa}}; similar to supported by cDNA: gi_13877668; similar to	POPTR_0004s19620, CYP94C6, eugene3.00660003, Pt-CYP94.5, AT2G27690,CYP94C1	!v3,!c	AT2G27690	cytochrome P450, family 94, subfamily C, polypeptide 1	21	3814
Potri.005G024800	similar to callus protein P23. [ORG:Pisum sativum]; [ ortholog of AAB19090,At3g16640,]	POPTR_0005s02470, Pt-TCTP.1, estExt_fgenesh4_pg.C_1330038, AT3G16640,TCTP	!v3,!c	AT3G16640	translationally controlled tumor protein	4	10857
Potri.005G037000		POPTR_0005s03920, gw1.70.549.1, AT1G08920,ESL1	!v3,!c	AT1G08920	ERD (early response to dehydration) six-like 1	1	10857
Potri.005G068700		POPTR_0005s06960, AT3G52430,ATPAD4,PAD4	!v3,!c	AT3G52430	alpha/beta-Hydrolases superfamily protein	6	7175
Potri.005G072800	similar to Peroxidase 17 precursor (EC 1.11.1.7) (Atperox P17) (ATP25a).; [ co-ortholog (1of2) of At2g22420, ]	POPTR_0005s07390, grail3.0026010901, AT2G22420,	!v3,!c	AT2G22420	Peroxidase superfamily protein	17	9011
Potri.005G192100	integral membrane family protein; similar to nodulin MtN21-related; similar to MtN21 GI:2598575 (root nodule development) from (Medicago truncatula)similar to MtN21 GI:2598575 (root nodule development	POPTR_0005s21430, gw1.V.321.1, AT1G43650,	!v3,!c	AT1G43650	nodulin MtN21 /EamA-like transporter family protein	85	618
Potri.005G210300		POPTR_0005s23190, AT4G02780,ABC33,ATCPS1,CPS,CPS1,GA1	!v3,!c	AT4G02780	Terpenoid cyclases/Protein prenyltransferases superfamily protein	40	2168
Potri.006G092300		,NULL,	!v3,!c	NULL	NULL	11	6463
Potri.006G173900		, AT5G57685,ATGDU3,GDU3,LSB1	!v3,!c	AT5G57685	glutamine dumper 3	15	6686
Potri.007G035300		POPTR_0007s11910, AT2G23470,RUS4	!v3,!c	AT2G23470	Protein of unknown function, DUF647	0	None
Potri.007G050200		POPTR_0007s10370, AT4G37380,	!v3,!c	AT4G37380	Tetratricopeptide repeat (TPR)-like superfamily protein	0	None
Potri.007G085700	similar to TGA-type basic leucine zipper protein TGA1.1. [ORG:Phaseolus vulgaris]; [ co-ortholog (3of4) of AAA75414, T08813, AAK84888, ]	POPTR_0007s06180, Pt-STGA1.4, gw1.VII.1997.1, AT5G65210,TGA1	!v3,!TF,!c	AT5G65210	bZIP transcription factor family protein	3	10789
Potri.007G089500		POPTR_0007s05760, fgenesh4_pg.C_LG_VII000519, AT1G15125,	!v3,!c	AT1G15125	S-adenosyl-L-methionine-dependent methyltransferases superfamily protein	4	6699
Potri.008G101400	similar to GmMYB12. [ORG:Glycine max]; [ co-ortholog (1of2) of At1g48000, At3g06490, BAA81808, At5g49620, ]	POPTR_0008s10080, fgenesh4_pm.C_LG_VIII000421, Pt-MYB108.2, AT3G06490,AtMYB108,BOS1,MYB108	!v3,!TF,!c	AT3G06490	myb domain protein 108	1	10857
Potri.008G184900		POPTR_0008s18870, AT3G26320,CYP71B36	!v3,!c	AT3G26320	cytochrome P450, family 71, subfamily B, polypeptide 36	3	8619
Potri.008G193800		POPTR_0008s19830, AT1G59990,	!v3,!c	AT1G59990	DEA(D/H)-box RNA helicase family protein	1	10857
Potri.009G039300	similar to expressed protein in Arabidopsis thaliana; [ co-ortholog (1of2) of At2g29510, At5g59020, ]	POPTR_0009s04420, eugene3.00091259, AT5G59020,	!v3,!miR,!c	AT5G59020	Protein of unknown function (DUF3527)	15	1015
Potri.009G061100	similar to FERRIC REDUCTASE DEFECTIVE 3; similar to MANGANESE ACCUMULATOR 1; [ co-ortholog (1of2) of At3g08040, ]	POPTR_0009s06590, Pt-FRD3.1, gw1.IX.3299.1, AT3G08040,ATFRD3,FRD3,MAN1	!v3,!c	AT3G08040	MATE efflux family protein	0	None
Potri.009G087500	similar to RWP-RK domain-containing protein; similar to nodule inception protein (Lotus japonicus) GI:6448579; [ co-ortholog (2of2) of At2g17150, ]	POPTR_0009s09060, fgenesh4_pg.C_LG_IX000753, AT4G35270,	!v3,!TF,!c	AT4G35270	Plant regulator RWP-RK family protein	1	10857
Potri.009G089400		POPTR_0009s09250, eugene3.00090763, AT1G27730,STZ,ZAT10	!v3,!TF,!miR,!c	AT1G27730	salt tolerance zinc finger	58	758
Potri.009G108900		POPTR_0009s11210, AT1G49470,	!v3,!miR,!c	AT1G49470	Family of unknown function (DUF716)	36	3123
Potri.009G114400		POPTR_0009s11730, AT1G49310,	!v3,!c	AT1G49310	unknown	6	7421
Potri.009G117500	universal stress protein (USP) family protein; similar to responsive to dessication protein (RD2); similar to strong similarity to RD2 protein (Arabidopsis thaliana) GI:15320408; similar to cDNA RD2 G	POPTR_0009s12020, estExt_fgenesh4_pg.C_LG_IX0475, Pt-RD2.1, AT2G21620,RD2	!v3,!c	AT2G21620	Adenine nucleotide alpha hydrolases-like superfamily protein	49	2376
Potri.010G025800		POPTR_0010s02670, gw1.X.4307.1, AT4G27290,	!v3,!miR,!c	AT4G27290	S-locus lectin protein kinase family protein	2	10857
Potri.010G070900		POPTR_0010s08170, grail3.0273000301, AT2G29420,ATGSTU7,GST25,GSTU7	!v3,!c	AT2G29420	glutathione S-transferase tau 7	12	7444
Potri.010G074700		POPTR_0010s08550, fgenesh4_pg.C_LG_X000693, AT4G24010,ATCSLG1,CSLG1	!v3,!c	AT4G24010	cellulose synthase like G1	26	4539
Potri.010G123300		POPTR_0010s13320, grail3.0006031901, AT3G25930,	!v3,!c	AT3G25930	Adenine nucleotide alpha hydrolases-like superfamily protein	11	7662
Potri.010G132300	EXS family protein; ERD1/XPR1/SYG1 family protein; similar to PHO1 protein (Arabidopsis thaliana) GI:20069032; [ ortholog of At1g68740,]	POPTR_0010s14230, fgenesh4_pg.C_LG_X001206, AT1G68740,PHO1;H1	!v3,!c	AT1G68740	EXS (ERD1/XPR1/SYG1) family protein	76	916
Potri.010G188200		POPTR_0010s19560, AT2G40130,	!v3,!c	AT2G40130	Double Clp-N motif-containing P-loop nucleoside triphosphate hydrolases superfamily protein	19	4703
Potri.011G030900	similar to expressed protein in Arabidopsis thaliana; [ co-ortholog (1of2) of At1g11540, At1g61740, ]	POPTR_0011s03350, gw1.XI.2407.1, AT1G61740,	!v3,!c	AT1G61740	Sulfite exporter TauE/SafE family protein	10	9691
Potri.011G044800		POPTR_0011s04460, eugene3.00110294,NULL,	!v3,!c	NULL	NULL	0	None
Potri.011G148400		POPTR_0011s15150, AT5G64700,	!v3,!c	AT5G64700	nodulin MtN21 /EamA-like transporter family protein	42	1139
Potri.011G151600		POPTR_0011s15480, eugene3.00111283, AT1G32928,	!v3,!c	AT1G32928	unknown	6	8522
Potri.011G155600		POPTR_0011s15910, CYP716C1, eugene3.00111324, AT5G36110,CYP716A1	!v3,!miR,!c	AT5G36110	cytochrome P450, family 716, subfamily A, polypeptide 1	138	87
Potri.012G023700		POPTR_0012s03080, AT2G46680,ATHB-7,ATHB7,HB-7	!v3,!TF,!c	AT2G46680	homeobox 7	45	6674
Potri.012G073900	similar to myb family transcription factor; similar to myb-related transcription activator GI:9279717 from (Arabidopsis thaliana); [ co-ortholog (1of2) of At1g19000, At1g74840, ]	POPTR_0012s07560, eugene3.00120680, AT1G19000,	!v3,!TF,!c	AT1G19000	Homeodomain-like superfamily protein	38	2808
Potri.012G141000		POPTR_0012s13210, AT4G25570,ACYB-2	!v3,!c	AT4G25570	Cytochrome b561/ferric reductase transmembrane protein family	9	7312
Potri.013G008200		, AT1G74150,	!v3,!c	AT1G74150	Galactose oxidase/kelch repeat superfamily protein	59	4875
Potri.013G040000		POPTR_0013s03740, gw1.XIII.1471.1, AT1G60710,ATB2	!v3,!c	AT1G60710	NAD(P)-linked oxidoreductase superfamily protein	5	10857
Potri.013G055000		POPTR_0013s05180, eugene3.00130541, AT5G12380,ANNAT8	!v3,!c	AT5G12380	annexin 8	51	5445
Potri.013G068300	similar to ARF GAP-like zinc finger-containing protein ZiGA4 (ZIGA4); similar to ARF GAP-like zinc finger-containing protein ZiGA4 GI:10441354 from (Arabidopsis thaliana); similar to ARF; [ ortholog o	POPTR_0013s06460, estExt_Genewise1_v1.C_LG_XIII2287, Pt-ZIGA4.1, AT1G08680,AGD14,ZIGA4	!v3,!c	AT1G08680	ARF GAP-like zinc finger-containing protein ZIGA4	24	4157
Potri.014G000700		POPTR_0014s00280, AT3G13040,	!v3,!TF,!c	AT3G13040	myb-like HTH transcriptional regulator family protein	1	10857
Potri.014G017300	similar to zinc-finger protein 1. [ORG:Datisca glomerata]; [ co-ortholog (1of2) of AAD26942, AAB39638, At5g04340, At1g27730, At5g43170, ]	POPTR_0014s01760, estExt_Genewise1_v1.C_LG_XIV0633, Pt-SCOF.2, AT1G27730,STZ,ZAT10	!v3,!TF,!miR,!c	AT1G27730	salt tolerance zinc finger	111	13
Potri.014G022900	similar to L-asparaginase. [ORG:Glycine max]; [ co-ortholog (1of2) of At3g16150, AAM23265, ]	POPTR_0014s02300, estExt_Genewise1_v1.C_400931, AT3G16150,	!v3,!c	AT3G16150	N-terminal nucleophile aminohydrolases (Ntn hydrolases) superfamily protein	20	9553
Potri.014G026500	similar to subtilase. [ORG:Casuarina glauca]; [ co-ortholog (1of3) of AAO62352, S52769, CAA59964, ]	POPTR_0014s02630, Pt-AG12.2, estExt_Genewise1_v1.C_400832, AT5G67090,	!v3,!c	AT5G67090	Subtilisin-like serine endopeptidase family protein	36	897
Potri.014G056800		POPTR_0014s05590, AT2G44990,ATCCD7,CCD7,MAX3	!v3,!c	AT2G44990	carotenoid cleavage dioxygenase 7	63	565
Potri.014G090500	ketopantoate hydroxymethyltransferase family protein; similar to SP|Q9Y7B6|3 methyl-2-oxobutanoate-hydroxymethyltransferase EC (2 1.2.11.Ketopantoate) (hydroxymethyltransferase {Emericella) {nidulans}	POPTR_0014s08620, fgenesh4_pm.C_LG_XIV000150, AT2G46110,KPHMT1,PANB1	!v3,!c	AT2G46110	ketopantoate hydroxymethyltransferase 1	2	10857
Potri.014G161300		POPTR_0014s15960, FDH1, estExt_fgenesh4_pg.C_LG_XIV1000, AT5G14780,FDH	!v3,!c	AT5G14780	formate dehydrogenase	2	10857
Potri.015G020000	similar to no apical meristem-like protein. [ORG:Glycine max]; [ co-ortholog (1of2) of At5g39610, AAN03466, At3g29035, ]	POPTR_0015s02170, NAC021, eugene3.00150202, AT5G61430,ANAC100,ATNAC5,NAC100	!v3,!TF,!miR,!c	AT5G61430	NAC domain containing protein 100	7	4890
Potri.015G030700	similar to mitogen-activated protein kinase kinase (MAPKK); similar to putative (MKK9); similar to mitogen-activated protein kinase kinase (MAPKK) family; similar to PMID:12119167; similar to member o	POPTR_0015s05400, Pt-MKK9.2, gw1.122.164.1, AT1G73500,ATMKK9,MKK9	!v3,!c	AT1G73500	MAP kinase kinase 9	0	None
Potri.015G039000		POPTR_0015s04540, AT1G48600,AtPMEAMT,PMEAMT	!v3,!c	AT1G48600	S-adenosyl-L-methionine-dependent methyltransferases superfamily protein	10	9051
Potri.015G048700		POPTR_0015s03480, AT2G03800,GEK1	!v3,!c	AT2G03800	D-aminoacyl-tRNA deacylases	0	None
Potri.015G063500	ABC transporter family protein; similar to AbcA; similar to Dictyostelium discoideum; similar to DDU66526; similar to member of ATH subfamily; [ co-ortholog (2of2) of At5g61690, At5g61730, At3g47730,	POPTR_0015s07480, Pt-ATH1.1, eugene3.01290018, PtrATH1, AT3G47730,ABCA2,ATATH1,ATH1	!v3,!c	AT3G47730	ATP-binding cassette A2	66	394
Potri.015G128700	similar to 21K protein precursor - alfalfa. [ORG:Medicago sativa]; [ co-ortholog (2of2) of T09390, CAA72315, At5g62350, At5g62340, At3g47380, ]	POPTR_0015s14640, estExt_Genewise1_v1.C_LG_XV2908, AT5G62350,	!v3,!c	AT5G62350	Plant invertase/pectin methylesterase inhibitor superfamily protein	16	3339
Potri.015G134600	similar to gibberellin 20-oxidase (EC 1.14.11.-) - garden pea. [ORG:Pisum sativum]; [ co-ortholog (1of2) of T06787, T11848, CAH59131, CAH59143, CAH59139, CAA62846, CAH59109, AAF29605, At5g51810, CAH59	POPTR_0015s14030, Pt-GA20.2, GA20ox8, estExt_fgenesh4_pg.C_LG_XV1053, AT5G51810,AT2353,ATGA20OX2,GA20OX2	!v3,!c	AT5G51810	gibberellin 20 oxidase 2	4	2272
Potri.016G031400		POPTR_0016s03120, AT5G07050,	!v3,!c	AT5G07050	nodulin MtN21 /EamA-like transporter family protein	45	3471
Potri.016G058200	similar to This sequence shows homology with Cucumber peroxidase.; similar to peroxidase; similar to putative. [ORG:Cucumis sativus]; [ co-ortholog (1of2) of AAB41811, AAR19041, T09665, T10261, BAA028	POPTR_0149s00200, fgenesh4_pg.C_LG_XVI000455, Pt-HPOX14.2, AT5G06720,ATPA2,PA2	!v3,!c	AT5G06720	peroxidase 2	2	5978
Potri.016G068200		POPTR_0016s06860, AT5G06510,ATHAP2B,HAP2B,NF-YA2,UNE8	!v3,!TF,!c	AT5G06510	nuclear factor Y, subunit A10	14	5332
Potri.016G124900	similar to ferritin precursor; similar to chloroplast - garden pea. [ORG:Pisum sativum]; [ co-ortholog (3of4) of BAB60683, CAA65771, AAB18928, P19975, AAA33958, AAU08208, A40992, P25699, CAA45763, O65	POPTR_0016s13270, estExt_Genewise1_v1.C_13540001, Pt-SOF.2, AT5G01600,ATFER4,FER4	!v3,!c	AT5G01600	ferretin 1	0	None
Potri.016G132200	similar to ALANINE:GLYOXYLATE AMINOTRANSFERASE 3; [ ortholog of At2g38400,]	POPTR_0016s13970, estExt_fgenesh4_pm.C_LG_XVI0476, Pt-AGT3.1, AT3G08860,PYD4	!v3,!c	AT3G08860	PYRIMIDINE 4	48	486
Potri.016G137800		POPTR_0016s14480, estExt_fgenesh4_pg.C_LG_XVI1288, AT5G43180,	!v3,!c	AT5G43180	Protein of unknown function, DUF599	16	3421
Potri.016G139700		POPTR_0016s14650, AT2G38600,	!v3,!miR,!c	AT2G38600	HAD superfamily, subfamily IIIB acid phosphatase	0	None
Potri.017G018500		, AT2G43500,	!v3,!TF,!miR,!c	AT2G43500	Plant regulator RWP-RK family protein	1	10857
Potri.017G051800		POPTR_0017s07870, eugene3.00170127, AT5G64250,	!v3,!c	AT5G64250	Aldolase-type TIM barrel family protein	0	None
Potri.017G122300		POPTR_0005s14860, AT5G38070,	!v3,!c	AT5G38070	RING/FYVE/PHD zinc finger superfamily protein	0	None
Potri.017G136500		POPTR_0154s00260, AT5G40990,GLIP1	!v3,!c	AT5G40990	GDSL lipase 1	4	5718
Potri.018G127400		POPTR_0018s12750, gw1.XVIII.126.1, AT4G32272,	!v3,!c	AT4G32272	Nucleotide/sugar transporter family protein	21	1865
Potri.019G018500	similar to L-allo-threonine aldolase-related; similar to L-allo-threonine aldolase (EC 4.1.2.-) (L-allo-TA) (L-allo-threonine acetaldehyde-lyase) (SP:O07051) {{Aeromonas jandaei}}; similar to ESTs gb|	POPTR_0019s03530, estExt_fgenesh4_pg.C_LG_XIX0195, AT1G08630,THA1	!v3,!c	AT1G08630	threonine aldolase 1	0	None
Potri.T023500		POPTR_0011s12880, gw1.XI.128.1, AT4G27290,	!v3,!miR,!c	AT4G27290	S-locus lectin protein kinase family protein	4	3969
Potri.T050800		POPTR_0019s03150, AT2G26560,PLA IIA,PLA2A,PLP2	!v3,!c	AT2G26560	phospholipase A 2A	3	7426
Cluster II (corresponds to Aspwood Cluster B)
Gene id	Description	Synonyms	Attr	ortholog	at desc	deg	btw_rank
Potri.001G049700		POPTR_0001s14510, grail3.0008003401, AT4G13195,CLE44	!v3,!b	AT4G13195	CLAVATA3/ESR-RELATED 44	110	4212
Potri.001G054800		POPTR_0001s13990, AT1G74110,CYP78A10	!v3,!b	AT1G74110	cytochrome P450, family 78, subfamily A, polypeptide 10	20	10797
Potri.001G083900		POPTR_0001s11360, estExt_Genewise1_v1.C_LG_I8344, AT2G46660,CYP78A6	!v3,!b	AT2G46660	cytochrome P450, family 78, subfamily A, polypeptide 6	137	8820
Potri.001G220900		POPTR_0001s22810, estExt_fgenesh4_pm.C_LG_I0604, AT1G20030,	!v3,!b	AT1G20030	Pathogenesis-related thaumatin superfamily protein	15	3131
Potri.001G242100		POPTR_0001s24890, AT1G07530,ATGRAS2,GRAS2,SCL14	!v3,!TF,!miR,!b	AT1G07530	SCARECROW-like 14	1	10857
Potri.001G352400		POPTR_0001s34520, AT4G18170,ATWRKY28,WRKY28	!v3,!TF,!b	AT4G18170	WRKY DNA-binding protein 28	3	10270
Potri.001G354500	AWPM-19-like membrane family protein; [ co-ortholog (1of2) of At1g29520, ]	POPTR_0001s34320, estExt_Genewise1_v1.C_2040079, AT1G29520,	!v3,!b	AT1G29520	AWPM-19-like family protein	143	8169
Potri.001G387900		POPTR_0001s39630,NULL,	!v3,!miR,!b	NULL	NULL	20	2481
Potri.001G388800		POPTR_0001s39940,NULL,	!v3,!miR,!b	NULL	NULL	5	6607
Potri.001G388900		POPTR_0001s39950,NULL,	!v3,!miR,!b	NULL	NULL	2	10807
Potri.001G415200		POPTR_0001s44090, estExt_Genewise1_v1.C_LG_XIII2678, GRAS56, AT5G48150,PAT1	!v3,!TF,!miR,!b	AT5G48150	GRAS family transcription factor	15	6545
Potri.001G451100	similar to eugenol O-methyltransferase. [ORG:Rosa chinensis var. spontanea]; [ co-ortholog (2of7) of BAC78826, ]	POPTR_0001s45530, Pt-RCOMT1.5, gw1.I.5581.1, AT5G54160,ATOMT1,OMT1	!v3,!b	AT5G54160	O-methyltransferase 1	11	2877
Potri.002G002200	zinc-binding family protein; similar to zinc-binding protein (Pisum sativum) GI:16117799; similar to DUF597; [ co-ortholog (2of2) of At1g43000, At1g21000, At1g76590, ]	POPTR_0002s00430, estExt_Genewise1_v1.C_LG_II2106, AT1G21000,	!v3,!b	AT1G21000	PLATZ transcription factor family protein	4	2859
Potri.002G015100		POPTR_0002s01650, eugene3.00020134, AT3G03190,ATGSTF11,ATGSTF6,GSTF11	!v3,!b	AT3G03190	glutathione S-transferase F11	87	2593
Potri.002G024000		POPTR_0002s02560, AT5G06300,ATLOG1,LOG1	!v3,!b	AT5G06300	Putative lysine decarboxylase family protein	44	6618
Potri.002G030800		POPTR_0002s03220, estExt_Genewise1_v1.C_LG_II0879, AT5G42990,UBC18	!v3,!b	AT5G42990	ubiquitin-conjugating enzyme 18	6	3646
Potri.002G039100		POPTR_0002s04020, AT3G23240,ATERF1,ERF1	!v3,!TF,!miR,!b	AT3G23240	ethylene response factor 1	2	9122
Potri.002G099600		POPTR_0002s09980, fgenesh4_pg.C_LG_II000921, AT1G28220,ATPUP3,PUP3	!v3,!b	AT1G28220	purine permease 3	198	6836
Potri.002G114500		POPTR_0002s11520, AT1G58440,SQE1,XF1	!v3,!b	AT1G58440	FAD/NAD(P)-binding oxidoreductase family protein	0	None
Potri.002G122800		POPTR_0002s12430, estExt_fgenesh4_pg.C_LG_II1111,NULL,	!v3,!b	NULL	NULL	23	6416
Potri.002G128800		POPTR_0002s13020, grail3.0033015201, AT5G42680,	!v3,!b	AT5G42680	Protein of unknown function, DUF617	154	3531
Potri.002G224100	similar to 1-aminocyclopropane-1-carboxylate oxidase. [ORG:Pyrus pyrifolia]; [ co-ortholog (2of2) of BAA33377, AAC67234, AAD28198, At1g05010, BAD61000, BAD60999, CAD21843, AAQ10260, BAA37133, CAA49553	POPTR_0002s21750, ACO2, eugene3.00002047, Pt-ACO1.1, AT1G05010,ACO4,EAT1,EFE	!v3,!b	AT1G05010	ethylene-forming enzyme	26	1262
Potri.003G081200		POPTR_0003s07910, AT4G17500,ATERF-1,ERF-1	!v3,!TF,!b	AT4G17500	ethylene responsive element binding factor 1	3	9897
Potri.004G091300		POPTR_0004s09040, AT5G40010,AATP1	!v3,!b	AT5G40010	AAA-ATPase 1	3	10857
Potri.004G111100	bZIP transcription factor family protein; similar to common plant regulatory factor 7 GI:9650828 from (Petroselinum crispum); [ co-ortholog (2of2) of At3g30530, At5g38800, At5g15830, ]	POPTR_0004s10990, eugene3.03090004, AT3G30530,ATBZIP42,bZIP42	!v3,!TF,!b	AT3G30530	basic leucine-zipper 42	49	1405
Potri.004G116500		POPTR_0004s11550, AT3G29770,ATMES11,MES11	!v3,!b	AT3G29770	methyl esterase 11	1	10857
Potri.005G020300	similar to DNAJ heat shock N-terminal domain-containing protein; similar to SP|Q9QYI7|DnaJ homolog subfamily B member 8 Mus musculus ; [ co-ortholog (1of2) of At1g56300, ]	POPTR_0005s02020, estExt_fgenesh4_pm.C_1330037, AT1G56300,	!v3,!b	AT1G56300	Chaperone DnaJ-domain superfamily protein	27	824
Potri.005G073100		POPTR_0005s07420, AT1G17840,ABCG11,ATWBC11,COF1,DSO,WBC11	!v3,!b	AT1G17840	white-brown complex homolog protein 11	119	9385
Potri.005G257200		POPTR_0005s27850, AT1G76500,AHL29,SOB3	!v3,!b	AT1G76500	Predicted AT-hook DNA-binding family protein	214	5186
Potri.006G005900	similar to ATPase 6; similar to plasma membrane-type (EC 3.6.3.6) (Proton pump 6).; [ co-ortholog (3of4) of At2g07560, At3g42640, ]	POPTR_0006s00770, Pt-AHA6.2, fgenesh4_pm.C_LG_VI000025, AT3G42640,AHA8,HA8	!v3,!b	AT3G42640	H(+)-ATPase 8	1	10857
Potri.006G009800		POPTR_0006s01140, fgenesh4_pg.C_LG_VI000091, AT3G51970,ASAT1,ATASAT1,ATSAT1	!v3,!b	AT3G51970	acyl-CoA sterol acyl transferase 1	78	801
Potri.006G013900		POPTR_0006s01490, AT5G47560,ATSDAT,ATTDT,TDT	!v3,!b	AT5G47560	tonoplast dicarboxylate transporter	9	4190
Potri.006G032300	similar to VQ motif-containing protein; [ co-ortholog (2of2) of At3g56880, At2g41010, ]	POPTR_0006s03090, grail3.0024018801, AT3G56880,	!v3,!b	AT3G56880	VQ motif-containing protein	0	None
Potri.006G226900		POPTR_0006s24340, AT4G33040,	!v3,!b	AT4G33040	Thioredoxin superfamily protein	75	1681
Potri.006G254300	similar to expressed protein in Arabidopsis thaliana; [ ortholog of At4g32340,]	POPTR_0006s27040, eugene3.00061857, AT4G32340,	!v3,!b	AT4G32340	Tetratricopeptide repeat (TPR)-like superfamily protein	1	10857
Potri.007G042900		POPTR_0007s11130, AT2G15680,	!v3,!miR,!b	AT2G15680	Calcium-binding EF-hand family protein	53	5467
Potri.007G066800		, AT3G12890,ASML2	!v3,!b	AT3G12890	activator of spomin::LUC2	14	9397
Potri.008G058000		POPTR_0008s05820, AT2G39710,	!v3,!b	AT2G39710	Eukaryotic aspartyl protease family protein	49	251
Potri.008G061700		POPTR_0008s06200, grail3.0049026201, AT3G55646,	!v3,!b	AT3G55646	unknown	88	8852
Potri.008G069800	similar to expressed protein in Arabidopsis thaliana; [ ortholog of At3g11150,]	POPTR_0008s06980, fgenesh4_pg.C_LG_VIII000598, 2OGox23, AT3G11150,	!v3,!b	AT3G11150	2-oxoglutarate (2OG) and Fe(II)-dependent oxygenase superfamily protein	16	1092
Potri.008G144500	similar to oxygenase-related; similar to myo-inositol oxygenase (Sus scrofa) gi|17432544|gb|AAL39076|; [ ortholog of At1g14520,]	POPTR_0008s14360, gw1.VIII.2.1, AT1G14520,MIOX1	!v3,!miR,!b	AT1G14520	myo-inositol oxygenase 1	2	8483
Potri.009G114600		POPTR_0009s11750, estExt_fgenesh4_pg.C_LG_IX0498, AT1G49320,ATUSPL1,USPL1	!v3,!b	AT1G49320	unknown seed protein like 1	6	9550
Potri.009G155800		POPTR_0009s15770, grail3.0001012301, AT5G06570,	!v3,!b	AT5G06570	alpha/beta-Hydrolases superfamily protein	0	None
Potri.009G161500		POPTR_0009s16310, gw1.IX.346.1, AT3G44260,	!v3,!b	AT3G44260	Polynucleotidyl transferase, ribonuclease H-like superfamily protein	1	10857
Potri.010G024500		POPTR_0010s02530, grail3.0060006401, AT5G24860,ATFPF1,FPF1	!v3,!b	AT5G24860	flowering promoting factor 1	177	8813
Potri.010G024700		POPTR_0010s02550, fgenesh4_pg.C_LG_X000303, AT5G27690,	!v3,!b	AT5G27690	Heavy metal transport/detoxification superfamily protein	5	4369
Potri.010G037800		POPTR_0010s04740, AT1G59940,ARR3	!v3,!b	AT1G59940	response regulator 3	0	None
Potri.010G055200		POPTR_0010s06540, AT3G13080,ATMRP3,MRP3	!v3,!b	AT3G13080	multidrug resistance-associated protein 3	5	5181
Potri.011G095600	similar to dioxygenase. [ORG:Marah macrocarpus]; [ co-ortholog (1of3) of At1g78440, CAA70330, ]	POPTR_0011s09770, GA2ox6, estExt_fgenesh4_pg.C_LG_XI0670, Pt-GA2.8, AT1G78440,ATGA2OX1,GA2OX1	!v3,!b	AT1G78440	Arabidopsis thaliana gibberellin 2-oxidase 1	0	None
Potri.011G111900	similar to putative 4-methyl-5(b-hydroxyethyl)-thiazole monophosphate; similar to 4-methyl-5(b-hydroxyethyl)-thiazole monophosphate biosynthesis protein; putative; similar to supporting cDNA gi|119080	POPTR_0011s11320, eugene3.00110840, AT1G53280,	!v3,!b	AT1G53280	Class I glutamine amidotransferase-like superfamily protein	8	6901
Potri.011G114500		POPTR_0011s11510, AT5G53980,ATHB52,HB52	!v3,!TF,!b	AT5G53980	homeobox protein 52	22	9084
Potri.012G007200	similar to copper-binding protein-related; similar to low similarity to copper homeostasis factor gi:3168840 from Arabidopsis thaliana; [ co-ortholog (2of2) of At4g27590, ]	POPTR_0012s00730, fgenesh4_pm.C_LG_XII000127, AT4G27590,	!v3,!b	AT4G27590	Heavy metal transport/detoxification superfamily protein	147	9256
Potri.012G089500		POPTR_0012s09130, eugene3.00120821, AT5G50210,OLD5,QS,SUFE3	!v3,!b	AT5G50210	quinolinate synthase	6	9588
Potri.013G062200		POPTR_0013s05880,NULL,	!v3,!b	NULL	NULL	11	10721
Potri.013G100800		POPTR_0013s10370, AT4G24340,	!v3,!b	AT4G24340	Phosphorylase superfamily protein	13	7154
Potri.013G154100		POPTR_0013s15020, eugene3.00131235, AT2G40435,	!v3,!b	AT2G40435	unknown	30	364
Potri.014G006900	similar to Phytosulfokines 3 precursor (AtPSK3) [Contains: Phytosulfokine-alpha (PSK-alpha) (Phytosulfokine-a); similar to Phytosulfokine-beta (PSK-beta) (Phytosulfokine-b)].; [ co-ortholog (2of2) of	POPTR_0014s00810, Pt-PSK3.2, eugene3.00140037, AT3G49780,ATPSK3 (FORMER SYMBOL),ATPSK4,PSK4	!v3,!b	AT3G49780	phytosulfokine 4 precursor	0	None
Potri.014G020700		POPTR_0014s02080, AT4G37370,CYP81D8	!v3,!b	AT4G37370	cytochrome P450, family 81, subfamily D, polypeptide 8	1	10857
Potri.014G095500		POPTR_0014s09120, AT2G46370,FIN219,JAR1	!v3,!b	AT2G46370	Auxin-responsive GH3 family protein	0	None
Potri.014G102700	similar to cytochrome P450 78A3p - soybean. [ORG:Glycine max]; [ co-ortholog (1of2) of At2g46660, AAB94592, T05946, At3g61880, O48927, ]	POPTR_0014s09830, Pt-CYP78.2, estExt_fgenesh4_pg.C_LG_XIV0443, AT2G46660,CYP78A6	!v3,!b	AT2G46660	cytochrome P450, family 78, subfamily A, polypeptide 6	185	7829
Potri.014G123700		POPTR_0014s11880, fgenesh4_pg.C_LG_XIV000644, AT1G67030,ZFP6	!v3,!TF,!b	AT1G67030	zinc finger protein 6	50	7919
Potri.014G124500	similar to expressed protein in Arabidopsis thaliana; [ ortholog of At1g02700,]	POPTR_0014s11950, estExt_fgenesh4_pg.C_LG_XIV0643, AT1G02700,	!v3,!b	AT1G02700	unknown	2	6872
Potri.014G140000		POPTR_0014s13610, eugene3.00140867, AT5G47920,	!v3,!b	AT5G47920	unknown	1	10857
Potri.014G149700		POPTR_0014s14720, AT3G59010,PME61	!v3,!b	AT3G59010	pectin methylesterase 61	1	10857
Potri.015G002400		POPTR_0015s00450, AT5G53730,	!v3,!b	AT5G53730	Late embryogenesis abundant (LEA) hydroxyproline-rich glycoprotein family	65	1975
Potri.015G099200		POPTR_0015s11130, grail3.0005030601, AT5G13080,ATWRKY75,WRKY75	!v3,!TF,!b	AT5G13080	WRKY DNA-binding protein 75	25	2118
Potri.015G101500		POPTR_0015s11360, AT5G50790,	!v3,!b	AT5G50790	Nodulin MtN3 family protein	82	8950
Potri.016G050500		POPTR_0016s05100, AT2G42280,	!v3,!TF,!b	AT2G42280	basic helix-loop-helix (bHLH) DNA-binding superfamily protein	16	9596
Potri.016G064300		POPTR_0016s06430, AT3G54720,AMP1,COP2,HPT,MFO1,PT	!v3,!b	AT3G54720	Peptidase M28 family protein	0	None
Potri.016G115500	similar to Ca2+/H+ exchanger. [ORG:Vigna radiata]; [ co-ortholog (1of2) of At5g01490, At3g51860, BAA25753, At2g38170, T07821, ]	POPTR_0016s12290, grail3.0025015501, Pt-CAX3.2, AT3G51860,ATCAX3,ATHCX1,CAX1-LIKE,CAX3	!v3,!b	AT3G51860	cation exchanger 3	70	6363
Potri.017G009600		, AT1G66910,	!v3,!miR,!b	AT1G66910	Protein kinase superfamily protein	10	3741
Potri.017G063500		POPTR_0017s09050, fgenesh4_pg.C_scaffold_88000060, AT3G02040,SRG3	!v3,!b	AT3G02040	senescence-related gene 3	0	None
Potri.017G074000	ABC transporter family protein; similar to P-glycoprotein (Arabidopsis thaliana) GI:3849833; [ co-ortholog (1of3) of At3g28345, ]	POPTR_0017s11030, gw1.XVII.765.1, AT3G28345,	!v3,!b	AT3G28345	ABC transporter family protein	32	8218
Potri.017G094700		POPTR_0017s13040, AT5G39080,	!v3,!b	AT5G39080	HXXXD-type acyl-transferase family protein	23	9446
Potri.018G063900		POPTR_0018s07330, eugene3.00180028, AT3G14225,GLIP4	!v3,!b	AT3G14225	GDSL-motif lipase 4	71	283
Potri.018G088100		POPTR_0018s09540, AT5G25930,	!v3,!b	AT5G25930	Protein kinase family protein with leucine-rich repeat domain	28	3399
Potri.018G131100		POPTR_0018s13100, fgenesh4_pg.C_LG_XVIII001122, AT3G15760,	!v3,!b	AT3G15760	unknown	2	10857
Potri.018G132800		POPTR_0018s13270, eugene3.00181189, AT5G07610,	!v3,!b	AT5G07610	F-box family protein	73	5288
Potri.019G031400		POPTR_0019s04690, AT3G04070,anac047,NAC047	!v3,!TF,!b	AT3G04070	NAC domain containing protein 47	21	881
Potri.019G079600	proton-dependent oligopeptide transport (POT) family protein; [ co-ortholog (1of6) of At1g72120, ]	POPTR_0019s10860, POPTR_0019s10850, gw1.XIX.1979.1, POPTR_0019s10840, AT1G22540,	!v3,!b	AT1G22540	Major facilitator superfamily protein	7	4254
Potri.019G118000	similar to anthocyanin acyltransferase. [ORG:Phaseolus vulgaris]; [ co-ortholog (2of2) of AAR13301, At1g03940, ]	POPTR_0019s14060, eugene3.00191057, AT1G03940,	!v3,!b	AT1G03940	HXXXD-type acyl-transferase family protein	168	8524
Potri.T059500		POPTR_0017s01470, AT3G03270,	!v3,!b	AT3G03270	Adenine nucleotide alpha hydrolases-like superfamily protein	15	4151
Cluster III (corresponding to Aspwood cluster E+F)
Gene id	Description	Synonyms	Attr	ortholog	at desc	deg	btw_rank
Potri.001G065900	serine carboxypeptidase S10 family protein; similar to Serine carboxypeptidase 2 chains A and B (SP:P08819) (EC 3.4.16.6) (Triticum aestivum (Wheat); [ co-ortholog (1of2) of At2g33530, At1g28110, ]	POPTR_0001s13140, fgenesh4_pm.C_LG_I000205, AT1G28110,SCPL45	!v3,!e	AT1G28110	serine carboxypeptidase-like 45	42	335
Potri.001G073100	similar to CTP synthase; putative; similar to UTP--ammonia ligase; putative; similar to SP|P17812|CTP synthase EC (6 3.4.2.UTP) (ammonia--ligase {Homo) {sapiens} ; [ co-ortholog (2of2) of At2g34890, A	POPTR_0001s12470, gw1.I.8101.1, AT1G30820,	!v3,!e	AT1G30820	CTP synthase family protein	0	None
Potri.001G083500		POPTR_0001s11400, fgenesh4_pg.C_LG_I000732, AT1G32640,ATMYC2,JAI1,JIN1,MYC2,RD22BP1,ZBF1	!v3,!TF,!e	AT1G32640	Basic helix-loop-helix (bHLH) DNA-binding family protein	5	5843
Potri.001G084000	Cys/Met metabolism pyridoxal-phosphate-dependent enzyme family protein; similar to SP|P13254|Methionine gamma lyase-EC (4 4.1.11.L) (methioninase-{Pseudomonas) {putida} ; [ ortholog of At1g64660,]	POPTR_0001s11350, estExt_Genewise1_v1.C_LG_I8346, AT1G64660,ATMGL,MGL	!v3,!miR,!e	AT1G64660	methionine gamma-lyase	0	None
Potri.001G163600	subtilase family protein; similar to SBT1 GI:1771160 from (Lycopersicon esculentum); [ ortholog of At3g14240,]	POPTR_0001s16390, estExt_Genewise1_v1.C_1580154, AT3G14240,	!v3,!e	AT3G14240	Subtilase family protein	0	None
Potri.001G178500	kelch repeat-containing F-box family protein; similar to SP|Q9ER30|Kelch related-protein 1 Sarcosin ({Rattus) {norvegicus} ; [ co-ortholog (2of2) of At1g80440, At1g15670, ]	POPTR_0001s17880, eugene3.00011105, AT1G15670,	!v3,!e	AT1G15670	Galactose oxidase/kelch repeat superfamily protein	0	None
Potri.001G188000	integral membrane family protein; similar to At2g38480; similar to At1g45222 and others share this domain structure; similar to distantly related to GP|14; [ co-ortholog (1of2) of At3g16300, ]	POPTR_0001s18850, fgenesh4_pg.C_LG_I001440, AT3G16300,	!v3,!e	AT3G16300	Uncharacterised protein family (UPF0497)	27	2305
Potri.001G306300		POPTR_0001s31380, AT5G53590,	!v3,!e	AT5G53590	SAUR-like auxin-responsive protein family	0	None
Potri.001G315000	protein kinase family protein; similar to dual protein kinase domain containing protein; [ co-ortholog (2of2) of At2g32800, ]	POPTR_0001s32220, eugene3.00012267, AT2G32800,AP4.3A	!v3,!e	AT2G32800	protein kinase family protein	0	None
Potri.001G339500	pectate lyase family protein; similar to pectate lyase GP:7547009 from (Vitis vinifera); [ ortholog of At3g27400,]	POPTR_0001s35960, estExt_fgenesh4_pg.C_LG_I2215, AT3G27400,	!v3,!e	AT3G27400	Pectin lyase-like superfamily protein	10	10124
Potri.001G400400		POPTR_0001s41100, fgenesh4_pg.C_scaffold_107000049,NULL,	!v3,!e	NULL	NULL	0	None
Potri.002G027400	leucine-rich repeat family protein; protein kinase family protein; similar to protein kinase domain containing protein; similar to contains leucine-rich repeats; [ co-ortholog (2of2) of At1g75640, ]	POPTR_0002s02890, eugene3.00020250, AT1G75640,	!v3,!e	AT1G75640	Leucine-rich receptor-like protein kinase family protein	5	5706
Potri.002G072200		, AT1G77110,PIN6	!v3,!e	AT1G77110	Auxin efflux carrier family protein	0	None
Potri.002G102100		POPTR_0002s10250, estExt_fgenesh4_pm.C_LG_II0465, AT5G65380,	!v3,!e	AT5G65380	MATE efflux family protein	0	None
Potri.002G162400	similar to polygalacturonase-like protein. [ORG:Fragaria x ananassa]; [ ortholog of AAP33475,At3g61490,]	POPTR_0002s16390, grail3.0039009101, AT3G61490,	!v3,!miR,!e	AT3G61490	Pectin lyase-like superfamily protein	1	10857
Potri.002G224200	zinc finger (C3HC4-type RING finger) family protein; similar to C3HC4 type (RING finger); [ co-ortholog (2of3) of At1g62370, ]	POPTR_0002s21740, eugene3.00002048, AT4G03965,	!v3,!e	AT4G03965	RING/U-box superfamily protein	1	10857
Potri.003G065100		, ATCG00360,	!v3,!e	ATCG00360	Tetratricopeptide repeat (TPR)-like superfamily protein	24	4335
Potri.003G111400		POPTR_0003s11070, AT4G12520,	!v3,!e	AT4G12520	Bifunctional inhibitor/lipid-transfer protein/seed storage 2S albumin superfamily protein	15	3550
Potri.003G115900		POPTR_0003s11560, AT1G62870,	!v3,!e	AT1G62870	unknown	0	None
Potri.003G159700	similar to EXGT1. [ORG:Pisum sativum]; [ co-ortholog (2of2) of 1UN1_B, At2g06850, BAC58038, 1UN1_A, 1UMZ_B, CAH18931, BAA34946, ]	POPTR_0003s15800, estExt_Genewise1_v1.C_LG_III1278, Pt-EXGT.2, AT5G13870,EXGT-A4,XTH5	!v3,!e	AT5G13870	xyloglucan endotransglucosylase/hydrolase 5	0	None
Potri.003G219300		POPTR_0003s21160, estExt_Genewise1_v1.C_LG_III0865, AT5G11950,	!v3,!e	AT5G11950	Putative lysine decarboxylase family protein	0	None
Potri.004G018000	similar to pentatricopeptide (PPR) repeat-containing protein; [ co-ortholog (2of2) of At1g11630, At1g61870, ]	POPTR_0004s01760, eugene3.00040059, AT1G61870,PPR336	!v3,!e	AT1G61870	pentatricopeptide repeat 336	0	None
Potri.004G042800		POPTR_0004s04280, AT2G33793,	!v3,!e	AT2G33793	unknown	22	4378
Potri.004G098700	similar to expressed protein in Arabidopsis thaliana; similar to expression supported by MPSS; [ co-ortholog (1of2) of At1g67050, At5g38320, ]	POPTR_0004s09790, fgenesh4_pm.C_LG_IV000216, AT1G67050,	!v3,!e	AT1G67050	unknown	1	10857
Potri.004G106000	zinc finger (C3HC4-type RING finger) family protein; similar to BRCT domain-containing protein; similar to C3HC4 type (RING finger); [ ortholog of At1g67180,]	POPTR_0004s10560, estExt_fgenesh4_pg.C_LG_IV0897, AT1G67180,	!v3,!e	AT1G67180	zinc finger (C3HC4-type RING finger) family protein / BRCT domain-containing protein	2	10857
Potri.004G117800	similar to type IIIa membrane protein cp-wap13. [ORG:Vigna unguiculata]; [ co-ortholog (4of4) of AAB61672, T11576, AAB61671, T11577, AAR13306, ]	POPTR_0004s11700, estExt_Genewise1_v1.C_LG_IV0305, AT5G15650,ATRGP2,RGP2	!v3,!e	AT5G15650	reversibly glycosylated polypeptide 2	0	None
Potri.004G144200	similar to heavy-metal-associated domain-containing protein; [ ortholog of At3g04900,]	POPTR_0004s15160, eugene3.01300034, AT4G23882,	!v3,!e	AT4G23882	Heavy metal transport/detoxification superfamily protein	25	9999
Potri.004G196000		POPTR_0004s20680, AT3G43720,	!v3,!e	AT3G43720	Bifunctional inhibitor/lipid-transfer protein/seed storage 2S albumin superfamily protein	26	4581
Potri.005G012000		POPTR_0005s01490, eugene3.01310104, AT5G49525,	!v3,!e	AT5G49525	unknown	2	6093
Potri.005G057400		POPTR_0005s05870, grail3.0070002101, AT5G64667,IDL2	!v3,!e	AT5G64667	inflorescence deficient in abscission (IDA)-like 2	1	10857
Potri.005G108900		POPTR_0005s11070, estExt_fgenesh4_pg.C_570040, AT5G42180,	!v3,!e	AT5G42180	Peroxidase superfamily protein	0	None
Potri.005G122200		POPTR_0005s12390, AT1G75250,ATRL6,RL6,RSM3	!v3,!TF,!e	AT1G75250	RAD-like 6	3	8359
Potri.005G134600		POPTR_0005s14120, AT4G37180,	!v3,!TF,!e	AT4G37180	Homeodomain-like superfamily protein	1	10857
Potri.005G141200	similar to leucine-rich repeat transmembrane protein kinase; putative; [ co-ortholog (2of2) of At5g67200, ]	POPTR_0005s18470, eugene3.00050505, AT5G67200,	!v3,!e	AT5G67200	Leucine-rich repeat protein kinase family protein	1	10857
Potri.005G145100		POPTR_0005s18860, fgenesh4_pg.C_LG_V000586, AT5G67350,	!v3,!e	AT5G67350	unknown	1	10857
Potri.005G173500		POPTR_0005s16060, fgenesh4_pg.C_LG_V000933, AT1G38131,	!v3,!e	AT1G38131	O-fucosyltransferase family protein	0	None
Potri.005G195600	similar to peroxidase precursor. [ORG:Euphorbia characias]; [ co-ortholog (2of3) of At1g71695, AAS97959, ]	POPTR_0005s21740, gw1.V.402.1, AT1G71695,	!v3,!miR,!e	AT1G71695	Peroxidase superfamily protein	0	None
Potri.005G204600		POPTR_0005s22630, AT3G59080,	!v3,!e	AT3G59080	Eukaryotic aspartyl protease family protein	7	1128
Potri.005G210100	similar to patatin-related; similar to low similarity to patatin-like latex protein allergen Hev b 7 - Hevea brasiliensis; similar to EMBL:AF113546; [ co-ortholog (1of2) of At3g63200, ]	POPTR_0005s23170, estExt_fgenesh4_pm.C_LG_V0494, AT3G63200,PLA IIIB,PLP9	!v3,!e	AT3G63200	PATATIN-like protein 9	1	10857
Potri.006G100500	similar to Probable pyridoxin biosynthesis PDX1-like protein 3.; [ co-ortholog (1of2) of At5g01410, ]	POPTR_0006s10130, Pt-PDX1.1, eugene3.00060871, AT5G01410,ATPDX1,ATPDX1.3,PDX1,PDX1.3,RSR4	!v3,!miR,!e	AT5G01410	Aldolase-type TIM barrel family protein	0	None
Potri.006G122000		POPTR_0006s12390, AT3G53190,	!v3,!e	AT3G53190	Pectin lyase-like superfamily protein	0	None
Potri.006G210700		POPTR_0006s22720, estExt_fgenesh4_pm.C_LG_VI0588, AT2G36200,	!v3,!e	AT2G36200	P-loop containing nucleoside triphosphate hydrolases superfamily protein	0	None
Potri.006G232800	similar to expressed protein in Arabidopsis thaliana; [ co-ortholog (1of2) of At3g20430, ]	POPTR_0006s24890, estExt_fgenesh4_pg.C_LG_VI1588, AT3G20430,	!v3,!e	AT3G20430	unknown	2	7475
Potri.006G237800		POPTR_0006s25420, fgenesh4_pm.C_LG_VI000728, AT5G11630,	!v3,!e	AT5G11630	unknown	0	None
Potri.006G250100		POPTR_0006s26630, AT5G11420,	!v3,!e	AT5G11420	Protein of unknown function, DUF642	5	3439
Potri.007G011500	protein kinase family protein; [ ortholog of At5g65500,]	POPTR_0007s14220, fgenesh4_pm.C_LG_VII000485, AT5G65500,	!v3,!miR,!e	AT5G65500	U-box domain-containing protein kinase family protein	0	None
Potri.007G011600		POPTR_0007s14210, AT5G10510,AIL6,PLT3	!v3,!TF,!e	AT5G10510	AINTEGUMENTA-like 6	0	None
Potri.007G017400		POPTR_0007s13620, fgenesh4_pm.C_LG_VII000456, AT3G51070,	!v3,!e	AT3G51070	S-adenosyl-L-methionine-dependent methyltransferases superfamily protein	0	None
Potri.007G078200	similar to Probable WRKY transcription factor 13 (WRKY DNA-binding protein 13).; [ co-ortholog (2of2) of At4g39410, ]	POPTR_0007s06930, grail3.0011025901, Pt-WRKY13.2, AT4G39410,ATWRKY13,WRKY13	!v3,!TF,!e	AT4G39410	WRKY DNA-binding protein 13	16	5343
Potri.008G010600		POPTR_0008s01110, gw1.VIII.1473.1, AT5G13750,ZIFL1	!v3,!e	AT5G13750	zinc induced facilitator-like 1	51	1532
Potri.008G043900		POPTR_0008s04350, AT1G07900,LBD1	!v3,!TF,!miR,!e	AT1G07900	LOB domain-containing protein 1	3	6348
Potri.008G081000	methyladenine glycosylase family protein; similar to SP|P05100|DNA 3-methyladenine-glycosylase 1 EC (3 2.2.20.3) (methyladenine-DNA-glycosylase 1 ; similar to constitutive) {Escherichia coli}; [ co-or	POPTR_0008s08050, gw1.VIII.1335.1, AT5G44680,	!v3,!e	AT5G44680	DNA glycosylase superfamily protein	1	10857
Potri.008G156700	calmodulin-binding family protein; [ co-ortholog (2of2) of At4g14750, ]	POPTR_0008s15650, eugene3.00081466, AT4G14750,IQD19	!v3,!e	AT4G14750	IQ-domain 19	11	3485
Potri.009G006600	similar to Probable xyloglucan endotransglucosylase/hydrolase protein 31 precursor (EC 2.4.1.207) (At-XTH31) (XTH-31) (AtXTR8).; [ ortholog of At3g44990,]	POPTR_0009s01210, fgenesh4_pg.C_LG_IX001489, Pt-XTR8.1, AT2G36870,XTH32	!v3,!e	AT2G36870	xyloglucan endotransglucosylase/hydrolase 32	10	10744
Potri.009G070200		POPTR_0009s07450,NULL,	!v3,!e	NULL	NULL	2	10857
Potri.009G101700	cytochrome P450 family protein; similar to Cytochrome P450 85 (SP:Q43147) {{Lycopersicon esculentum}}; similar to member of CYP707A; [ co-ortholog (2of3) of At3g19270, ]	POPTR_0009s10450, fgenesh4_pg.C_LG_IX000623, Pt-CYP707.4, AT3G19270,CYP707A4	!v3,!e	AT3G19270	cytochrome P450, family 707, subfamily A, polypeptide 4	0	None
Potri.009G117300	basic helix-loop-helix (bHLH) family protein; [ ortholog of At4g34530,]	POPTR_0009s12000, grail3.0001043902, AT4G34530,CIB1	!v3,!TF,!miR,!e	AT4G34530	cryptochrome-interacting basic-helix-loop-helix 1	2	10857
Potri.009G126000		POPTR_0009s12890, AT4G34760,	!v3,!e	AT4G34760	SAUR-like auxin-responsive protein family	0	None
Potri.009G134500		POPTR_0009s13690, AT2G20980,MCM10	!v3,!e	AT2G20980	minichromosome maintenance 10	0	None
Potri.009G140600	similar to expressed protein in Arabidopsis thaliana; [ co-ortholog (1of2) of At2g41990, ]	POPTR_0009s14270, estExt_fgenesh4_pm.C_LG_IX0138, AT2G41990,	!v3,!e	AT2G41990	unknown	3	3287
Potri.009G148300	similar to expressed protein in Arabidopsis thaliana; [ co-ortholog (2of2) of At2g27770, ]	POPTR_0009s15050, fgenesh4_pg.C_LG_IX000203, AT2G27770,	!v3,!e	AT2G27770	Plant protein of unknown function (DUF868)	2	10857
Potri.010G097100		POPTR_0010s10720, fgenesh4_pg.C_LG_X000892,NULL,	!v3,!e	NULL	NULL	0	None
Potri.010G102200	similar to ANTHRANILATE SYNTHASE BETA SUBUNIT 1; similar to TRYPTOPHAN BIOSYNTHESIS 4; [ co-ortholog (1of2) of At1g25155, At5g57890, At1g24807, At1g25220, At1g24909, At1g25083, ]	POPTR_0010s11270, ASB1, Pt-TRP4.2, eugene3.00100957, AT1G25220,ASB1,TRP4,WEI7	!v3,!e	AT1G25220	anthranilate synthase beta subunit 1	0	None
Potri.010G120500	similar to expressed protein in Arabidopsis thaliana; [ ortholog of At1g68220,]	POPTR_0010s13040, grail3.0006029602, AT1G68220,	!v3,!e	AT1G68220	Protein of unknown function (DUF1218)	0	None
Potri.010G129200	similar to DNA-binding protein RAV2 (RAV2); similar to AP2 domain-containing protein RAP2.8; similar to RAV2 GI:3868859 from (Arabidopsis thaliana); similar to AP2 domain containing protein RAP2.8 (Ar	POPTR_0010s13930, eugene3.00101225, Pt-RAV2.2, RAV1, AT1G25560,EDF1,TEM1	!v3,!TF,!e	AT1G25560	AP2/B3 transcription factor family protein	0	None
Potri.010G156300		POPTR_0016s01230, AT3G02870,VTC4	!v3,!e	AT3G02870	Inositol monophosphatase family protein	0	None
Potri.010G195700	similar to 18.2 kDa class I heat shock protein (HSP 18.2).; [ co-ortholog (3of4) of At5g59720, At1g53540, ]	POPTR_0010s20300, Pt-HSP18.4, grail3.0022018701, AT1G53540,	!v3,!e	AT1G53540	HSP20-like chaperones superfamily protein	56	1611
Potri.011G003200		POPTR_0021s00770, AT1G50660,	!v3,!e	AT1G50660	unknown	0	None
Potri.011G023600		POPTR_0011s00680, estExt_Genewise1_v1.C_LG_XI1724, AT1G79430,APL,WDY	!v3,!TF,!e	AT1G79430	Homeodomain-like superfamily protein	0	None
Potri.011G051600		POPTR_0011s05130, AT5G16820,ATHSF3,ATHSFA1B,HSF3,HSFA1B	!v3,!TF,!e	AT5G16820	heat shock factor 3	0	None
Potri.011G056900	similar to ERF domain protein 12 (ERF12); similar to ERF domain protein 12(AtERF12) GI:15207791 from (Arabidopsis thaliana); [ co-ortholog (2of2) of At1g28360, ]	POPTR_0011s05570, ERF44, estExt_fgenesh4_pm.C_1240032, AT1G28360,ATERF12,ERF12	!v3,!TF,!e	AT1G28360	ERF domain protein 12	0	None
Potri.012G031200		, AT5G53200,TRY	!v3,!TF,!e	AT5G53200	Homeodomain-like superfamily protein	1	10857
Potri.012G077800		, AT3G48040,ARAC8,ATRAC8,ATROP10,ROP10	!v3,!e	AT3G48040	RHO-related protein from plants 10	8	10742
Potri.012G087400	similar to expressed protein in Arabidopsis thaliana; [ co-ortholog (1of4) of At3g48200, ]	POPTR_0012s08930, eugene3.00120800, AT3G48200,	!v3,!e	AT3G48200	unknown	0	None
Potri.012G097900		POPTR_0012s09990, AT3G48550,	!v3,!e	AT3G48550	unknown	1	10857
Potri.012G128100		POPTR_0012s14490, AT5G51550,EXL3	!v3,!e	AT5G51550	EXORDIUM like 3	0	None
Potri.012G130300	similar to expressed protein in Arabidopsis thaliana; similar to hypothetical protein F7H19.40 - Arabidopsis thaliana; similar to PID:e1310054; [ co-ortholog (3of3) of At4g11990, At4g22860, ]	POPTR_0012s14270, fgenesh4_pg.C_LG_XII001241, AT4G22860,	!v3,!e	AT4G22860	Cell cycle regulated microtubule associated protein	0	None
Potri.013G026800		POPTR_0013s02780, AT5G27380,GSH2,GSHB	!v3,!e	AT5G27380	glutathione synthetase 2	0	None
Potri.013G109300		POPTR_0013s11360, AT1G22640,ATMYB3,MYB3	!v3,!TF,!miR,!e	AT1G22640	myb domain protein 3	1	10857
Potri.013G133500		POPTR_2038s00210, AT4G03440,	!v3,!e	AT4G03440	Ankyrin repeat family protein	4	6235
Potri.013G154700	similar to expansin S1 precursor. [ORG:Cucumis sativus]; [ co-ortholog (10of10) of BAD00016, T10079, CAC19183, CAD19044, BAC05513, AAR09169, AAB37746, AAM88862, AAM89261, CAD19043, BAD00013, CAD28984,	POPTR_0013s15080, Pt-EXP2.8, PtrEXPA2, estExt_fgenesh4_pm.C_LG_XIII0455, AT2G40610,ATEXP8,ATEXPA8,ATHEXP ALPHA 1.11,EXP8,EXPA8	!v3,!e	AT2G40610	expansin A8	25	3111
Potri.014G036900	transcriptional factor B3 family protein; [ co-ortholog (1of4) of At4g33280, ]	POPTR_0014s03620, gw1.40.555.1, AT4G33280,	!v3,!TF,!e	AT4G33280	AP2/B3-like transcriptional factor family protein	4	3948
Potri.014G163000		POPTR_0014s16110, AT3G07880,SCN1	!v3,!e	AT3G07880	Immunoglobulin E-set superfamily protein	0	None
Potri.015G003900	copper-binding family protein; similar to copper homeostasis factor gi:3168840 from Arabidopsis thaliana; copper-binding family protein; similar to copper homeostasis factor gi:3168840 from Ara; [ co-	POPTR_0015s00620, fgenesh4_pg.C_LG_XV000042, AT5G24580,	!v3,!e	AT5G24580	Heavy metal transport/detoxification superfamily protein	0	None
Potri.015G040900	similar to expressed protein in Arabidopsis thaliana; [ co-ortholog (1of2) of At3g18050, ]	POPTR_0015s04320, estExt_fgenesh4_pg.C_LG_XV0343, AT3G18050,	!v3,!e	AT3G18050	unknown	0	None
Potri.015G085300	similar to quinolinate synthetase A-related; weakly similar to Swiss-Prot:P11458 quinolinate synthetase A (Escherichia coli); [ ortholog of At5g50210,]	POPTR_0015s09690, fgenesh4_pg.C_LG_XV000597, AT5G50210,OLD5,QS,SUFE3	!v3,!e	AT5G50210	quinolinate synthase	0	None
Potri.016G086200	similar to hydrolase; alpha/beta fold family protein; [ co-ortholog (1of2) of At5g02970, At3g09690, ]	POPTR_0016s08750, fgenesh4_pg.C_LG_XVI000740, AT5G02970,	!v3,!e	AT5G02970	alpha/beta-Hydrolases superfamily protein	0	None
Potri.016G098600	similar to Probable xyloglucan endotransglucosylase/hydrolase protein 32 precursor (EC 2.4.1.207) (At-XTH32) (XTH-32).; [ co-ortholog (2of2) of At2g36870, ]	POPTR_0016s10740, estExt_fgenesh4_pg.C_LG_XVI0885, Pt-XTH32.2, AT2G36870,XTH32	!v3,!e	AT2G36870	xyloglucan endotransglucosylase/hydrolase 32	0	None
Potri.017G075400		POPTR_0017s11180, AT5G40030,	!v3,!miR,!e	AT5G40030	Protein kinase superfamily protein	1	10857
Potri.017G108800	similar to S-adenosylmethionine decarboxylase. [ORG:Malus x domestica]; [ co-ortholog (1of2) of At3g02470, At5g15950, BAC55114, ]	POPTR_0017s14280, gw1.123.86.1, Pt-SAMDC.4, AT3G02470,SAMDC	!v3,!e	AT3G02470	S-adenosylmethionine decarboxylase	0	None
Potri.017G114500	similar to LOB domain protein 41.; [ co-ortholog (1of3) of At3g02550, ]	POPTR_0005s15670, fgenesh4_pm.C_scaffold_123000043, Pt-LBD41.3, AT3G02550,LBD41	!v3,!TF,!e	AT3G02550	LOB domain-containing protein 41	0	None
Potri.017G142700		POPTR_0017s01700, eugene3.00440189, AT1G01580,ATFRO2,FRD1,FRO2	!v3,!e	AT1G01580	ferric reduction oxidase 2	0	None
Potri.018G065000		POPTR_0018s07180, fgenesh4_pg.C_LG_XVIII000016, AT3G13980,	!v3,!e	AT3G13980	unknown	25	1823
Potri.018G102400	similar to expressed protein in Arabidopsis thaliana; similar to UPF0073); [ co-ortholog (1of2) of At2g24150, At4g30850, ]	POPTR_0018s11140, gw1.XVIII.3100.1, AT4G30850,HHP2	!v3,!e	AT4G30850	heptahelical transmembrane protein2	3	6076
Potri.018G140500	similar to expressed protein in Arabidopsis thaliana; [ ortholog of At5g57123,]	POPTR_0018s13730, fgenesh4_pg.C_LG_XVIII001184, AT5G57123,	!v3,!e	AT5G57123	unknown	1	10857
Potri.019G088600		POPTR_0019s11830, AT5G09360,LAC14	!v3,!e	AT5G09360	laccase 14	0	None
Potri.001G044500	similar to Probable WRKY transcription factor 40 (WRKY DNA-binding protein 40).; [ co-ortholog (2of2) of At3g32090, At1g80840, ]	POPTR_0001s03620, Pt-WRKY40.1, estExt_fgenesh4_pg.C_2080026, AT1G80840,ATWRKY40,WRKY40	!v3,!TF,!f	AT1G80840	WRKY DNA-binding protein 40	0	None
Potri.001G061600		POPTR_0001s13330, grail3.0008013601, AT5G21090,	!v3,!f	AT5G21090	Leucine-rich repeat (LRR) family protein	14	3494
Potri.001G100000		POPTR_0001s09790, eugene3.00010865, AT4G23500,	!v3,!miR,!f	AT4G23500	Pectin lyase-like superfamily protein	4	9040
Potri.001G348600		POPTR_0001s34980, AT5G14760,AO	!v3,!f	AT5G14760	L-aspartate oxidase	0	None
Potri.002G254900		POPTR_0002s25620, grail3.0021033801, GSH-FDH1, AT5G43940,ADH2,ATGSNOR1,GSNOR,HOT5,PAR2	!v3,!f	AT5G43940	GroES-like zinc-binding dehydrogenase family protein	0	None
Potri.002G258200		POPTR_0002s25990, AT4G08850,	!v3,!f	AT4G08850	Leucine-rich repeat receptor-like protein kinase family protein	0	None
Potri.004G113600		POPTR_0004s11230, eugene3.01650013, AT5G15750,	!v3,!f	AT5G15750	Alpha-L RNA-binding motif/Ribosomal protein S4 family protein	0	None
Potri.005G013000		POPTR_0005s01600, AT1G18610,	!v3,!f	AT1G18610	Galactose oxidase/kelch repeat superfamily protein	0	None
Potri.005G015600		, AT1G18610,	!v3,!f	AT1G18610	Galactose oxidase/kelch repeat superfamily protein	0	None
Potri.005G061000	transducin family protein; WD-40 repeat family protein; similar to U3 snoRNP-associated 55-kDa protein; similar to Homo sapiens; similar to gb:NP_004695; similar to Vegetatible incompatibility protein	POPTR_0005s06230, eugene3.00050008, AT4G05410,YAO	!v3,!f	AT4G05410	Transducin/WD40 repeat-like superfamily protein	0	None
Potri.005G161800		POPTR_0005s17360, AT1G22460,	!v3,!f	AT1G22460	O-fucosyltransferase family protein	0	None
Potri.006G011600		POPTR_0006s01320,NULL,	!v3,!miR,!f	NULL	NULL	3	2938
Potri.006G031500		POPTR_0006s03000, eugene3.00060277,NULL,	!v3,!f	NULL	NULL	0	None
Potri.006G090700	similar to succinate dehydrogenase subunit 4. [ORG:Euphorbia pubentissima]; [ co-ortholog (1of3) of BAB85639, AAK77857, BAB85638, AAK77856, ]	POPTR_0006s09170, Pt-SDH4.3, estExt_fgenesh4_pg.C_LG_VI0717, AT5G02050,	!v3,!f	AT5G02050	Mitochondrial glycoprotein family protein	4	9726
Potri.006G094000		POPTR_0006s09510, grail3.0023024502, AT5G05830,	!v3,!f	AT5G05830	RING/FYVE/PHD zinc finger superfamily protein	0	None
Potri.006G103900		POPTR_0006s10480, AT5G01600,ATFER1,FER1	!v3,!f	AT5G01600	ferretin 1	0	None
Potri.007G107900	transducin family protein; WD-40 repeat family protein; similar to U3 snoRNP-associated 55-kDa protein; similar to Homo sapiens; similar to gb:NP_004695; similar to Vegetatible incompatibility protein	POPTR_0007s03960, gw1.VII.1394.1, AT4G05410,YAO	!v3,!f	AT4G05410	Transducin/WD40 repeat-like superfamily protein	0	None
Potri.008G117100	similar to DNA-binding protein RAV2 (RAV2); similar to AP2 domain-containing protein RAP2.8; similar to RAV2 GI:3868859 from (Arabidopsis thaliana); similar to AP2 domain containing protein RAP2.8 (Ar	POPTR_0008s11600, Pt-RAV2.1, gw1.VIII.1153.1, AT1G25560,EDF1,TEM1	!v3,!TF,!f	AT1G25560	AP2/B3 transcription factor family protein	0	None
Potri.008G134500	ankyrin repeat family protein; similar to ankyrin repeat domain containing protein; [ co-ortholog (2of2) of At2g01680, ]	POPTR_0008s13410, estExt_Genewise1_v1.C_LG_VIII0849, AT2G01680,	!v3,!f	AT2G01680	Ankyrin repeat family protein	0	None
Potri.008G172500		POPTR_0008s17230, AT4G13430,ATLEUC1,IIL1	!v3,!f	AT4G13430	isopropyl malate isomerase large subunit 1	0	None
Potri.009G046400		, AT2G29950,ELF4-L1	!v3,!f	AT2G29950	ELF4-like 1	0	None
Potri.009G052600		POPTR_0009s05730, AT5G04590,SIR	!v3,!miR,!f	AT5G04590	sulfite reductase	6	9015
Potri.009G064800		POPTR_0009s06920, estExt_fgenesh4_pg.C_LG_IX0949, AT1G12740,CYP87A2	!v3,!f	AT1G12740	cytochrome P450, family 87, subfamily A, polypeptide 2	3	6397
Potri.010G005600	similar to pumilio/Puf RNA-binding domain-containing protein; [ co-ortholog (2of2) of At3g16810, ]	POPTR_0010s00780, eugene3.00100064, AT3G16810,APUM24,PUM24	!v3,!f	AT3G16810	pumilio 24	0	None
Potri.011G106800	similar to brassinosteroid signalling positive regulator-related; similar to BZR1 protein (Arabidopsis thaliana) gi|20270971|gb|AAM18490|; [ co-ortholog (1of2) of At1g78700, ]	POPTR_0011s10810, POPTR_0011s10820, fgenesh4_pm.C_LG_XI000247, AT1G78700,BEH4	!v3,!TF,!f	AT1G78700	BES1/BZR1 homolog 4	0	None
Potri.012G126400	similar to Monocopper oxidase-like protein SKS1 precursor.; [ co-ortholog (2of3) of At4g25240, At5g51480, ]	POPTR_0012s14670, Pt-SKS1.2, eugene3.00121252, AT4G25240,SKS1	!v3,!miR,!f	AT4G25240	SKU5 similar 1	9	7370
Potri.015G023200		POPTR_0015s06070, AT4G27950,CRF4	!v3,!TF,!f	AT4G27950	cytokinin response factor 4	0	None
Potri.015G129700		POPTR_0015s14520, AT5G51550,EXL3	!v3,!f	AT5G51550	EXORDIUM like 3	0	None
Potri.017G030100		POPTR_2108s00210, AT3G59400,GUN4	!v3,!f	AT3G59400	enzyme binding;tetrapyrrole binding	0	None
Potri.017G121000	similar to expressed protein in Arabidopsis thaliana; [ co-ortholog (2of2) of At1g60640, ]	POPTR_0005s15000, fgenesh4_pg.C_LG_II002326, AT1G60640,	!v3,!f	AT1G60640	unknown	1	10857
Potri.018G043900		POPTR_0018s00270, AT5G11590,TINY2	!v3,!TF,!f	AT5G11590	Integrase-type DNA-binding superfamily protein	0	None
Potri.019G029600		POPTR_0019s04510, eugene3.01800014, AT5G18310,	!v3,!f	AT5G18310	unknown	9	9594
Potri.019G053100		POPTR_0019s08020, AT1G65295,	!v3,!f	AT1G65295	unknown	4	10857
Cluster IV (corresponding to Aspwood cluster G)
Gene id	Description	Synonyms	Attr	ortholog	at desc	deg	btw_rank
Potri.002G024400	similar to expressed protein in Arabidopsis thaliana; [ co-ortholog (1of2) of At1g19835, At4g36120, ]	POPTR_0002s02600, eugene3.00020221, AT1G47900,	!v3,!g	AT1G47900	Plant protein of unknown function (DUF869)	0	None
Potri.002G031200		POPTR_0002s03260, AT1G44970,	!v3,!g	AT1G44970	Peroxidase superfamily protein	0	None
Potri.002G059100		POPTR_0002s06000, estExt_fgenesh4_pg.C_LG_II0549, AT4G18170,ATWRKY28,WRKY28	!v3,!TF,!g	AT4G18170	WRKY DNA-binding protein 28	0	None
Potri.003G105400	similar to protein kinase; putative; similar to protein kinase domain containing protein; similar to serine/threonine protein kinase gi|1066501|gb|AAA81538|; [ co-ortholog (1of2) of At1g61590, ]	POPTR_0003s10450, eugene3.00030778, AT1G61590,	!v3,!g	AT1G61590	Protein kinase superfamily protein	0	None
Potri.003G168800	similar to Sphingosine-1-phosphate lyase (EC 4.1.2.27) (SP-lyase) (SPL) (Sphingosine-1-phosphate aldolase).; [ co-ortholog (1of2) of At1g27980, ]	POPTR_0003s16720, gw1.III.794.1, AT1G27980,ATDPL1,DPL1	!v3,!g	AT1G27980	dihydrosphingosine phosphate lyase	0	None
Potri.003G183900		, AT5G48930,HCT	!v3,!g	AT5G48930	hydroxycinnamoyl-CoA shikimate/quinate hydroxycinnamoyl transferase	3	9225
Potri.004G013900		POPTR_0004s01390, fgenesh4_pm.C_LG_IV000006, AT1G05170,	!v3,!g	AT1G05170	Galactosyltransferase family protein	0	None
Potri.004G235000	similar to hypothetical protein; [ ortholog of At4g19370,]	POPTR_0004s24320, estExt_fgenesh4_pg.C_860147, AT1G31720,	!v3,!g	AT1G31720	Protein of unknown function (DUF1218)	5	10857
Potri.005G024500	hypoxia-responsive family protein; [ co-ortholog (2of3) of At5g27760, At3g05550, ]	POPTR_0005s02440, estExt_fgenesh4_pg.C_1330041, AT5G27760,	!v3,!g	AT5G27760	Hypoxia-responsive family protein	0	None
Potri.005G049300	cytidine/deoxycytidylate deaminase family protein; similar to SP|O34598|Guanine deaminase EC (3 5.4.3.Guanase) (Guanine) (aminase Guanine) (aminohydrolase GAH) (GDEase) ({Bacillus) {subtilis} ; [ co-o	POPTR_0005s05110, estExt_Genewise1_v1.C_700268, AT5G28050,	!v3,!g	AT5G28050	Cytidine/deoxycytidylate deaminase family protein	0	None
Potri.005G119500	similar to Mitogen-activated protein kinase homolog 7 (EC 2.7.1.37) (MAP kinase 7) (AtMPK7).; [ ortholog of At2g18170,]	POPTR_0005s12140, Pt-MPK7.1, fgenesh4_pm.C_scaffold_57000068, AT2G18170,ATMPK7,MPK7	!v3,!g	AT2G18170	MAP kinase 7	0	None
Potri.005G241200	similar to expressed protein in Arabidopsis thaliana; [ co-ortholog (1of2) of At1g75810, ]	POPTR_0005s26270, fgenesh4_pg.C_LG_V001560, AT1G75810,	!v3,!g	AT1G75810	unknown	10	7278
Potri.006G229900	similar to expressed protein in Arabidopsis thaliana; [ co-ortholog (1of2) of At2g26070, ]	POPTR_0006s24600, fgenesh4_pg.C_LG_VI001572, AT2G26070,RTE1	!v3,!miR,!g	AT2G26070	Protein of unknown function (DUF778)	1	10857
Potri.006G239000		POPTR_0006s25540, AT5G25820,	!v3,!g	AT5G25820	Exostosin family protein	0	None
Potri.007G044800		POPTR_0007s10930, AT5G67080,MAPKKK19	!v3,!g	AT5G67080	mitogen-activated protein kinase kinase kinase 19	0	None
Potri.007G047700	similar to hypothetical protein; [ ortholog of At3g50120,At3g50170,At3g50150,At3g50160,At3g50180,At3g50200,]	POPTR_0007s10640, fgenesh4_pm.C_LG_VII000313, AT3G50120,	!v3,!g	AT3G50120	Plant protein of unknown function (DUF247)	7	1949
Potri.007G146400	similar to expressed protein in Arabidopsis thaliana; similar to hypothetical protein At2g44080 - Arabidopsis thaliana; similar to EMBL:AC004005; [ co-ortholog (1of2) of At2g44080, At3g59900, ]	POPTR_0007s00290, estExt_fgenesh4_pg.C_LG_VII0009, AT3G59900,ARGOS	!v3,!g	AT3G59900	auxin-regulated gene involved in organ size	3	5534
Potri.008G080500	similar to NADP-dependent isocitrate dehydrogenase. [ORG:Glycine max]; [ co-ortholog (1of2) of AAC64182, ]	POPTR_0008s08000, fgenesh4_pm.C_LG_VIII000318, Pt-IDH1.3, AT1G65930,ICDH	!v3,!g	AT1G65930	cytosolic NADP+-dependent isocitrate dehydrogenase	0	None
Potri.008G192900	similar to formin homology 2 domain-containing protein; similar to FH2 domain-containing protein; similar to formin homology 2 domain containing protein; [ co-ortholog (2of3) of At1g24150, At1g70140,	POPTR_0008s19720, eugene3.00081820, AT1G70140,ATFH8,FH8	!v3,!g	AT1G70140	formin 8	0	None
Potri.009G010900		POPTR_0009s01610, AT5G60700,	!v3,!g	AT5G60700	glycosyltransferase family protein 2	26	1396
Potri.009G069400	similar to expressed protein in Arabidopsis thaliana; similar to unknown protein (pir||T09909||; [ ortholog of At5g12170,At5g19380,At5g12160,]	POPTR_0009s07350, POPTR_0009s07360, gw1.IX.3107.1, AT5G19380,CLT1	!v3,!g	AT5G19380	CRT (chloroquine-resistance transporter)-like transporter 1	0	None
Potri.009G134700		POPTR_0009s13710, gw1.IX.1169.1, AT2G16750,	!v3,!g	AT2G16750	Protein kinase protein with adenine nucleotide alpha hydrolases-like domain	77	3620
Potri.010G159900	similar to hydroxyisourate hydrolase. [ORG:Glycine max]; [ co-ortholog (1of2) of At1g26560, AAL92115, ]	POPTR_0010s16740, gw1.X.866.1, Pt-HIUHASE.2, AT1G26560,BGLU40	!v3,!g	AT1G26560	beta glucosidase 40	1	10857
Potri.011G068500		POPTR_0011s07140, AT3G47570,	!v3,!miR,!g	AT3G47570	Leucine-rich repeat protein kinase family protein	0	None
Potri.012G055800		POPTR_0012s05220, AT1G48840,	!v3,!g	AT1G48840	Plant protein of unknown function (DUF639)	0	None
Potri.012G122800		POPTR_0012s12330, AT2G35130,	!v3,!g	AT2G35130	Tetratricopeptide repeat (TPR)-like superfamily protein	0	None
Potri.013G152700	similar to laccase; putative; similar to diphenol oxidase; putative; similar to laccase (Populus balsamifera subsp. trichocarpa)(GI:3805960); [ ortholog of At2g30210,]	POPTR_0013s14890, eugene3.00131222, AT2G30210,LAC3	!v3,!g	AT2G30210	laccase 3	0	None
Potri.015G076300		,NULL,	!v3,!g	NULL	NULL	57	743
Potri.015G076400		POPTR_0015s08750, AT1G23710,	!v3,!g	AT1G23710	Protein of unknown function (DUF1645)	0	None
Potri.015G137400		POPTR_0015s13740, fgenesh4_pg.C_LG_XV001080,NULL,	!v3,!g	NULL	NULL	77	1643
Potri.016G006900		POPTR_0016s00870, AT4G17220,ATMAP70-5,MAP70-5	!v3,!miR,!g	AT4G17220	microtubule-associated proteins 70-5	7	1445
Potri.016G049600	similar to polygalacturonase inhibiting protein. [ORG:Pisum sativum]; [ co-ortholog (2of2) of AAM94616, BAC81651, ]	POPTR_0016s05010, grail3.0004011501, Pt-PGIP.2, AT5G06860,ATPGIP1,PGIP1	!v3,!g	AT5G06860	polygalacturonase inhibiting protein 1	0	None
Potri.017G032200	sugar transporter family protein; similar to SP|Q96QE2|Proton myo inositol-co transporter-Hmit (Homo) (sapiens ; similar to SP|Q01440 Membrane transporter D1 {Leishmania donovani}; [ co-ortholog (1of5	POPTR_0017s06070, gw1.64.282.1, AT2G43330,ATINT1,INT1	!v3,!g	AT2G43330	inositol transporter 1	0	None
Potri.017G052000		POPTR_0017s07880, gw1.XVII.369.1, AT1G22360,AtUGT85A2,UGT85A2	!v3,!g	AT1G22360	UDP-glucosyl transferase 85A2	5	5966
Potri.017G055900	serine/threonine protein phosphatase family protein; similar to purple acid phosphatase (Arabidopsis thaliana) gi|20257489|gb|AAM15914|; [ co-ortholog (1of2) of At3g07130, ]	POPTR_0017s08310, fgenesh4_pg.C_LG_XVII000182, AT3G07130,ATPAP15,PAP15	!v3,!g	AT3G07130	purple acid phosphatase 15	16	3016
Potri.018G098000		, AT2G18670,	!v3,!g	AT2G18670	RING/U-box superfamily protein	0	None
Potri.018G130100		POPTR_0018s13020, AT1G80130,	!v3,!g	AT1G80130	Tetratricopeptide repeat (TPR)-like superfamily protein	1	10857
Cluster V (corresponding to Aspwood cluster D)
Gene id	Description	Synonyms	Attr	ortholog	at desc	deg	btw_rank
Potri.001G115400	MATE efflux family protein; [ co-ortholog (1of3) of At4g22790, ]	POPTR_0001s08160, gw1.127.2.1, AT4G22790,	!v3,!d	AT4G22790	MATE efflux family protein	104	167
Potri.001G147300	haloacid dehalogenase-like hydrolase family protein; similar to SP|P71447|Beta phosphoglucomutase-EC (5 4.2.6.{Lactococcus) {lactis} ; [ co-ortholog (2of4) of At2g38740, ]	POPTR_0001s03020, eugene3.00290143, AT2G38740,	!v3,!d	AT2G38740	Haloacid dehalogenase-like hydrolase (HAD) superfamily protein	8	10126
Potri.001G213200		POPTR_0001s22090, AT5G22860,	!v3,!d	AT5G22860	Serine carboxypeptidase S28 family protein	34	901
Potri.001G213500		POPTR_0001s22100, AT5G22860,	!v3,!miR,!d	AT5G22860	Serine carboxypeptidase S28 family protein	70	2536
Potri.001G219100		POPTR_0001s22660, AT5G04760,	!v3,!TF,!d	AT5G04760	Duplicated homeodomain-like superfamily protein	0	None
Potri.001G232900		POPTR_0001s23940, grail3.0148004401, AT2G18370,	!v3,!d	AT2G18370	Bifunctional inhibitor/lipid-transfer protein/seed storage 2S albumin superfamily protein	11	6268
Potri.001G270800		POPTR_0001s27770, fgenesh4_pg.C_LG_I001957, AT1G12740,CYP87A2	!v3,!miR,!d	AT1G12740	cytochrome P450, family 87, subfamily A, polypeptide 2	85	1974
Potri.001G281900		POPTR_0001s28870, AT2G30140,	!v3,!d	AT2G30140	UDP-Glycosyltransferase superfamily protein	4	9614
Potri.001G422600		, AT3G56360,	!v3,!d	AT3G56360	unknown	0	None
Potri.002G065300	similar to peroxidase precursor. [ORG:Euphorbia characias]; [ co-ortholog (1of3) of At1g71695, AAS97959, ]	POPTR_0002s06590, estExt_fgenesh4_pm.C_LG_II0300, AT1G71695,	!v3,!d	AT1G71695	Peroxidase superfamily protein	22	809
Potri.002G065600		POPTR_0002s06620, AT5G50080,	!v3,!TF,!d	AT5G50080	ethylene response factor 110	14	2053
Potri.002G069400		POPTR_0002s07000, AT3G43660,	!v3,!d	AT3G43660	Vacuolar iron transporter (VIT) family protein	75	3825
Potri.002G108100		POPTR_0002s10890, AT5G65660,	!v3,!d	AT5G65660	hydroxyproline-rich glycoprotein family protein	0	None
Potri.003G057400	similar to gibberellin 3-beta-hydroxylase. [ORG:Cucurbita maxima]; [ co-ortholog (2of2) of AAC96016, AAC49792, AAC96015, At1g80340, CAB92914, AAC96017, T06240, AAC49795, AAB65829, At1g15550, T06245, T	POPTR_0003s05610, Pt-LE.2, fgenesh4_pg.C_LG_III000353, GA3ox2, AT1G15550,ATGA3OX1,GA3OX1,GA4	!v3,!d	AT1G15550	gibberellin 3-oxidase 1	34	4658
Potri.003G070600		POPTR_0003s06830, AT3G14200,	!v3,!d	AT3G14200	Chaperone DnaJ-domain superfamily protein	52	76
Potri.003G117200		POPTR_0003s11710, AT3G60890,ZPR2	!v3,!d	AT3G60890	protein binding	29	1544
Potri.003G150700		POPTR_0003s15030, AT4G17500,ATERF-1,ERF-1	!v3,!TF,!d	AT4G17500	ethylene responsive element binding factor 1	1	10857
Potri.003G184000	similar to heat shock protein 70 cognate. [ORG:Salix gilgiana]; [ co-ortholog (6of11) of S14992, CAA44620, CAA83548, 1805333A, CAA67588, AAN87001, S08662, CAA67867, S44168, CAA82915, T09535, AAA82975,	POPTR_0003s18220, fgenesh4_pm.C_LG_III000644, Pt-HSP70.8, AT3G12580,ATHSP70,HSP70	!v3,!d	AT3G12580	heat shock protein 70	11	5014
Potri.003G184100		POPTR_0003s18230, eugene3.00031534, AT2G24130,	!v3,!miR,!d	AT2G24130	Leucine-rich receptor-like protein kinase family protein	11	4391
Potri.003G210200		POPTR_0003s22110, AT5G12900,	!v3,!d	AT5G12900	unknown	30	1323
Potri.004G075400		, AT3G03270,	!v3,!d	AT3G03270	Adenine nucleotide alpha hydrolases-like superfamily protein	8	7108
Potri.004G156200	universal stress protein (USP) family protein; similar to responsive to dessication protein (RD2); similar to strong similarity to RD2 protein (Arabidopsis thaliana) GI:15320408; similar to cDNA RD2 G	POPTR_0004s16350, Pt-RD2.2, estExt_Genewise1_v1.C_LG_IV0562, AT2G21620,RD2	!v3,!d	AT2G21620	Adenine nucleotide alpha hydrolases-like superfamily protein	0	None
Potri.004G167700	similar to expressed protein in Arabidopsis thaliana; [ co-ortholog (1of2) of At2g21180, ]	POPTR_0004s17500, estExt_Genewise1_v1.C_LG_IV0987, AT2G21180,	!v3,!d	AT2G21180	unknown	1	10857
Potri.004G212900		POPTR_0004s22290, AT3G45160,	!v3,!d	AT3G45160	Putative membrane lipoprotein	74	3692
Potri.005G069500		POPTR_0005s07060, eugene3.00050086, NAC043, AT1G01720,ANAC002,ATAF1	!v3,!TF,!d	AT1G01720	NAC (No Apical Meristem) domain transcriptional regulator superfamily protein	31	6772
Potri.005G230900	transferase family protein; similar to hypersensitivity-related gene product HSR201 - Nicotiana tabacum; similar to EMBL:X95343; [ co-ortholog (2of2) of At1g27620, ]	POPTR_0005s25250, gw1.V.1448.1, AT1G27620,	!v3,!d	AT1G27620	HXXXD-type acyl-transferase family protein	8	3643
Potri.005G243400		POPTR_0005s26480, AT4G35900,atbzip14,FD,FD-1	!v3,!TF,!d	AT4G35900	Basic-leucine zipper (bZIP) transcription factor family protein	110	515
Potri.006G021400		POPTR_0006s02220, AT5G41920,	!v3,!TF,!miR,!d	AT5G41920	GRAS family transcription factor	0	None
Potri.006G087200		POPTR_0006s08750, Pt-DFR1.3, estExt_fgenesh4_pg.C_LG_VI0681, AT2G45400,BEN1	!v3,!d	AT2G45400	NAD(P)-binding Rossmann-fold superfamily protein	0	None
Potri.006G143200		POPTR_0006s14560, AT3G13960,AtGRF5,GRF5	!v3,!TF,!miR,!d	AT3G13960	growth-regulating factor 5	6	5537
Potri.006G237100		POPTR_0006s25350, eugene3.00061696, AT4G32870,	!v3,!d	AT4G32870	Polyketide cyclase/dehydrase and lipid transport superfamily protein	32	2291
Potri.008G032900	nodulin family protein; similar to nodulin-like protein (Arabidopsis thaliana) GI:3329368; similar to nodule-specific protein Nlj70 (Lotus japonicus) GI:3329366; [ ortholog of At2g39210,]	POPTR_0008s03280, gw1.VIII.2134.1, AT2G39210,	!v3,!d	AT2G39210	Major facilitator superfamily protein	36	1909
Potri.008G069100		POPTR_0008s06900, AT2G40130,	!v3,!d	AT2G40130	Double Clp-N motif-containing P-loop nucleoside triphosphate hydrolases superfamily protein	0	None
Potri.008G074500		POPTR_0008s07440, AT5G34930,	!v3,!d	AT5G34930	arogenate dehydrogenase	0	None
Potri.008G086500		POPTR_0008s08610, eugene3.00080799, AT3G28960,	!v3,!d	AT3G28960	Transmembrane amino acid transporter family protein	59	3047
Potri.008G094500	zinc finger (C2H2 type) family protein; similar to C2H2 type; [ co-ortholog (2of2) of At1g26610, At1g26590, ]	POPTR_0008s09410, fgenesh4_pg.C_LG_VIII000830, AT1G26610,	!v3,!TF,!d	AT1G26610	C2H2-like zinc finger protein	0	None
Potri.008G113400	similar to bZIP. [ORG:Phaseolus acutifolius]; [ co-ortholog (1of2) of AAK01953, AAK25822, ]	POPTR_0008s11260, eugene3.00081056, AT3G30530,ATBZIP42,bZIP42	!v3,!TF,!d	AT3G30530	basic leucine-zipper 42	42	7331
Potri.008G155900	similar to Homocysteine S-methyltransferase 3 (EC 2.1.1.10) (S- methylmethionine:homocysteine methyltransferase 3) (SMM:Hcy S- methyltransferase 3) (AtHMT-3).; [ co-ortholog (2of2) of At3g22740, ]	POPTR_0008s15570, fgenesh4_pg.C_LG_VIII001390, Pt-HMT3.1, AT3G22740,HMT3	!v3,!d	AT3G22740	homocysteine S-methyltransferase 3	25	2804
Potri.009G133500		POPTR_0009s13600, gw1.IX.1232.1, AT4G35985,	!v3,!miR,!d	AT4G35985	Senescence/dehydration-associated protein-related	0	None
Potri.009G133600		POPTR_0009s13610, AT5G09220,AAP2	!v3,!d	AT5G09220	amino acid permease 2	32	3687
Potri.009G138900	similar to expressed protein in Arabidopsis thaliana; similar to expressed protein in Arabidopsis thaliana; [ ortholog of At2g16980,At2g16990,]	POPTR_0009s14090, gw1.IX.1065.1, AT2G16990,	!v3,!d	AT2G16990	Major facilitator superfamily protein	6	5285
Potri.010G074300	similar to ethylene receptor. [ORG:Pyrus pyrifolia]; [ co-ortholog (1of3) of BAA85819, BAD61003, At3g23150, ]	POPTR_0010s08510, Pt-ETR2.3, eugene3.00100679, ETR2, AT3G23150,ETR2	!v3,!d	AT3G23150	Signal transduction histidine kinase, hybrid-type, ethylene sensor	0	None
Potri.010G135200	similar to bZIP. [ORG:Phaseolus acutifolius]; [ co-ortholog (2of2) of AAK01953, AAK25822, ]	POPTR_0010s14530, eugene3.00101287, AT3G30530,ATBZIP42,bZIP42	!v3,!TF,!d	AT3G30530	basic leucine-zipper 42	40	2090
Potri.010G163100		POPTR_0010s17050, AT3G29180,	!v3,!d	AT3G29180	Protein of unknown function (DUF1336)	0	None
Potri.010G187000		POPTR_0010s19430, AT2G40180,ATHPP2C5,PP2C5	!v3,!d	AT2G40180	phosphatase 2C5	0	None
Potri.010G208300		POPTR_0010s21540, estExt_fgenesh4_pm.C_LG_X0826, AT5G54980,	!v3,!d	AT5G54980	Uncharacterised protein family (UPF0497)	0	None
Potri.011G041100		POPTR_0011s04070, AT4G05150,	!v3,!d	AT4G05150	Octicosapeptide/Phox/Bem1p family protein	11	2049
Potri.011G145200		POPTR_0011s14830, fgenesh4_pg.C_LG_XI001243,NULL,	!v3,!d	NULL	NULL	0	None
Potri.012G069700	ABC transporter family protein; similar to ATP binding cassette transporter ABC1; similar to Homo sapiens; similar to PIR2:A54774; similar to member of ATH subfamily; [ co-ortholog (1of3) of At3g47740	POPTR_0012s07150, PtrAOH3, gw1.XII.1434.1, Pt-ATH2.3, AT3G47780,ATATH6,ATH6	!v3,!d	AT3G47780	ABC2 homolog 6	0	None
Potri.012G069800	ABC transporter family protein; similar to AbcA; similar to Dictyostelium discoideum; similar to DDU66526; similar to member of ATH subfamily; [ co-ortholog (1of2) of At5g61690, At5g61730, At3g47730,	POPTR_0012s07160, PtrATH2, Pt-ATH1.2, estExt_fgenesh4_pg.C_LG_XII0687, AT3G47730,ABCA2,ATATH1,ATH1	!v3,!d	AT3G47730	ATP-binding cassette A2	0	None
Potri.012G088900		POPTR_0012s09070, eugene3.00120814, AT4G20140,GSO1	!v3,!miR,!d	AT4G20140	Leucine-rich repeat transmembrane protein kinase	22	3031
Potri.013G006600		POPTR_0013s00800, AT1G56560,	!v3,!miR,!d	AT1G56560	Plant neutral invertase family protein	0	None
Potri.013G129900	similar to expressed protein in Arabidopsis thaliana; [ co-ortholog (1of2) of At2g20670, At4g32480, ]	POPTR_0013s13350, gw1.142.87.1, AT4G32480,	!v3,!d	AT4G32480	Protein of unknown function (DUF506)	39	291
Potri.014G027700		POPTR_0014s02750, AT5G42930,	!v3,!d	AT5G42930	alpha/beta-Hydrolases superfamily protein	88	2011
Potri.014G043100		POPTR_0014s04260, AT1G75130,CYP721A1	!v3,!d	AT1G75130	cytochrome P450, family 721, subfamily A, polypeptide 1	5	7473
Potri.014G086300		POPTR_0014s08210, AT3G61440,ARATH;BSAS3;1,ATCYSC1,CYSC1	!v3,!d	AT3G61440	cysteine synthase C1	0	None
Potri.015G004800		POPTR_0015s00710, grail3.0075003701, AT5G54165,	!v3,!d	AT5G54165	unknown	6	10207
Potri.015G019200		POPTR_0015s02100, grail3.0075014201, AT5G53140,	!v3,!d	AT5G53140	Protein phosphatase 2C family protein	2	8173
Potri.015G029400	sugar transporter family protein; [ co-ortholog (1of2) of At1g73220, ]	POPTR_0015s05510, gw1.122.131.1, AT1G73220,1-Oct,AtOCT1	!v3,!d	AT1G73220	organic cation/carnitine transporter1	97	1447
Potri.015G087400	similar to Cys endopeptidase. [ORG:Vigna mungo]; [ ortholog of At3g48340,At5g50260,CAA40073,S49166,S22502,BAC77522,S12581,BAC77524,1910332A,BAC77523,CAA36181,P12412,P25803,At3g48350,]	POPTR_0015s09890, Pt-CYSP2.1, grail3.0005019101, AT5G50260,	!v3,!miR,!d	AT5G50260	Cysteine proteinases superfamily protein	3	7521
Potri.017G085000	ABC transporter family protein; similar to P-glycoprotein (Arabidopsis thaliana) GI:3849833; [ co-ortholog (2of3) of At3g28345, ]	POPTR_0017s12120, fgenesh4_pg.C_LG_XVII000406, AT3G28345,	!v3,!d	AT3G28345	ABC transporter family protein	9	10443
Potri.017G086200		POPTR_0017s12210, NAC028, estExt_fgenesh4_pm.C_LG_XVII0129, AT5G61430,ANAC100,ATNAC5,NAC100	!v3,!TF,!miR,!d	AT5G61430	NAC domain containing protein 100	37	550
Potri.017G094500		POPTR_0017s13000, AT3G29575,AFP2	!v3,!miR,!d	AT3G29575	ABI five binding protein 3	16	4867
Potri.018G044100		POPTR_0018s08010, gw1.XVIII.1171.1, AT4G32810,ATCCD8,CCD8,MAX4	!v3,!d	AT4G32810	carotenoid cleavage dioxygenase 8	19	4874
Potri.018G130000		POPTR_0018s13010, AT1G02630,	!v3,!d	AT1G02630	Nucleoside transporter family protein	41	6306
Potri.019G019800		POPTR_1059s00200, AT5G28910,	!v3,!d	AT5G28910	unknown	15	2181
Potri.019G101900		POPTR_0019s13300, AT4G28250,ATEXPB3,ATHEXP BETA 1.6,EXPB3	!v3,!d	AT4G28250	expansin B3	39	2362
Potri.019G124500		POPTR_0664s00210, AT1G73325,	!v3,!d	AT1G73325	Kunitz family trypsin and protease inhibitor protein	37	460

## Sheet: Cluster Enrichment
Cluster I	pfam id	Pval (corrected)	Statistics	Description
	PF00892	6.758e-05	5/90 | 79/29014	EamA-like transporter family
	PF01412	0.005081	2/90 | 13/29014	Putative GTPase activating protein for Arf
	PF02365	0.008974	4/90 | 169/29014	No apical meristem (NAM) protein
	PF00564	0.04065	2/90 | 59/29014	PB1 domain
	PF00582	0.04292	2/90 | 54/29014	Universal stress protein family
	PF01554	0.04803	2/90 | 71/29014	MatE
	PF00082	0.05628	2/90 | 84/29014	Subtilase family
	PF00067	0.07382	4/90 | 421/29014	Cytochrome P450
	PF00954	0.08888	2/90 | 132/29014	S-locus glycoprotein family
	PF00141	0.09229	2/90 | 127/29014	Peroxidase
Cluster II	pfam id	Pval (corrected)	Statistics	Description
	PF00264	7.363e-05	3/70 | 16/29014	Common central domain of tyrosinase
	PF00005	0.0419	3/70 | 172/29014	ABC transporter
	PF00403	0.04451	2/70 | 105/29014	Heavy-metal-associated domain
	PF03106	0.05062	2/70 | 102/29014	WRKY DNA -binding domain
	PF03514	0.06213	2/70 | 101/29014	GRAS family transcription factor
	PF00067	0.06302	4/70 | 421/29014	Cytochrome P450
	PF02458	0.07203	2/70 | 149/29014	Transferase family
	PF03171	0.07388	2/70 | 163/29014	2OG-Fe(II) oxygenase superfamily
Cluster III	pfam id	Pval (corrected)	Statistics	Description
	PF01344	0.00122	2/27 | 32/29014	Kelch motif
	PF00847	0.001423	3/27 | 209/29014	AP2 domain
	PF00400	0.0339	2/27 | 312/29014	WD domain, G-beta repeat
Cluster IV	MAPK components; Immunity-associated genes (LRR-RLK; WRKY28)
	Peroxidases; UDP-glucosyl transferase 85A2
	Tetratricopeptide repeat (TPR)
Cluster V	pfam id	Pval (corrected)	Statistics	Description
	PF00892	6.396e-05	5/89 | 79/29014	EamA-like transporter family
	PF01412	0.00497	2/89 | 13/29014	Putative GTPase activating protein for Arf
	PF02365	0.008614	4/89 | 169/29014	No apical meristem (NAM) protein
	PF00564	0.0398	2/89 | 59/29014	PB1 domain
	PF00582	0.04202	2/89 | 54/29014	Universal stress protein family
	PF01554	0.04704	2/89 | 71/29014	MatE
	PF00082	0.05513	2/89 | 84/29014	Subtilase family
	PF00067	0.07132	4/89 | 421/29014	Cytochrome P450
	PF00954	0.08716	2/89 | 132/29014	S-locus glycoprotein family
	PF00141	0.09049	2/89 | 127/29014	Peroxidase
