# Supplementary material for: Ethylene-Related Gene Expression Networks in Wood Formation
Source: Front Plant Sci. 2018 Mar 14;9:272. doi: 10.3389/fpls.2018.00272 (PMC5861219; doi:10.3389/fpls.2018.00272)
Supplement: Supplementary Table S4 — Identified hubs from “AspWood” co-expression network. [file Table4.xlsx]

## Sheet: Sheet1
Supplementary Table S4. Identified hubs from "AspWood" co-expression network. Annotated genes from AspWood (Sundell et al., 2017) were ranked based on their BTW rank and "hubs" were defined as top 20% of all annotated genes found in AspWood (n=2777). Data from this list was used to present centrality parameters for hubs belonging to the ERF TF family or any of TF family (Figure 3 and Supplementar…

## Sheet: Hubs
Gene	Degree	Betweenness rank	Betweenness	Closeness rank	Closeness	TF family	Ortholog	Symbol	Descr	Eth.Dependent
Potri.018G045500	7	1	0.0188	7164	0.0344		AT2G25790.1		Leucine-rich receptor-like protein kinase family protein
Potri.003G095100	16	2	0.0181	801	0.0408		AT1G32310.1
Potri.004G062900	11	3	0.0157	11580	0.0297		AT5G45700.1		Haloacid dehalogenase-like hydrolase (HAD) superfamily protein
Potri.001G448000	26	4	0.0153	4718	0.0363		AT5G17540.1		HXXXD-type acyl-transferase family protein
Potri.005G178200	45	5	0.0114	24	0.0443		AT1G21790.1		TRAM, LAG1 and CLN8 (TLC) lipid-sensing domain containing protein
Potri.007G077600	124	6	0.0103	16	0.0445		AT1G53050.1		Protein kinase superfamily protein
Potri.006G008200	67	7	0.00858	381	0.0418		AT1G79480.1		Carbohydrate-binding X8 domain superfamily protein
Potri.006G221800	32	8	0.00843	75	0.0435	MYB_related	AT5G35550.1	ATMYB123,ATTT2,MYB123,TT2	Duplicated homeodomain-like superfamily protein
Potri.012G015100	63	9	0.00819	12	0.0446		AT5G24270.1	ATSOS3,CBL4,SOS3	Calcium-binding EF-hand family protein
Potri.001G327900	35	10	0.00809	1070	0.0402
Potri.003G130400	184	11	0.00807	79	0.0435		AT4G23460.1		Adaptin family protein
Potri.002G163400	107	12	0.00801	2	0.0456		AT1G01490.1		Heavy metal transport/detoxification superfamily protein
Potri.014G017300	111	13	0.00782	32	0.0441	C2H2	AT1G27730.1	STZ,ZAT10	salt tolerance zinc finger	Yes
Potri.T043300	30	14	0.00772	1028	0.0403		AT3G27030.1
Potri.007G096000	101	15	0.0077	34	0.044		AT5G65270.1	AtRABA4a,RABA4a	RAB GTPase homolog A4A
Potri.006G016200	127	16	0.00769	21	0.0443	GRAS	AT4G17230.1	SCL13	SCARECROW-like 13
Potri.004G105700	27	17	0.00768	1241	0.04		AT5G15900.1	TBL19	TRICHOME BIREFRINGENCE-LIKE 19
Potri.019G063600	117	18	0.00748	31	0.0441		AT4G10260.1		pfkB-like carbohydrate kinase family protein
Potri.015G044600	55	19	0.00722	12944	0.0266		AT1G18370.1	ATNACK1,HIK,NACK1	ATP binding microtubule motor family protein
Potri.007G146600	42	20	0.00721	33	0.044		AT2G44100.1	AT-GDI1,ATGDI1,GDI1	guanosine nucleotide diphosphate dissociation inhibitor 1
Potri.006G211000	29	21	0.00709	3560	0.0373		AT2G36210.1		SAUR-like auxin-responsive protein family
Potri.002G049500	76	22	0.00678	73	0.0435		AT3G51895.1	AST12,SULTR3;1	sulfate transporter 3;1	Yes
Potri.010G050900	51	23	0.00657	56	0.0437		AT1G24530.1		Transducin/WD40 repeat-like superfamily protein
Potri.004G053000	33	24	0.00641	1487	0.0396		AT2G33990.1	iqd9	IQ-domain 9
Potri.006G145100	58	25	0.0064	265	0.0422	NF-YA	AT1G72830.1	ATHAP2C,HAP2C,NF-YA3	nuclear factor Y, subunit A3
Potri.019G053800	70	26	0.00638	23	0.0443		AT5G16450.1		Ribonuclease E inhibitor RraA/Dimethylmenaquinone methyltransferase
Potri.017G155300	52	27	0.00635	101	0.0432		AT1G17840.1	ABCG11,ATWBC11,COF1,DSO,WBC11	white-brown complex homolog protein 11
Potri.005G251800	90	28	0.0063	42	0.0439		AT4G38350.1		Patched family protein
Potri.014G044000	94	29	0.00618	84	0.0435		AT2G44620.1	MTACP-1,MTACP1	mitochondrial acyl carrier protein 1
Potri.018G150200	79	30	0.00614	20	0.0444		AT1G06330.1		Heavy metal transport/detoxification superfamily protein
Potri.001G090600	70	31	0.00602	223	0.0424		AT5G42080.1	ADL1,ADL1A,AG68,DL1,DRP1A,RSW9	dynamin-like protein
Potri.001G069100	15	32	0.00601	10821	0.0307		AT3G61110.1	ARS27A,RS27A	ribosomal protein S27
Potri.010G138600	28	33	0.00594	50	0.0438		AT1G69040.2	ACR4	ACT domain repeat 4
Potri.002G136400	114	34	0.00581	405	0.0418	HD-ZIP	AT3G60390.1	HAT3	homeobox-leucine zipper protein 3
Potri.008G042100	39	35	0.00576	90	0.0433		AT4G25030.1
Potri.003G217500	46	36	0.00575	18	0.0444
Potri.016G070800	20	37	0.0056	12128	0.0286		AT4G31400.1	CTF7	damaged DNA binding;DNA-directed DNA polymerases
Potri.005G079800	46	38	0.00559	116	0.0431		AT4G39700.1		Heavy metal transport/detoxification superfamily protein
Potri.005G001300	69	39	0.00555	3	0.0454		AT3G62020.1	GLP10	germin-like protein 10
Potri.T146000	50	40	0.00554	367	0.0419	Dof	AT1G21340.1		Dof-type zinc finger DNA-binding family protein
Potri.006G264500	122	41	0.00539	283	0.0421		AT5G10840.1		Endomembrane protein 70 protein family
Potri.018G015100	70	42	0.00534	53	0.0438		AT5G10770.1		Eukaryotic aspartyl protease family protein
Potri.007G024400	69	43	0.00523	6	0.0449		AT2G18360.1		alpha/beta-Hydrolases superfamily protein
Potri.013G066600	85	44	0.00516	66	0.0436
Potri.005G225800	77	45	0.00511	557	0.0413	NAC	AT4G28530.1	anac074,NAC074	NAC domain containing protein 74
Potri.013G027800	53	47	0.00508	8	0.0448		AT5G27360.1	SFP2	Major facilitator superfamily protein
Potri.002G241500	107	46	0.00508	19	0.0444		AT2G02850.1	ARPN	plantacyanin
Potri.009G102500	102	48	0.00502	1578	0.0394		AT2G15680.1		Calcium-binding EF-hand family protein
Potri.015G027700	83	49	0.00493	448	0.0416		AT3G16520.3	UGT88A1	UDP-glucosyl transferase 88A1
Potri.001G398000	29	50	0.0049	9165	0.0326		AT1G53163.1
Potri.010G101500	18	51	0.00484	1736	0.0392		AT2G35585.1
Potri.007G033400	52	52	0.00484	318	0.042		AT2G23690.1			Yes
Potri.015G038400	15	53	0.00474	2210	0.0386		AT5G07900.1		Mitochondrial transcription termination factor family protein
Potri.012G085700	113	54	0.00473	239	0.0423		AT4G24690.1		ubiquitin-associated (UBA)/TS-N domain-containing protein / octicosapeptide/Phox/Bemp1 (PB1) domain-containing protein
Potri.013G058700	17	56	0.00471	13225	0.0256		AT1G54385.1		ARM repeat superfamily protein
Potri.010G207200	80	57	0.0047	276	0.0422		AT2G28760.1	UXS6	UDP-XYL synthase 6
Potri.015G142500	69	58	0.00469	1	0.0459		AT3G22942.1	AGG2	G-protein gamma subunit 2
Potri.017G087700	64	59	0.00466	879	0.0406		AT5G39510.1	ATVTI11,ATVTI1A,SGR4,VTI11,VTI1A,ZIG,ZIG1	Vesicle transport v-SNARE family protein
Potri.013G014400	28	60	0.00462	220	0.0424		AT4G15920.1		Nodulin MtN3 family protein
Potri.004G217500	11	61	0.00461	5295	0.0358		AT2G27970.1	CKS2	CDK-subunit 2
Potri.003G067400	45	62	0.00459	9729	0.032		ATCG00640.1		ribosomal protein L33
Potri.018G136900	118	63	0.00455	72	0.0435		AT4G33420.1		Peroxidase superfamily protein
Potri.002G080000	32	64	0.00454	13178	0.0258		AT1G44110.1	CYCA1;1	Cyclin A1;1
Potri.010G096400	7	65	0.00452	1777	0.0391		AT1G60060.1		Serine/threonine-protein kinase WNK (With No Lysine)-related
Potri.004G234500	36	67	0.00451	113	0.0431		AT5G45320.1
Potri.002G018200	18	66	0.00451	11644	0.0295		AT1G20180.1		Protein of unknown function (DUF677)
Potri.014G159500	64	69	0.0045	98	0.0432	C3H	AT1G04990.1		Zinc finger C-x8-C-x5-C-x3-H type family protein
Potri.002G077300	62	68	0.0045	586	0.0413		AT1G21550.1		Calcium-binding EF-hand family protein
Potri.012G035200	92	70	0.00448	17	0.0444		AT5G52900.1
Potri.014G008100	22	71	0.00447	12166	0.0286	AP2	AT4G37750.1	ANT,CKC,CKC1,DRG	Integrase-type DNA-binding superfamily protein
Potri.006G206400	37	72	0.00446	1358	0.0398		AT3G51680.1		NAD(P)-binding Rossmann-fold superfamily protein
Potri.002G098600	54	73	0.0044	3571	0.0372		AT4G08950.1	EXO	Phosphate-responsive 1 family protein
Potri.003G133500	19	74	0.00439	958	0.0404		AT1G64080.1
Potri.005G162500	54	75	0.00437	44	0.0439		AT1G78290.2	SNRK2-8,SNRK2.8,SRK2C	Protein kinase superfamily protein
Potri.003G070600	52	76	0.00434	791	0.0408		AT3G14200.1		Chaperone DnaJ-domain superfamily protein	Yes
Potri.013G142300	24	77	0.00433	8457	0.0333		ATCG00180.1		DNA-directed RNA polymerase family protein
Potri.001G404400	82	78	0.00432	180	0.0426	NAC	AT3G15510.1	ANAC056,ATNAC2,NAC2,NARS1	NAC domain containing protein 2
Potri.008G126600	171	79	0.00432	228	0.0424		AT5G08680.1		ATP synthase alpha/beta family protein
Potri.017G112300	42	80	0.00429	5519	0.0356	MYB	AT2G37630.1	AS1,ATMYB91,ATPHAN,MYB91	myb-like HTH transcriptional regulator family protein
Potri.002G034400	38	81	0.00428	3646	0.0372		AT1G75280.1		NmrA-like negative transcriptional regulator family protein
Potri.013G106700	53	83	0.00427	178	0.0426		AT1G22540.1		Major facilitator superfamily protein
Potri.016G013200	60	82	0.00427	131	0.0429		AT4G22370.1
Potri.013G145400	32	84	0.00425	789	0.0408		AT4G28190.2	ULT,ULT1	Developmental regulator, ULTRAPETALA
Potri.T124000	55	85	0.00423	70	0.0436		AT1G24530.1		Transducin/WD40 repeat-like superfamily protein
Potri.010G060700	102	88	0.00422	39	0.044		AT1G67400.1		ELMO/CED-12 family protein
Potri.012G058300	73	86	0.00422	40	0.044		AT5G23100.1		Protein of unknown function, DUF617
Potri.011G155600	138	87	0.00422	110	0.0431		AT5G36110.1	CYP716A1	cytochrome P450, family 716, subfamily A, polypeptide 1	Yes
Potri.013G005600	112	89	0.00421	43	0.0439		AT1G10630.1	ARFA1F,ATARFA1F	ADP-ribosylation factor A1F
Potri.014G069900	20	91	0.0042	3883	0.037
Potri.006G052800	78	92	0.00413	71	0.0436		AT3G57520.1	AtSIP2,SIP2	seed imbibition 2
Potri.001G307300	3	93	0.00411	10896	0.0306		AT5G17680.1		disease resistance protein (TIR-NBS-LRR class), putative
Potri.007G073800	149	94	0.00409	10	0.0447		AT3G19940.1		Major facilitator superfamily protein
Potri.008G119200	40	96	0.00408	38	0.044		AT3G25855.1		Copper transport protein family
Potri.001G112500	52	95	0.00408	152	0.0428		AT4G22920.1	ATNYE1,NYE1	non-yellowing 1
Potri.001G070200	119	97	0.00407	96	0.0432		AT5G32450.1		RNA binding (RRM/RBD/RNP motifs) family protein
Potri.003G152300	34	98	0.00406	917	0.0405
Potri.009G018600	19	100	0.00405	10838	0.0307		AT5G12110.1		Glutathione S-transferase, C-terminal-like;Translation elongation factor EF1B/ribosomal protein S6
Potri.009G068800	97	101	0.00404	52	0.0438		AT5G12235.1	CLE22	CLAVATA3/ESR-RELATED 22	Yes
Potri.002G085100	47	102	0.00402	467	0.0416		AT1G21890.1		nodulin MtN21 /EamA-like transporter family protein	Yes
Potri.006G252200	58	103	0.00401	814	0.0407		AT2G18660.1	PNP-A	plant natriuretic peptide A
Potri.015G128500	21	104	0.004	1084	0.0402		AT4G25250.1		Plant invertase/pectin methylesterase inhibitor superfamily protein
Potri.004G161000	70	105	0.00398	2959	0.0378	DBB	AT4G39070.1		B-box zinc finger family protein
Potri.006G093000	36	106	0.00396	250	0.0423		AT3G54000.1
Potri.012G098400	21	107	0.00395	2199	0.0386		AT4G24920.1		secE/sec61-gamma protein transport protein
Potri.011G162500	87	109	0.00393	126	0.043		AT5G23860.1	TUB8	tubulin beta 8
Potri.008G129100	117	108	0.00393	139	0.0429		AT1G23040.1		hydroxyproline-rich glycoprotein family protein
Potri.007G025200	63	111	0.00389	45	0.0439	MYB_related	AT4G39250.1	ATRL1,RL1,RSM2	RAD-like 1
Potri.001G120000	66	112	0.00387	275	0.0422	NAC	AT1G12260.1	ANAC007,EMB2749,NAC007,VND4	NAC 007
Potri.014G125100	48	113	0.00387	12967	0.0265		AT1G02730.1	ATCSLD5,CSLD5,SOS6	cellulose synthase-like D5
Potri.002G223100	124	114	0.00385	65	0.0436
Potri.009G118600	21	115	0.00378	5012	0.036
Potri.011G123500	75	116	0.00377	1592	0.0394	NAC	AT3G15510.1	ANAC056,ATNAC2,NAC2,NARS1	NAC domain containing protein 2
Potri.T092000	98	117	0.00375	1005	0.0404		AT3G05660.1	AtRLP33,RLP33	receptor like protein 33
Potri.015G070700	71	119	0.00374	581	0.0413		AT1G19020.1
Potri.009G068700	54	118	0.00374	4	0.0449
Potri.008G142500	42	120	0.00372	91	0.0433	C2H2	AT2G02070.1	AtIDD5,IDD5	indeterminate(ID)-domain 5
Potri.014G140300	48	121	0.00372	655	0.0411		AT5G13870.1	EXGT-A4,XTH5	xyloglucan endotransglucosylase/hydrolase 5
Potri.006G018500	56	122	0.00371	592	0.0413
Potri.017G123700	22	124	0.0037	551	0.0414		AT3G45980.1	H2B,HTB9	Histone superfamily protein
Potri.004G094000	116	123	0.0037	14	0.0446		AT3G03280.1
Potri.009G045900	129	125	0.00369	2888	0.0379	M-type	AT5G60440.1	AGL62	AGAMOUS-like 62
Potri.011G139700	97	126	0.00365	7	0.0449		AT1G17230.1		Leucine-rich receptor-like protein kinase family protein
Potri.011G047500	86	128	0.00361	1905	0.039	Dof	AT5G60850.1	OBP4	OBF binding protein 4
Potri.007G061500	45	127	0.00361	817	0.0407		AT2G17800.1	ARAC1,ATGP2,ATRAC1,ATROP3,ROP3	Arabidopsis RAC-like 1
Potri.T080100	39	129	0.0036	5708	0.0355
Potri.014G012100	82	130	0.00359	677	0.041		AT5G65840.1		Thioredoxin superfamily protein
Potri.010G011400	74	132	0.00357	67	0.0436		AT5G49130.1		MATE efflux family protein
Potri.007G133800	61	131	0.00357	337	0.042		AT2G30700.1
Potri.015G036000	52	133	0.00353	1204	0.04		AT3G17880.1	ATHIP2,ATTDX,HIP,TDX	tetraticopeptide domain-containing thioredoxin
Potri.008G132100	83	134	0.00352	46	0.0439		AT2G01600.1		ENTH/ANTH/VHS superfamily protein
Potri.012G015300	71	135	0.0035	13	0.0446
Potri.018G029200	23	136	0.00348	1825	0.0391		AT4G32400.1	ATBT1,EMB104,EMB42,SHS1	Mitochondrial substrate carrier family protein
Potri.T093500	58	138	0.00347	1755	0.0392		AT4G30320.1		CAP (Cysteine-rich secretory proteins, Antigen 5, and Pathogenesis-related 1 protein) superfamily protein
Potri.003G030900	136	137	0.00347	186	0.0426		AT1G80460.1	GLI1,NHO1	Actin-like ATPase superfamily protein
Potri.015G027800	106	140	0.00346	572	0.0413		AT3G16520.3	UGT88A1	UDP-glucosyl transferase 88A1
Potri.016G142200	62	139	0.00346	1161	0.0401		AT3G05975.1		Late embryogenesis abundant (LEA) hydroxyproline-rich glycoprotein family
Potri.009G061400	111	141	0.00345	28	0.0442
Potri.001G028100	10	145	0.00344	2774	0.038		AT5G13500.1
Potri.002G097500	24	144	0.00344	3080	0.0377		AT1G26480.1	GF14 IOTA,GRF12	general regulatory factor 12
Potri.014G117100	123	143	0.00344	104	0.0432		AT5G19730.1		Pectin lyase-like superfamily protein
Potri.010G169300	60	142	0.00344	701	0.041		AT1G69588.1	CLE45	CLAVATA3/ESR-RELATED 45
Potri.012G104300	54	146	0.00343	825	0.0407		AT4G25040.1		Uncharacterised protein family (UPF0497)
Potri.006G273600	20	151	0.00341	263	0.0422
Potri.019G086100	24	150	0.00341	1816	0.0391		AT1G71870.1		MATE efflux family protein
Potri.001G154500	105	149	0.00341	11	0.0446		AT2G25410.1		RING/U-box superfamily protein
Potri.014G071200	141	148	0.00341	5	0.0449		AT3G60890.2	ZPR2	protein binding
Potri.003G103200	54	147	0.00341	1131	0.0401		AT3G17380.1		TRAF-like family protein
Potri.001G258400	94	153	0.0034	2045	0.0388	C3H	AT5G12850.1		CCCH-type zinc finger protein with ARM repeat domain
Potri.012G125500	111	155	0.00339	1032	0.0403		AT5G05010.1		clathrin adaptor complexes medium subunit family protein
Potri.001G016300	23	154	0.00339	7248	0.0343		AT5G12890.1		UDP-Glycosyltransferase superfamily protein
Potri.001G372300	58	156	0.00338	502	0.0415	HD-ZIP	AT2G34710.1	ATHB-14,ATHB14,PHB,PHB-1D	Homeobox-leucine zipper family protein / lipid-binding START domain-containing protein
Potri.001G303600	55	157	0.00338	69	0.0436		AT4G34131.1	UGT73B3	UDP-glucosyl transferase 73B3
Potri.001G010600	51	158	0.00337	478	0.0416		AT2G31945.1
Potri.014G026700	59	160	0.00336	142	0.0429		AT5G67090.1		Subtilisin-like serine endopeptidase family protein
Potri.014G088000	44	159	0.00336	1385	0.0397		AT1G01580.1	ATFRO2,FRD1,FRO2	ferric reduction oxidase 2
Potri.001G402400	64	162	0.00335	1264	0.0399		AT5G53760.1	ATMLO11,MLO11	Seven transmembrane MLO family protein
Potri.013G042700	93	161	0.00335	175	0.0427		AT2G30620.1		winged-helix DNA-binding transcription factor family protein
Potri.005G026900	143	164	0.00334	311	0.0421		AT3G05420.1	ACBP4	acyl-CoA binding protein 4
Potri.001G314200	22	163	0.00334	3006	0.0377		AT2G32720.1	ATCB5-B,B5 #4,CB5-B	cytochrome B5 isoform B
Potri.001G075400	77	165	0.00332	1232	0.04	MYB	AT3G12720.1	ATMYB67,ATY53,MYB67	myb domain protein 67
Potri.001G298300	71	166	0.00332	1549	0.0395		AT2G14960.1	GH3.1	Auxin-responsive GH3 family protein
Potri.018G079600	42	168	0.00331	832	0.0407		AT1G60770.1		Tetratricopeptide repeat (TPR)-like superfamily protein
Potri.001G115400	104	167	0.00331	1165	0.0401		AT4G22790.1		MATE efflux family protein	Yes
Potri.005G223300	73	171	0.0033	129	0.043	ERF	AT3G23240.1	ATERF1,ERF1	ethylene response factor 1
Potri.018G053900	10	172	0.0033	1625	0.0394		AT2G26070.1	RTE1	Protein of unknown function (DUF778)
Potri.010G252400	68	170	0.0033	2548	0.0382		AT1G16860.1		Ubiquitin-specific protease family C19-related protein
Potri.016G004800	94	169	0.0033	1804	0.0391		AT4G26590.1	ATOPT5,OPT5	oligopeptide transporter 5
Potri.009G034500	105	173	0.00329	60	0.0437		AT2G29130.1	ATLAC2,LAC2	laccase 2
Potri.003G141100	79	174	0.00328	3487	0.0373		AT4G10955.1		alpha/beta-Hydrolases superfamily protein
Potri.014G043700	68	177	0.00327	197	0.0425		AT2G13560.1	NAD-ME1	NAD-dependent malic enzyme 1
Potri.003G176700	48	176	0.00327	281	0.0421		AT5G13930.1	ATCHS,CHS,TT4	Chalcone and stilbene synthase family protein
Potri.014G017200	121	178	0.00325	247	0.0423		AT1G27450.1	APT1,ATAPT1	adenine phosphoribosyl transferase 1
Potri.004G172000	51	179	0.00324	693	0.041		AT4G38690.1		PLC-like phosphodiesterases superfamily protein
Potri.001G354700	52	180	0.00323	570	0.0413		AT4G18060.1		SH3 domain-containing protein
Potri.006G167700	19	182	0.0032	10593	0.031	AP2	AT5G57390.1	AIL5,CHO1,EMK	AINTEGUMENTA-like 5
Potri.001G279500	55	183	0.0032	6345	0.035		AT3G51780.1	ATBAG4,BAG4	BCL-2-associated athanogene 4
Potri.006G127900	62	181	0.0032	9	0.0447		AT5G03230.1		Protein of unknown function, DUF584
Potri.001G207600	50	187	0.00319	5720	0.0355
Potri.001G302700	35	186	0.00319	170	0.0427
Potri.011G114600	53	185	0.00319	26	0.0442		AT2G20562.1
Potri.010G224300	69	184	0.00319	3355	0.0374		AT5G03300.1	ADK2	adenosine kinase 2
Potri.006G092000	71	188	0.00318	189	0.0426		AT2G37900.1		Major facilitator superfamily protein
Potri.006G198800	123	189	0.00316	451	0.0416		AT5G06570.1		alpha/beta-Hydrolases superfamily protein
Potri.015G083400	18	190	0.00315	304	0.0421		AT3G48240.1		Octicosapeptide/Phox/Bem1p family protein
Potri.001G098800	54	192	0.00311	1016	0.0403		AT4G09740.1	AtGH9B14,GH9B14	glycosyl hydrolase 9B14
Potri.009G089600	68	193	0.00309	106	0.0432	LBD	AT3G49940.1	LBD38	LOB domain-containing protein 38
Potri.001G388200	26	195	0.00307	11751	0.0293
Potri.017G036700	27	194	0.00307	1521	0.0395		AT5G40390.1	SIP1	Raffinose synthase family protein
Potri.004G178600	70	196	0.00306	389	0.0418		AT2G16980.2		Major facilitator superfamily protein
Potri.007G065400	70	197	0.00305	109	0.0431	NAC	AT1G56010.2	anac021,ANAC022,NAC1	NAC domain containing protein 1
Potri.005G011200	10	199	0.00305	3556	0.0373		AT1G09310.1		Protein of unknown function, DUF538
Potri.017G000800	84	198	0.00305	137	0.0429		AT4G02600.1	ATMLO1,MLO1	Seven transmembrane MLO family protein
Potri.008G118900	37	204	0.00303	542	0.0414		AT5G42740.1		Sugar isomerase (SIS) family protein
Potri.003G117900	53	203	0.00303	1036	0.0403		AT3G17675.1		Cupredoxin superfamily protein
Potri.009G070100	69	202	0.00303	62	0.0437		AT5G19410.1		ABC-2 type transporter family protein
Potri.006G017700	47	201	0.00303	916	0.0405		AT5G41761.1
Potri.012G134900	91	200	0.00303	80	0.0435		AT5G51970.1		GroES-like zinc-binding alcohol dehydrogenase family protein
Potri.018G028000	126	206	0.00302	680	0.041	ERF	AT5G25390.2	SHN2	Integrase-type DNA-binding superfamily protein
Potri.006G066500	51	205	0.00302	456	0.0416		AT5G20400.1		2-oxoglutarate (2OG) and Fe(II)-dependent oxygenase superfamily protein
Potri.010G213000	35	208	0.00301	662	0.0411		AT3G55120.1	A11,CFI,TT5	Chalcone-flavanone isomerase family protein
Potri.001G352300	97	207	0.00301	4393	0.0365		AT2G34410.1		O-acetyltransferase family protein
Potri.014G019600	115	213	0.003	47	0.0438		AT4G24220.1	AWI31,VEP1	NAD(P)-binding Rossmann-fold superfamily protein
Potri.010G141400	43	212	0.003	130	0.0429		AT5G49360.1	ATBXL1,BXL1	beta-xylosidase 1
Potri.010G086700	59	211	0.003	838	0.0407		AT3G22520.1
Potri.003G077600	80	210	0.003	88	0.0434		AT4G17330.1	ATG2484-1,G2484-1	G2484-1 protein
Potri.014G162800	106	209	0.003	191	0.0426
Potri.005G055300	63	216	0.00298	61	0.0437	WRKY	AT3G04670.1	ATWRKY39,WRKY39	WRKY DNA-binding protein 39
Potri.013G103200	123	218	0.00298	82	0.0435		AT1G72180.1		Leucine-rich receptor-like protein kinase family protein
Potri.T097300	100	217	0.00298	3722	0.0371		AT1G11330.2		S-locus lectin protein kinase family protein
Potri.011G164900	60	215	0.00298	369	0.0419		AT5G56020.1		Got1/Sft2-like vescicle transport protein family
Potri.013G017400	50	221	0.00297	237	0.0423		AT1G02900.1	ATRALF1,RALF1,RALFL1	rapid alkalinization factor 1
Potri.002G247600	48	220	0.00297	675	0.0411
Potri.005G236200	49	219	0.00297	2107	0.0387		AT1G19870.1	iqd32	IQ-domain 32
Potri.006G256200	46	222	0.00295	875	0.0406		AT5G11150.1	ATVAMP713,VAMP713	vesicle-associated membrane protein 713
Potri.018G008500	5	225	0.00294	11102	0.0304	WRKY	AT4G31550.2	ATWRKY11,WRKY11	WRKY DNA-binding protein 11
Potri.001G118500	55	224	0.00294	1475	0.0396		AT4G12320.1	CYP706A6	cytochrome P450, family 706, subfamily A, polypeptide 6
Potri.001G056300	33	223	0.00294	30	0.0441		AT1G67330.1		Protein of unknown function (DUF579)
Potri.016G040900	29	229	0.00293	865	0.0406		AT3G10190.1		Calcium-binding EF-hand family protein
Potri.009G038300	134	228	0.00293	219	0.0424		AT5G02020.2
Potri.013G134800	154	227	0.00293	48	0.0438		AT3G51000.1		alpha/beta-Hydrolases superfamily protein
Potri.001G127300	45	226	0.00293	301	0.0421		AT1G31650.1	ATROPGEF14,ROPGEF14	RHO guanyl-nucleotide exchange factor 14
Potri.001G096800	84	230	0.00292	97	0.0432		AT1G64160.1		Disease resistance-responsive (dirigent-like protein) family protein
Potri.010G238800	20	232	0.00291	2047	0.0388		AT2G16710.1		Iron-sulphur cluster biosynthesis family protein
Potri.001G197200	134	231	0.00291	516	0.0414		AT1G60970.1		SNARE-like superfamily protein
Potri.015G140700	25	234	0.0029	217	0.0424
Potri.015G059100	61	233	0.0029	397	0.0418		AT1G26355.1	SP1L1	SPIRAL1-like1
Potri.010G107900	20	235	0.00288	766	0.0409		AT1G70670.1		Caleosin-related family protein
Potri.003G026900	59	236	0.00287	224	0.0424		AT3G14460.1		LRR and NB-ARC domains-containing disease resistance protein
Potri.004G095900	61	238	0.00286	351	0.0419		AT5G16210.1		HEAT repeat-containing protein
Potri.008G152200	113	237	0.00286	3715	0.0371		AT5G43150.1
Potri.001G121900	58	240	0.00284	379	0.0418		AT4G12520.1		Bifunctional inhibitor/lipid-transfer protein/seed storage 2S albumin superfamily protein
Potri.017G131100	125	239	0.00284	214	0.0425		AT5G37600.1	ATGLN1;1,ATGSR1,GLN1;1,GSR 1	glutamine synthase clone R1
Potri.005G253500	51	243	0.00282	3695	0.0371		AT5G42360.1		Galactose oxidase/kelch repeat superfamily protein
Potri.017G029700	73	242	0.00282	2021	0.0388		AT2G43290.1	MSS3	Calcium-binding EF-hand family protein
Potri.005G191400	96	241	0.00282	474	0.0416		AT1G43670.1		Inositol monophosphatase family protein
Potri.010G115900	145	246	0.00281	2352	0.0384
Potri.002G009400	14	245	0.00281	709	0.041		AT1G76360.1		Protein kinase superfamily protein
Potri.001G383500	50	244	0.00281	320	0.042		AT1G78570.1	ATRHM1,RHM1,ROL1	rhamnose biosynthesis 1
Potri.007G069600	97	247	0.00278	119	0.0431		AT5G37600.1	ATGLN1;1,ATGSR1,GLN1;1,GSR 1	glutamine synthase clone R1
Potri.001G379300	28	250	0.00277	1794	0.0391
Potri.006G018900	35	249	0.00277	1454	0.0396		AT4G16380.2		Heavy metal transport/detoxification superfamily protein
Potri.002G011700	25	248	0.00277	690	0.041		AT4G35240.1		Protein of unknown function (DUF630 and DUF632)
Potri.008G058000	49	251	0.00277	468	0.0416		AT2G39710.1		Eukaryotic aspartyl protease family protein	Yes
Potri.001G094800	95	252	0.00276	2112	0.0387	ERF	AT4G23750.1	CRF2,TMO3	cytokinin response factor 2
Potri.003G143200	71	253	0.00275	4928	0.0361		AT4G10840.1		Tetratricopeptide repeat (TPR)-like superfamily protein
Potri.011G122900	74	254	0.00274	3729	0.0371		AT4G27430.1	CIP7	COP1-interacting protein 7
Potri.004G038800	43	255	0.00272	469	0.0416	Dof	AT5G60850.1	OBP4	OBF binding protein 4	Yes
Potri.007G115100	19	256	0.00272	9390	0.0324	MIKC	AT4G24540.1	AGL24	AGAMOUS-like 24
Potri.015G144300	32	260	0.00271	10248	0.0314		AT3G48970.1		Heavy metal transport/detoxification superfamily protein
Potri.017G038000	11	259	0.00271	3252	0.0375		AT1G05260.1	RCI3,RCI3A	Peroxidase superfamily protein
Potri.018G099900	34	258	0.00271	3199	0.0376		AT1G22450.1	ATCOX6B2,COX6B	cytochrome C oxidase 6B
Potri.006G194500	46	257	0.00271	347	0.0419		AT3G58050.1
Potri.008G132500	76	263	0.0027	608	0.0412		AT1G70730.1		Phosphoglucomutase/phosphomannomutase family protein
Potri.018G114200	60	262	0.0027	623	0.0412		AT5G62865.1
Potri.T117100	21	261	0.0027	8379	0.0334		AT3G44480.1	cog1,RPP1	Disease resistance protein (TIR-NBS-LRR class) family
Potri.004G150000	26	266	0.00269	12202	0.0285		AT5G66600.4		Protein of unknown function, DUF547
Potri.001G303000	38	265	0.00269	251	0.0423		AT4G34131.1	UGT73B3	UDP-glucosyl transferase 73B3
Potri.002G000500	85	264	0.00269	450	0.0416		AT1G76670.1		Nucleotide-sugar transporter family protein
Potri.006G092800	84	269	0.00268	686	0.041		AT1G60070.1		Adaptor protein complex AP-1, gamma subunit
Potri.002G018000	38	268	0.00268	1985	0.0389		AT5G42180.1		Peroxidase superfamily protein
Potri.009G118100	89	267	0.00268	15	0.0445		AT4G39230.1		NmrA-like negative transcriptional regulator family protein
Potri.004G028000	87	271	0.00267	907	0.0406		AT4G21380.1	ARK3,RK3	receptor kinase 3
Potri.001G337600	75	270	0.00267	57	0.0437		AT5G40740.1
Potri.004G146800	66	272	0.00266	190	0.0426		AT3G11800.1
Potri.010G130500	17	274	0.00265	673	0.0411
Potri.017G049300	38	273	0.00265	195	0.0426		AT4G33565.1		RING/U-box superfamily protein
Potri.015G048000	14	277	0.00263	6584	0.0348	bHLH	AT5G08130.2	BIM1	basic helix-loop-helix (bHLH) DNA-binding superfamily protein
Potri.T092600	41	276	0.00263	980	0.0404		AT4G27190.1		NB-ARC domain-containing disease resistance protein
Potri.001G352500	34	275	0.00263	267	0.0422		AT4G18160.1	ATKCO6,ATTPK3,KCO6,TPK3	Ca2+ activated outward rectifying K+ channel 6
Potri.003G161200	13	279	0.00262	10893	0.0306		AT3G61110.1	ARS27A,RS27A	ribosomal protein S27
Potri.005G174000	33	278	0.00262	7395	0.0342		AT1G77690.1	LAX3	like AUX1 3
Potri.012G105500	44	281	0.00261	1837	0.0391		AT1G28110.1	SCPL45	serine carboxypeptidase-like 45
Potri.001G080400	11	280	0.00261	7606	0.034		AT1G02130.1	ARA-5,ARA5,ATRAB1B,ATRABD2A,RA-5,RABD2A	RAS 5
Potri.006G112200	7	284	0.0026	2641	0.0381		AT5G01990.1		Auxin efflux carrier family protein
Potri.005G073300	32	282	0.0026	235	0.0424		AT1G22410.1		Class-II DAHP synthetase family protein
Potri.018G063900	71	283	0.0026	866	0.0406		AT3G14225.1	GLIP4	GDSL-motif lipase 4	Yes
Potri.011G150200	71	286	0.00259	1156	0.0401		AT4G10500.1		2-oxoglutarate (2OG) and Fe(II)-dependent oxygenase superfamily protein
Potri.015G062000	19	285	0.00259	720	0.041		AT5G61390.1		Polynucleotidyl transferase, ribonuclease H-like superfamily protein
Potri.011G018400	15	288	0.00258	3812	0.037		AT3G54070.1		Ankyrin repeat family protein
Potri.014G026100	70	287	0.00258	83	0.0435		AT4G02630.1		Protein kinase superfamily protein
Potri.003G073800	90	290	0.00257	876	0.0406		AT3G14360.1		alpha/beta-Hydrolases superfamily protein
Potri.006G019300	32	289	0.00257	447	0.0417		AT4G16380.1		Heavy metal transport/detoxification superfamily protein
Potri.013G129900	39	291	0.00256	2358	0.0384		AT4G32480.1		Protein of unknown function (DUF506)	Yes
Potri.002G136700	22	292	0.00254	5379	0.0357		AT2G35680.1		Phosphotyrosine protein phosphatases superfamily protein
Potri.001G349600	23	295	0.00253	2827	0.0379		AT5G14700.1		NAD(P)-binding Rossmann-fold superfamily protein
Potri.010G117500	68	294	0.00253	36	0.044		AT1G15110.1		phosphatidyl serine synthase family protein
Potri.010G100900	12	293	0.00253	1099	0.0402		AT2G01980.1	ATNHX7,ATSOS1,SOS1	sodium proton exchanger, putative (NHX7) (SOS1)
Potri.010G236200	32	297	0.00252	7020	0.0345		AT3G44610.1		Protein kinase superfamily protein
Potri.018G075300	77	296	0.00252	29	0.0442		AT5G19610.1	GNL2	GNOM-like 2
Potri.002G037100	65	298	0.0025	699	0.041	NAC	AT4G28530.1	anac074,NAC074	NAC domain containing protein 74	Yes
Potri.005G075900	113	299	0.00249	559	0.0413		AT5G65020.1	ANNAT2	annexin 2
Potri.005G045800	35	304	0.00248	3196	0.0376		AT4G12300.1	CYP706A4	cytochrome P450, family 706, subfamily A, polypeptide 4
Potri.002G031700	43	303	0.00248	1123	0.0401		AT2G04520.1		Nucleic acid-binding, OB-fold-like protein
Potri.016G139500	61	302	0.00248	4705	0.0363		AT3G08670.1
Potri.015G067200	48	301	0.00248	5039	0.036		AT1G74790.1		catalytics
Potri.006G082500	27	300	0.00248	398	0.0418		AT3G53620.1	AtPPa4,PPa4	pyrophosphorylase 4
Potri.013G157900	7	307	0.00247	4291	0.0366		AT2G30490.1	ATC4H,C4H,CYP73A5,REF3	cinnamate-4-hydroxylase
Potri.009G052700	91	306	0.00247	1511	0.0396		AT5G12480.1	CPK7	calmodulin-domain protein kinase 7
Potri.013G013800	127	305	0.00247	262	0.0422		AT4G15920.1		Nodulin MtN3 family protein
Potri.008G071500	106	309	0.00246	284	0.0421	LBD	AT3G11090.1	LBD21	LOB domain-containing protein 21
Potri.003G117300	99	308	0.00246	59	0.0437		AT4G22840.1		Sodium Bile acid symporter family
Potri.001G272700	44	310	0.00245	1651	0.0393		AT5G62690.1	TUB2	tubulin beta chain 2
Potri.012G001400	54	312	0.00244	1176	0.0401	NAC	AT5G61430.1	ANAC100,ATNAC5,NAC100	NAC domain containing protein 100
Potri.006G107200	100	311	0.00244	78	0.0435		AT2G40475.1
Potri.010G224200	56	313	0.00243	5956	0.0353		AT2G37040.1	ATPAL1,PAL1	PHE ammonia lyase 1
Potri.008G009500	24	317	0.00242	3904	0.037		AT1G17745.1	PGDH	D-3-phosphoglycerate dehydrogenase
Potri.008G110800	59	316	0.00242	548	0.0414		AT1G68740.1	PHO1;H1	EXS (ERD1/XPR1/SYG1) family protein
Potri.002G055600	150	315	0.00242	105	0.0432		AT3G10260.3		Reticulon family protein
Potri.003G053900	13	314	0.00242	1946	0.0389		AT1G79900.1	ATMBAC2,BAC2	Mitochondrial substrate carrier family protein
Potri.014G106600	37	320	0.00241	3893	0.037		AT5G54160.1	ATOMT1,OMT1	O-methyltransferase 1
Potri.001G033800	13	319	0.00241	1067	0.0402		AT2G03220.1	ATFT1,ATFUT1,FT1,MUR2	fucosyltransferase 1
Potri.013G128600	27	324	0.0024	12392	0.028		AT5G39740.1	OLI7,RPL5B	ribosomal protein L5 B
Potri.010G183500	119	323	0.0024	102	0.0432		AT5G05390.1	LAC12	laccase 12
Potri.001G338900	34	321	0.0024	213	0.0425		AT5G40640.1
Potri.005G218200	45	322	0.0024	804	0.0408		AT5G43700.1	ATAUX2-11,IAA4	AUX/IAA transcriptional regulator family protein	Yes
Potri.011G117500	63	327	0.00239	201	0.0425		AT1G64980.1		Nucleotide-diphospho-sugar transferases superfamily protein
Potri.010G129600	66	326	0.00239	1398	0.0397		AT1G13245.1	DVL4,RTFL17	ROTUNDIFOLIA like 17
Potri.019G100600	13	325	0.00239	1458	0.0396					Yes
Potri.015G105300	66	330	0.00238	716	0.041	ARF	AT5G62000.1	ARF1-BP,ARF2,HSS,ORE14	auxin response factor 2
Potri.001G164300	52	332	0.00238	122	0.043		AT1G72430.1		SAUR-like auxin-responsive protein family
Potri.012G051500	120	331	0.00238	188	0.0426		AT3G18170.1		Glycosyltransferase family 61 protein
Potri.001G455400	89	329	0.00238	360	0.0419		AT1G14130.1		2-oxoglutarate (2OG) and Fe(II)-dependent oxygenase superfamily protein
Potri.006G050200	97	328	0.00238	651	0.0411		AT2G41740.1	ATVLN2,VLN2	villin 2
Potri.016G006800	33	336	0.00237	419	0.0417		AT4G16390.1		pentatricopeptide (PPR) repeat-containing protein
Potri.002G103800	36	334	0.00237	928	0.0405		AT5G65430.1	14-3-3KAPPA,GF14 KAPPA,GRF8	general regulatory factor 8
Potri.005G243000	84	333	0.00237	107	0.0432		AT1G20160.1	ATSBT5.2	Subtilisin-like serine endopeptidase family protein
Potri.001G065900	42	335	0.00237	2555	0.0382		AT1G28110.1	SCPL45	serine carboxypeptidase-like 45	Yes
Potri.006G097100	116	338	0.00236	552	0.0414		AT2G38080.1	ATLMCO4,IRX12,LAC4,LMCO4	Laccase/Diphenol oxidase family protein
Potri.014G049400	74	337	0.00236	3054	0.0377		AT1G02130.1	ARA-5,ARA5,ATRAB1B,ATRABD2A,RA-5,RABD2A	RAS 5
Potri.010G046700	35	339	0.00235	54	0.0438		AT1G67910.1
Potri.009G053900	116	343	0.00234	612	0.0412	MYB	AT5G12870.1	ATMYB46,MYB46	myb domain protein 46
Potri.009G113600	107	342	0.00234	132	0.0429		AT3G18830.1	ATPLT5,ATPMT5,PMT5	polyol/monosaccharide transporter 5
Potri.004G078100	18	341	0.00234	2030	0.0388		AT1G65820.3		microsomal glutathione s-transferase, putative
Potri.006G184100	51	340	0.00234	12965	0.0265		AT4G31840.1	AtENODL15,ENODL15	early nodulin-like protein 15
Potri.017G056100	123	347	0.00233	2651	0.0381		AT3G01320.2	SNL1	SIN3-like 1
Potri.002G196900	80	346	0.00233	1050	0.0403		AT4G02090.1
Potri.001G057400	17	345	0.00233	892	0.0406		AT1G27320.1	AHK3,HK3	histidine kinase 3
Potri.005G026100	29	344	0.00233	2605	0.0381		AT1G56210.1		Heavy metal transport/detoxification superfamily protein
Potri.013G124600	25	349	0.00232	1698	0.0393		AT1G60500.1	DRP4C	Dynamin related protein 4C
Potri.007G047500	77	348	0.00232	2805	0.0379		AT4G36890.1	IRX14	Nucleotide-diphospho-sugar transferases superfamily protein
Potri.004G103800	12	353	0.00231	583	0.0413		AT5G38630.1	ACYB-1,CYB-1	cytochrome B561-1
Potri.004G130300	107	352	0.00231	1315	0.0398		AT5G15050.1		Core-2/I-branching beta-1,6-N-acetylglucosaminyltransferase family protein
Potri.019G036000	74	351	0.00231	37	0.044		AT5G19780.1	TUA5	tubulin alpha-5
Potri.015G099700	40	350	0.00231	314	0.042		AT5G50720.1	ATHVA22E,HVA22E	HVA22 homologue E
Potri.004G213300	80	356	0.0023	143	0.0429	TALE	AT2G27990.1	BLH8,PNF	BEL1-like homeodomain 8
Potri.002G169100	83	358	0.0023	74	0.0435		AT4G01050.1	TROL	thylakoid rhodanese-like
Potri.002G228600	33	357	0.0023	588	0.0413		AT2G32480.1	ARASP	ARABIDOPSIS SERIN PROTEASE
Potri.015G135500	113	355	0.0023	3638	0.0372		AT5G52060.1	ATBAG1,BAG1	BCL-2-associated athanogene 1
Potri.008G087700	79	354	0.0023	622	0.0412
Potri.012G049300	11	363	0.00229	8771	0.033		AT3G18080.1	BGLU44	B-S glucosidase 44
Potri.001G000900	18	362	0.00229	4752	0.0362		AT3G13410.1
Potri.004G214700	114	361	0.00229	58	0.0437		AT5G60800.2		Heavy metal transport/detoxification superfamily protein
Potri.001G381300	49	360	0.00229	352	0.0419		AT3G14720.1	ATMPK19,MPK19	MAP kinase 19
Potri.003G078500	112	359	0.00229	157	0.0427		AT4G17370.1		Oxidoreductase family protein
Potri.013G154100	30	364	0.00229	620	0.0412		AT2G40435.1			Yes
Potri.006G053900	60	372	0.00228	278	0.0422	C3H	AT2G41900.1		CCCH-type zinc finger protein with ARM repeat domain
Potri.005G116800	56	370	0.00228	144	0.0429	NAC	AT2G18060.1	ANAC037,VND1	vascular related NAC-domain protein 1
Potri.009G082400	52	371	0.00228	1789	0.0391		AT3G49720.1
Potri.004G150800	66	369	0.00228	307	0.0421		AT4G34320.1		Protein of unknown function (DUF677)
Potri.001G411400	34	368	0.00228	2005	0.0389		AT4G27290.1		S-locus lectin protein kinase family protein
Potri.009G065600	54	367	0.00228	2320	0.0385		AT5G48060.1		C2 calcium/lipid-binding plant phosphoribosyltransferase family protein
Potri.007G103600	70	366	0.00228	452	0.0416
Potri.005G100500	45	365	0.00228	689	0.041		AT3G51460.1	RHD4	Phosphoinositide phosphatase family protein
Potri.005G207500	40	375	0.00227	595	0.0413		AT3G59030.1	ATTT12,TT12	MATE efflux family protein
Potri.012G031900	99	374	0.00227	103	0.0432		AT5G41761.1
Potri.005G196300	49	373	0.00227	477	0.0416		AT1G22790.1
Potri.002G124800	8	376	0.00226	12382	0.0281	HSF	AT1G46264.1	AT-HSFB4,HSFB4,SCZ	heat shock transcription factor B4
Potri.005G000600	15	379	0.00226	5868	0.0354		AT3G05940.1		Protein of unknown function (DUF300)
Potri.005G192700	44	378	0.00226	454	0.0416		AT1G76770.1		HSP20-like chaperones superfamily protein
Potri.006G060800	11	377	0.00226	4971	0.0361		AT5G11090.1		serine-rich protein-related
Potri.004G163400	29	383	0.00225	4843	0.0362		AT4G34720.1	ATVHA-C1,AVA-P1,VHA-C1	ATPase, F0/V0 complex, subunit C protein
Potri.002G021800	68	382	0.00225	1142	0.0401		AT1G20010.1	TUB5	tubulin beta-5 chain
Potri.003G152700	19	381	0.00225	5670	0.0355
Potri.003G128700	36	380	0.00225	2577	0.0382		AT4G11410.1		NAD(P)-binding Rossmann-fold superfamily protein
Potri.003G113000	20	384	0.00224	1484	0.0396	NAC	AT1G12260.1	ANAC007,EMB2749,NAC007,VND4	NAC 007
Potri.002G038400	39	386	0.00223	668	0.0411		AT2G20500.1
Potri.010G034700	29	385	0.00223	1422	0.0397		AT1G69870.1	NRT1.7	nitrate transporter 1.7
Potri.018G045100	62	388	0.00222	1374	0.0398	HD-ZIP	AT4G32880.1	ATHB-8,ATHB8,HB-8	homeobox gene 8
Potri.016G088200	124	391	0.00222	286	0.0421		AT3G09740.1	ATSYP71,SYP71	syntaxin of plants 71
Potri.005G217600	32	390	0.00222	6121	0.0352		AT4G02620.1		vacuolar ATPase subunit F family protein
Potri.008G097500	44	389	0.00222	3803	0.037		AT1G13690.1	ATE1	ATPase E1
Potri.018G096100	125	387	0.00222	27	0.0442		AT5G57670.2		Protein kinase superfamily protein
Potri.016G061000	158	393	0.00221	25	0.0442		AT1G58170.1		Disease resistance-responsive (dirigent-like protein) family protein
Potri.008G105500	62	392	0.00221	1211	0.04		AT3G04690.1	ANX1	Malectin/receptor-like protein kinase family protein
Potri.015G063500	66	394	0.00221	819	0.0407		AT3G47730.1	ABCA2,ATATH1,ATH1	ATP-binding cassette A2	Yes
Potri.001G293300	86	398	0.0022	830	0.0407	Nin-like	AT2G17150.1		Plant regulator RWP-RK family protein
Potri.017G084200	126	400	0.0022	68	0.0436		AT3G01175.1		Protein of unknown function (DUF1666)
Potri.015G101000	59	399	0.0022	637	0.0411		AT1G32583.1
Potri.015G144400	39	397	0.0022	35	0.044		AT5G23850.1		Arabidopsis thaliana protein of unknown function (DUF821)
Potri.002G198800	39	396	0.0022	331	0.042		AT5G38700.1
Potri.016G112000	111	395	0.0022	1130	0.0401		AT2G38080.1	ATLMCO4,IRX12,LAC4,LMCO4	Laccase/Diphenol oxidase family protein
Potri.004G158200	100	402	0.00219	159	0.0427	bZIP	AT1G75390.1	AtbZIP44,bZIP44	basic leucine-zipper 44
Potri.015G071100	86	403	0.00219	135	0.0429
Potri.014G115300	12	401	0.00219	13164	0.0259		AT2G47140.1		NAD(P)-binding Rossmann-fold superfamily protein
Potri.003G142400	44	404	0.00218	8676	0.0331		AT4G23990.1	ATCSLG3,CSLG3	cellulose synthase like G3
Potri.016G049900	79	407	0.00216	2684	0.0381		AT5G06900.1	CYP93D1	cytochrome P450, family 93, subfamily D, polypeptide 1
Potri.006G097000	119	406	0.00216	715	0.041		AT2G38080.1	ATLMCO4,IRX12,LAC4,LMCO4	Laccase/Diphenol oxidase family protein
Potri.001G006700	25	405	0.00216	2757	0.038		AT1G55320.1	AAE18	acyl-activating enzyme 18
Potri.002G070700	39	410	0.00215	364	0.0419	Dof	AT1G21340.1		Dof-type zinc finger DNA-binding family protein
Potri.006G051500	26	411	0.00215	8416	0.0333		AT2G41760.1
Potri.005G088300	30	409	0.00215	2218	0.0386		AT5G08350.1		GRAM domain-containing protein / ABA-responsive protein-related
Potri.005G081300	115	408	0.00215	77	0.0435		AT2G01150.1	RHA2B	RING-H2 finger protein 2B	Yes
Potri.005G160900	92	413	0.00214	427	0.0417		AT1G72200.1		RING/U-box superfamily protein
Potri.002G257700	61	412	0.00214	6628	0.0348		AT1G04040.1		HAD superfamily, subfamily IIIB acid phosphatase
Potri.017G136000	22	416	0.00213	4072	0.0368		AT1G06620.1		2-oxoglutarate (2OG) and Fe(II)-dependent oxygenase superfamily protein
Potri.012G027800	89	415	0.00213	536	0.0414		AT5G53550.1	ATYSL3,YSL3	YELLOW STRIPE like 3
Potri.005G224600	41	414	0.00213	3141	0.0376		AT2G20515.1
Potri.T062200	22	419	0.00212	10137	0.0316
Potri.003G189100	171	418	0.00212	4589	0.0364		AT5G07010.1	ATST2A,ST2A	sulfotransferase 2A
Potri.008G148100	90	417	0.00212	1179	0.0401		AT2G02860.1	ATSUC3,ATSUT2,SUC3,SUT2	sucrose transporter 2
Potri.013G032700	44	421	0.00211	3702	0.0371		AT3G04945.1	LCR18	low-molecular-weight cysteine-rich 18
Potri.014G104100	9	420	0.00211	3185	0.0376
Potri.004G076500	17	423	0.0021	1309	0.0398		AT5G38280.1	PR5K	PR5-like receptor kinase
Potri.011G130400	36	422	0.0021	227	0.0424		AT5G54585.1
Potri.014G132600	71	425	0.00209	41	0.0439	NF-YB	AT2G47810.1	NF-YB5	nuclear factor Y, subunit B5
Potri.001G159300	87	428	0.00209	291	0.0421		AT5G05280.1		RING/U-box superfamily protein
Potri.003G145600	109	427	0.00209	136	0.0429		AT1G64650.1		Major facilitator superfamily protein
Potri.004G236400	73	426	0.00209	2908	0.0378
Potri.016G142900	48	424	0.00209	594	0.0413		AT1G09780.1		Phosphoglycerate mutase, 2,3-bisphosphoglycerate-independent
Potri.012G055600	33	431	0.00208	550	0.0414	MYB	AT1G68320.1	AtMYB62,BW62B,BW62C,MYB62	myb domain protein 62
Potri.005G078600	44	432	0.00208	1495	0.0396		AT1G78020.1		Protein of unknown function (DUF581)
Potri.001G431000	105	430	0.00208	2268	0.0385		AT1G17200.1		Uncharacterised protein family (UPF0497)
Potri.006G258900	27	429	0.00208	437	0.0417		AT5G25260.1		SPFH/Band 7/PHB domain-containing membrane-associated protein family	Yes
Potri.014G007200	16	433	0.00207	846	0.0407	GRF	AT2G22840.1	AtGRF1,GRF1	growth-regulating factor 1
Potri.014G145400	142	437	0.00207	390	0.0418		AT1G08660.1	MGP2	MALE GAMETOPHYTE DEFECTIVE 2
Potri.007G026100	33	436	0.00207	3038	0.0377
Potri.013G024400	35	435	0.00207	293	0.0421		AT5G64330.1	JK218,NPH3,RPT3	Phototropic-responsive NPH3 family protein
Potri.003G192200	68	434	0.00207	118	0.0431		AT3G12490.2	ATCYS6,ATCYSB,CYSB	cystatin B
Potri.002G207400	58	445	0.00206	306	0.0421		AT1G48910.1	YUC10	Flavin-containing monooxygenase family protein
Potri.014G145100	79	444	0.00206	3440	0.0374		AT5G13930.1	ATCHS,CHS,TT4	Chalcone and stilbene synthase family protein
Potri.009G127900	81	443	0.00206	1745	0.0392		AT3G61430.1	ATPIP1,PIP1,PIP1;1,PIP1A	plasma membrane intrinsic protein 1A
Potri.001G420700	39	442	0.00206	976	0.0404		AT5G54840.1	ATSGP1,SGP1	Ras-related small GTP-binding family protein
Potri.002G047500	37	441	0.00206	317	0.042		AT3G63380.1		ATPase E1-E2 type family protein / haloacid dehalogenase-like hydrolase family protein
Potri.008G055500	103	440	0.00206	523	0.0414		AT3G12110.1	ACT11	actin-11
Potri.001G418100	48	439	0.00206	566	0.0413		AT4G27290.1		S-locus lectin protein kinase family protein
Potri.012G059500	108	438	0.00206	860	0.0406		AT1G49000.1
Potri.015G088100	37	446	0.00205	6520	0.0349		AT4G24790.1		AAA-type ATPase family protein
Potri.003G191200	86	448	0.00203	1494	0.0396		AT2G03220.1	ATFT1,ATFUT1,FT1,MUR2	fucosyltransferase 1
Potri.013G136700	48	447	0.00203	11760	0.0293		ATCG00720.1		photosynthetic electron transfer B
Potri.005G131600	13	449	0.00202	12310	0.0283	Dof	AT3G50410.1	OBP1	OBF binding protein 1
Potri.001G235500	96	456	0.00202	505	0.0415	MYB_related	AT3G46130.2	ATMYB48,ATMYB48-1,ATMYB48-2,ATMYB48-3,MYB48	myb domain protein 48
Potri.004G216500	41	459	0.00202	2541	0.0382		AT2G36830.1	GAMMA-TIP,GAMMA-TIP1,TIP1;1	gamma tonoplast intrinsic protein
Potri.001G142500	81	458	0.00202	423	0.0417		AT4G17870.1	PYR1,RCAR11	Polyketide cyclase/dehydrase and lipid transport superfamily protein
Potri.012G135000	73	457	0.00202	155	0.0428		AT5G51970.1		GroES-like zinc-binding alcohol dehydrogenase family protein
Potri.005G088700	13	455	0.00202	3706	0.0371		AT5G08350.1		GRAM domain-containing protein / ABA-responsive protein-related
Potri.012G044900	46	454	0.00202	1381	0.0397		AT3G17860.1	JAI3,JAZ3,TIFY6B	jasmonate-zim-domain protein 3
Potri.014G075100	46	453	0.00202	3147	0.0376		AT4G00720.1	ASKTHETA,ATSK32,SK32	shaggy-like protein kinase 32
Potri.002G168300	100	452	0.00202	1434	0.0397		AT3G61660.1
Potri.013G040200	200	451	0.00202	2727	0.038		AT3G63380.1		ATPase E1-E2 type family protein / haloacid dehalogenase-like hydrolase family protein
Potri.001G381100	38	450	0.00202	5761	0.0354
Potri.019G124500	37	460	0.00202	1182	0.04		AT1G73325.1		Kunitz family trypsin and protease inhibitor protein	Yes
Potri.006G278000	121	466	0.00201	264	0.0422		AT4G31330.1		Protein of unknown function, DUF599
Potri.006G183200	56	465	0.00201	165	0.0427		AT4G30610.1	BRS1,SCPL24	alpha/beta-Hydrolases superfamily protein
Potri.019G018600	43	464	0.00201	252	0.0423		AT5G28490.1	LSH1	Protein of unknown function (DUF640)
Potri.003G176900	37	463	0.00201	659	0.0411		AT5G13930.1	ATCHS,CHS,TT4	Chalcone and stilbene synthase family protein
Potri.004G117500	44	462	0.00201	462	0.0416		AT1G13680.1		PLC-like phosphodiesterases superfamily protein
Potri.005G124500	57	461	0.00201	3300	0.0375		AT5G03970.1		F-box associated ubiquitination effector family protein
Potri.001G087800	75	473	0.002	533	0.0414		AT4G10840.1		Tetratricopeptide repeat (TPR)-like superfamily protein
Potri.005G139400	48	472	0.002	1858	0.039		AT4G36945.1		PLC-like phosphodiesterases superfamily protein
Potri.014G055400	36	471	0.002	4422	0.0365		AT3G17380.1		TRAF-like family protein
Potri.004G124500	126	470	0.002	392	0.0418		AT5G15470.1	GAUT14	galacturonosyltransferase 14
Potri.018G132100	29	469	0.002	128	0.043		AT2G06925.1	ATSPLA2-ALPHA,PLA2-ALPHA	Phospholipase A2 family protein
Potri.014G027500	93	468	0.002	927	0.0405		AT5G42930.1		alpha/beta-Hydrolases superfamily protein
Potri.001G328700	157	467	0.002	3780	0.0371		AT3G27027.1		Protein of unknown function (DUF 3339)
Potri.010G036400	49	474	0.00199	752	0.0409	C2H2	AT1G10480.1	ZFP5	zinc finger protein 5
Potri.014G068400	22	478	0.00199	5318	0.0358		AT1G02000.1	GAE2	UDP-D-glucuronate 4-epimerase 2
Potri.001G409600	59	477	0.00199	49	0.0438		AT5G54585.1
Potri.002G111200	25	476	0.00199	769	0.0408		AT4G24480.1		Protein kinase superfamily protein
Potri.003G116300	55	475	0.00199	1725	0.0392		AT2G27830.1
Potri.001G011000	227	485	0.00198	2790	0.0379		AT5G19880.1		Peroxidase superfamily protein
Potri.007G102200	121	484	0.00198	257	0.0423		AT2G04160.1	AIR3	Subtilisin-like serine endopeptidase family protein
Potri.001G259200	97	483	0.00198	280	0.0422		AT1G51260.1	LPAT3	lysophosphatidyl acyltransferase 3
Potri.002G251600	63	482	0.00198	498	0.0415		AT5G48460.1		Actin binding Calponin homology (CH) domain-containing protein
Potri.017G023400	35	481	0.00198	2215	0.0386		AT5G67550.1
Potri.002G057700	48	480	0.00198	3523	0.0373		AT1G06550.1		ATP-dependent caseinolytic (Clp) protease/crotonase family protein
Potri.002G126200	23	479	0.00198	1647	0.0394		AT5G42890.1	ATSCP2,SCP2	sterol carrier protein 2
Potri.018G001600	17	493	0.00197	1095	0.0402		AT3G57560.1	NAGK	N-acetyl-l-glutamate kinase
Potri.015G078200	49	492	0.00197	638	0.0411		AT5G62960.1
Potri.001G268600	30	491	0.00197	1901	0.039		AT4G37980.1	ATCAD7,CAD7,ELI3,ELI3-1	elicitor-activated gene 3-1
Potri.007G078100	24	490	0.00197	3764	0.0371		AT4G39400.1	ATBRI1,BIN1,BRI1,CBB2,DWF2	Leucine-rich receptor-like protein kinase family protein
Potri.014G155900	9	489	0.00197	13163	0.0259		AT2G32590.1
Potri.009G082600	5	488	0.00197	2717	0.038		AT1G10070.1	ATBCAT-2,BCAT-2	branched-chain amino acid transaminase 2
Potri.002G023000	88	487	0.00197	258	0.0423		AT1G75720.2		Plant protein of unknown function (DUF827)
Potri.016G132200	48	486	0.00197	1055	0.0403		AT3G08860.1	PYD4	PYRIMIDINE 4	Yes
Potri.018G114800	103	498	0.00196	3700	0.0371
Potri.009G081200	48	497	0.00196	297	0.0421		AT5G09650.1	AtPPa6,PPa6	pyrophosphorylase 6
Potri.002G193300	11	496	0.00196	1149	0.0401		AT2G47270.1		sequence-specific DNA binding transcription factors;transcription regulators
Potri.018G062000	34	495	0.00196	13673	0.0236		AT2G26180.1	IQD6	IQ-domain 6
Potri.017G075600	70	494	0.00196	1565	0.0395		AT5G15050.1		Core-2/I-branching beta-1,6-N-acetylglucosaminyltransferase family protein
Potri.012G007100	35	501	0.00195	3318	0.0375
Potri.013G077700	54	500	0.00195	925	0.0405		AT4G27630.2	GTG2	GPCR-type G protein 2
Potri.013G007000	29	499	0.00195	658	0.0411		AT1G56580.1	SVB	Protein of unknown function, DUF538
Potri.001G281000	30	503	0.00194	402	0.0418		AT1G07090.1	LSH6	Protein of unknown function (DUF640)
Potri.006G230800	60	502	0.00194	1349	0.0398		AT5G56750.1	NDL1	N-MYC downregulated-like 1
Potri.019G081600	37	514	0.00193	163	0.0427		AT1G72040.1		P-loop containing nucleoside triphosphate hydrolases superfamily protein
Potri.006G233600	61	513	0.00193	1251	0.04		AT5G56530.1		Protein of Unknown Function (DUF239)
Potri.002G088300	16	512	0.00193	1048	0.0403		AT5G14320.2		Ribosomal protein S13/S18 family
Potri.012G055300	32	511	0.00193	5753	0.0354		AT1G48780.1
Potri.018G097200	15	510	0.00193	1259	0.0399
Potri.001G248700	50	509	0.00193	1285	0.0399		AT2G38080.1	ATLMCO4,IRX12,LAC4,LMCO4	Laccase/Diphenol oxidase family protein
Potri.010G113900	30	508	0.00193	1937	0.0389		AT1G23030.1		ARM repeat superfamily protein
Potri.002G109300	14	507	0.00193	10789	0.0308		AT1G09930.1	ATOPT2,OPT2	oligopeptide transporter 2
Potri.010G152900	12	506	0.00193	13556	0.0242		AT3G17350.1
Potri.001G141700	43	505	0.00193	1513	0.0396		AT2G36120.1	DOT1	Glycine-rich protein family
Potri.001G141600	52	504	0.00193	2242	0.0385		AT1G32690.1
Potri.005G243400	110	515	0.00192	94	0.0433	bZIP	AT4G35900.1	atbzip14,FD,FD-1	Basic-leucine zipper (bZIP) transcription factor family protein	Yes
Potri.001G218700	22	516	0.00192	12676	0.0274		AT3G52580.1		Ribosomal protein S11 family protein
Potri.008G080800	3	518	0.00191	8520	0.0332		AT1G79270.1	ECT8	evolutionarily conserved C-terminal region 8
Potri.016G112100	110	517	0.00191	810	0.0408		AT2G38080.1	ATLMCO4,IRX12,LAC4,LMCO4	Laccase/Diphenol oxidase family protein
Potri.006G219900	41	522	0.0019	1583	0.0394		AT2G05830.4		NagB/RpiA/CoA transferase-like superfamily protein
Potri.013G114700	32	521	0.0019	1007	0.0404		AT1G34355.1	ATPS1,PS1	forkhead-associated (FHA) domain-containing protein
Potri.012G014200	119	520	0.0019	433	0.0417		AT5G53390.1		O-acyltransferase (WSD1-like) family protein
Potri.009G042500	21	519	0.0019	4863	0.0362		AT2G38080.1	ATLMCO4,IRX12,LAC4,LMCO4	Laccase/Diphenol oxidase family protein
Potri.002G101400	43	526	0.00189	833	0.0407		AT4G09060.1
Potri.005G098400	137	525	0.00189	2561	0.0382		AT2G36650.1
Potri.008G149300	88	524	0.00189	991	0.0404		AT4G14220.1	RHF1A	RING-H2 group F1A
Potri.015G061800	66	523	0.00189	896	0.0406		AT5G07720.1		Galactosyl transferase GMA12/MNN10 family protein
Potri.001G307400	6	531	0.00188	8228	0.0335		AT1G05520.1		Sec23/Sec24 protein transport family protein
Potri.008G084800	14	530	0.00188	2189	0.0386		AT3G19820.1	CBB1,DIM,DIM1,DWF1,EVE1	cell elongation protein / DWARF1 / DIMINUTO (DIM)
Potri.004G235400	11	529	0.00188	11777	0.0293		AT4G19230.1	CYP707A1	cytochrome P450, family 707, subfamily A, polypeptide 1
Potri.004G153500	158	528	0.00188	162	0.0427		AT4G34450.1		coatomer gamma-2 subunit, putative / gamma-2 coat protein, putative / gamma-2 COP, putative
Potri.005G245600	122	527	0.00188	1963	0.0389		AT1G76070.1
Potri.002G105300	54	536	0.00187	822	0.0407	bHLH	AT2G41130.1		basic helix-loop-helix (bHLH) DNA-binding superfamily protein
Potri.001G124300	12	540	0.00187	4317	0.0366		AT5G51410.1		LUC7 N_terminus domain-containing protein
Potri.001G240900	43	539	0.00187	10739	0.0309		AT2G39700.1	ATEXP4,ATEXPA4,ATHEXP ALPHA 1.6,EXPA4	expansin A4
Potri.005G114400	61	538	0.00187	1607	0.0394		AT2G17940.1		Plant protein of unknown function (DUF827)
Potri.017G090700	15	537	0.00187	1941	0.0389		AT5G15460.1	MUB2	membrane-anchored ubiquitin-fold protein 2
Potri.016G101200	51	535	0.00187	385	0.0418		AT2G37730.1		Protein of unknown function (DUF604)
Potri.004G018800	26	534	0.00187	11201	0.0302		AT1G11600.1	CYP77B1	cytochrome P450, family 77, subfamily B, polypeptide 1
Potri.003G098500	48	533	0.00187	640	0.0411
Potri.017G128500	34	532	0.00187	1317	0.0398
Potri.004G161100	34	548	0.00186	6471	0.0349		AT4G39050.1		Kinesin motor family protein
Potri.010G208800	38	547	0.00186	108	0.0432
Potri.005G026500	23	546	0.00186	13500	0.0243		AT5G27670.1	HTA7	histone H2A 7
Potri.017G027700	18	545	0.00186	1980	0.0389		AT1G06050.1		Protein of unknown function (DUF1336)
Potri.001G299500	50	544	0.00186	1904	0.039		AT2G15220.1		Plant basic secretory protein (BSP) family protein
Potri.019G128600	154	543	0.00186	294	0.0421		AT5G58350.1	WNK4,ZIK2	with no lysine (K) kinase 4
Potri.015G075300	26	542	0.00186	5760	0.0354		AT1G27500.1		Tetratricopeptide repeat (TPR)-like superfamily protein
Potri.014G076500	43	541	0.00186	743	0.0409		AT2G45720.1		ARM repeat superfamily protein
Potri.017G086200	37	550	0.00185	3804	0.037	NAC	AT5G61430.1	ANAC100,ATNAC5,NAC100	NAC domain containing protein 100	Yes
Potri.019G034800	70	551	0.00185	593	0.0413		AT5G18170.1	GDH1	glutamate dehydrogenase 1
Potri.019G030300	136	549	0.00185	92	0.0433		AT2G38430.1
Potri.005G064100	27	557	0.00184	573	0.0413	NAC	AT5G64530.1	ANAC104,XND1	xylem NAC domain 1
Potri.005G119900	110	560	0.00184	408	0.0417		AT5G17760.1		P-loop containing nucleoside triphosphate hydrolases superfamily protein
Potri.006G014800	30	559	0.00184	1202	0.04		AT5G47540.1		Mo25 family protein
Potri.004G134800	54	558	0.00184	971	0.0404		AT4G33420.1		Peroxidase superfamily protein
Potri.004G068500	98	556	0.00184	120	0.043		AT5G14940.1		Major facilitator superfamily protein
Potri.002G080900	105	555	0.00184	2109	0.0387		AT3G19910.1		RING/U-box superfamily protein
Potri.002G261300	8	554	0.00184	2557	0.0382
Potri.005G096000	36	553	0.00184	665	0.0411
Potri.001G116000	18	552	0.00184	864	0.0406		AT1G12400.1		Nucleotide excision repair, TFIIH, subunit TTDA
Potri.014G066500	35	567	0.00183	986	0.0404	bHLH	AT4G00050.1	UNE10	basic helix-loop-helix (bHLH) DNA-binding superfamily protein
Potri.005G222500	83	566	0.00183	194	0.0426		AT2G31280.1	CPUORF7	conserved peptide upstream open reading frame 7
Potri.014G117300	103	564	0.00183	334	0.042		AT1G02400.1	ATGA2OX4,ATGA2OX6,DTA1,GA2OX6	gibberellin 2-oxidase 6
Potri.010G080600	27	563	0.00183	589	0.0413		AT3G22970.1		Protein of unknown function (DUF506)
Potri.015G141200	35	562	0.00183	562	0.0413		AT5G07280.1	EMS1,EXS	Leucine-rich repeat transmembrane protein kinase
Potri.008G201900	37	561	0.00183	260	0.0423		AT3G06170.1		Serinc-domain containing serine and sphingolipid biosynthesis protein
Potri.014G056800	63	565	0.00183	2164	0.0386		AT2G44990.1	ATCCD7,CCD7,MAX3	carotenoid cleavage dioxygenase 7	Yes
Potri.009G027300	62	569	0.00182	950	0.0405	MYB_related	AT3G46130.3	ATMYB48,ATMYB48-1,ATMYB48-2,ATMYB48-3,MYB48	myb domain protein 48
Potri.003G004100	89	576	0.00182	76	0.0435		AT1G09630.1	ATRAB-A2A,ATRAB11C,ATRABA2A,RAB-A2A,RAB11c	RAB GTPase 11C
Potri.011G142700	44	575	0.00182	63	0.0437		AT3G12920.1		SBP (S-ribonuclease binding protein) family protein
Potri.005G088400	42	574	0.00182	2716	0.038		AT5G08350.1		GRAM domain-containing protein / ABA-responsive protein-related
Potri.001G230000	74	573	0.00182	1228	0.04		AT1G05570.1	ATGSL06,ATGSL6,CALS1,GSL06,GSL6	callose synthase 1
Potri.007G016800	77	572	0.00182	87	0.0434		AT5G66330.1		Leucine-rich repeat (LRR) family protein
Potri.019G036600	36	571	0.00182	836	0.0407		AT3G03810.1	EDA30	O-fucosyltransferase family protein
Potri.014G163300	4	570	0.00182	7476	0.0341		AT5G55390.1	EDM2	ENHANCED DOWNY MILDEW 2
Potri.002G119700	35	568	0.00182	422	0.0417		AT5G43150.1
Potri.006G076900	90	582	0.00181	384	0.0418		AT4G30110.1	ATHMA2,HMA2	heavy metal atpase 2
Potri.008G017300	18	581	0.00181	12890	0.0267		AT5G04800.1		Ribosomal S17 family protein
Potri.003G128500	36	580	0.00181	187	0.0426		AT1G63690.1	ATSPPL2,SPPL2	SIGNAL PEPTIDE PEPTIDASE-LIKE 2
Potri.006G238200	70	579	0.00181	395	0.0418		AT2G25800.1		Protein of unknown function (DUF810)
Potri.013G142800	22	578	0.00181	1054	0.0403		ATCG00120.1		ATP synthase subunit alpha
Potri.001G436400	130	577	0.00181	2172	0.0386		AT1G17200.1		Uncharacterised protein family (UPF0497)
Potri.011G056000	14	587	0.0018	735	0.0409		AT2G33820.1	ATMBAC1,MBAC1	Mitochondrial substrate carrier family protein
Potri.006G159300	29	586	0.0018	739	0.0409		AT1G67910.1
Potri.002G195400	110	584	0.0018	2035	0.0388		AT2G47360.1
Potri.009G140900	49	583	0.0018	773	0.0408		AT1G29500.1		SAUR-like auxin-responsive protein family
Potri.008G005600	156	591	0.00179	1807	0.0391		AT3G17380.1		TRAF-like family protein
Potri.017G021800	11	590	0.00179	1140	0.0401		AT3G42170.1		BED zinc finger ;hAT family dimerisation domain
Potri.017G089800	48	589	0.00179	221	0.0424		AT5G15410.2	ATCNGC2,CNGC2,DND1	Cyclic nucleotide-regulated ion channel family protein
Potri.011G128000	34	588	0.00179	514	0.0414		AT5G54380.1	THE1	protein kinase family protein
Potri.008G194400	28	598	0.00178	726	0.041	HD-ZIP	AT3G01470.1	ATHB-1,ATHB1,HAT5,HB-1,HD-ZIP-1	homeobox 1
Potri.016G069700	61	597	0.00178	1247	0.04	TALE	AT2G35940.1	BLH1,EDA29	BEL1-like homeodomain 1
Potri.010G166800	90	601	0.00178	786	0.0408		AT1G14150.1	PQL1,PQL2	PsbQ-like 2
Potri.018G035100	12	600	0.00178	2337	0.0384		AT4G18670.1		Leucine-rich repeat (LRR) family protein
Potri.007G074900	37	599	0.00178	81	0.0435		AT3G26300.1	CYP71B34	cytochrome P450, family 71, subfamily B, polypeptide 34
Potri.002G051100	49	596	0.00178	2462	0.0383		AT3G22530.1
Potri.008G119600	195	595	0.00178	3015	0.0377		AT4G39670.1		Glycolipid transfer protein (GLTP) family protein
Potri.004G086100	60	594	0.00178	154	0.0428		AT1G48480.1	RKL1	receptor-like kinase 1
Potri.001G213900	19	593	0.00178	3106	0.0377		AT5G22010.1	AtRFC1,RFC1	replication factor C1
Potri.008G144800	17	592	0.00178	4800	0.0362		AT3G11920.1		glutaredoxin-related
Potri.009G051900	26	604	0.00177	346	0.0419		AT1G51440.1		alpha/beta-Hydrolases superfamily protein
Potri.005G237900	39	603	0.00177	1542	0.0395		AT5G42560.1		Abscisic acid-responsive (TB2/DP1, HVA22) family protein
Potri.016G050800	71	602	0.00177	3357	0.0374		AT3G57830.1		Leucine-rich repeat protein kinase family protein
Potri.005G238700	82	613	0.00176	539	0.0414		AT1G47830.1		SNARE-like superfamily protein
Potri.001G157300	51	612	0.00176	490	0.0415		AT4G17330.1	ATG2484-1,G2484-1	G2484-1 protein
Potri.012G132400	53	611	0.00176	464	0.0416		AT5G51810.1	AT2353,ATGA20OX2,GA20OX2	gibberellin 20 oxidase 2
Potri.019G103800	19	610	0.00176	8940	0.0328		AT1G11120.2
Potri.005G219300	80	609	0.00176	745	0.0409		AT1G08230.2	ATGAT1,GAT1	Transmembrane amino acid transporter family protein
Potri.016G122000	18	608	0.00176	1388	0.0397		AT1G07080.1		Thioredoxin superfamily protein
Potri.008G170900	18	607	0.00176	1708	0.0393		AT5G13890.1		Family of unknown function (DUF716)
Potri.018G072500	7	606	0.00176	11859	0.0292		AT4G13370.1		Plant protein of unknown function (DUF936)
Potri.009G074700	27	605	0.00176	362	0.0419		AT5G58560.1		Phosphatidate cytidylyltransferase family protein
Potri.004G050900	43	615	0.00175	1227	0.04	VOZ	AT1G28520.1	ATVOZ1,VOZ1	vascular plant one zinc finger protein
Potri.012G118100	79	620	0.00175	691	0.041		AT1G31300.1		TRAM, LAG1 and CLN8 (TLC) lipid-sensing domain containing protein
Potri.016G082100	112	619	0.00175	158	0.0427		AT2G37330.1	ALS3	aluminum sensitive 3
Potri.010G221700	53	617	0.00175	938	0.0405		AT2G39220.1	PLA IIB,PLP6	PATATIN-like protein 6
Potri.013G005900	39	616	0.00175	259	0.0423		AT1G56600.1	AtGolS2,GolS2	galactinol synthase 2
Potri.007G031700	28	614	0.00175	3496	0.0373		AT3G50760.1	GATL2	galacturonosyltransferase-like 2
Potri.005G192100	85	618	0.00175	366	0.0419		AT1G43650.1		nodulin MtN21 /EamA-like transporter family protein	Yes
Potri.005G221500	82	622	0.00174	7766	0.0339	C2H2	AT3G53820.1		C2H2 and C2HC zinc fingers superfamily protein
Potri.006G096900	113	628	0.00174	975	0.0404		AT2G38080.1	ATLMCO4,IRX12,LAC4,LMCO4	Laccase/Diphenol oxidase family protein
Potri.009G027200	74	627	0.00174	64	0.0436		AT4G01470.1	ATTIP1.3,GAMMA-TIP3,TIP1;3	tonoplast intrinsic protein 1;3
Potri.004G000300	35	625	0.00174	2644	0.0381		AT5G16340.1		AMP-dependent synthetase and ligase family protein
Potri.016G018400	22	624	0.00174	1591	0.0394		AT4G15080.1		DHHC-type zinc finger family protein
Potri.011G002500	37	623	0.00174	3767	0.0371		AT3G21690.1		MATE efflux family protein
Potri.002G156800	38	621	0.00174	138	0.0429		AT3G61220.1		NAD(P)-binding Rossmann-fold superfamily protein
Potri.004G149300	12	633	0.00173	2388	0.0384		AT1G49405.1		Uncharacterised protein family (UPF0497)
Potri.003G202900	10	632	0.00173	10429	0.0312		AT3G08550.1	ABI8,ELD1,KOB1	elongation defective 1 protein / ELD1 protein
Potri.005G049900	18	631	0.00173	554	0.0414		AT1G54530.1		Calcium-binding EF hand family protein
Potri.003G136000	72	630	0.00173	2267	0.0385		AT5G53340.1		Galactosyltransferase family protein
Potri.004G105600	17	629	0.00173	1704	0.0393		AT5G15900.1	TBL19	TRICHOME BIREFRINGENCE-LIKE 19
Potri.012G018000	130	641	0.00172	279	0.0422
Potri.003G096800	25	640	0.00172	1173	0.0401		AT1G32210.1	ATDAD1	Defender against death (DAD family) protein
Potri.015G034700	31	639	0.00172	7220	0.0343		AT5G37600.1	ATGLN1;1,ATGSR1,GLN1;1,GSR 1	glutamine synthase clone R1
Potri.006G102800	18	638	0.00172	886	0.0406		AT2G38290.1	AMT2,AMT2;1,ATAMT2	ammonium transporter 2
Potri.016G116100	65	637	0.00172	1547	0.0395		AT3G11210.1		SGNH hydrolase-type esterase superfamily protein
Potri.006G068100	39	636	0.00172	935	0.0405		AT1G02630.1		Nucleoside transporter family protein
Potri.011G037100	106	635	0.00172	527	0.0414		AT4G21380.1	ARK3,RK3	receptor kinase 3
Potri.015G013400	47	634	0.00172	246	0.0423		AT5G24260.1		prolyl oligopeptidase family protein
Potri.014G007100	32	647	0.00171	1958	0.0389	bZIP	AT2G22850.1	AtbZIP6,bZIP6	basic leucine-zipper 6
Potri.018G068000	32	646	0.00171	85	0.0435		AT3G47590.1		alpha/beta-Hydrolases superfamily protein
Potri.014G149600	45	645	0.00171	211	0.0425		AT2G31660.1	SAD2,URM9	ARM repeat superfamily protein
Potri.014G164500	25	644	0.00171	1753	0.0392		AT2G04900.1
Potri.001G410700	28	643	0.00171	1101	0.0402		AT4G27270.1		Quinone reductase family protein
Potri.001G111600	117	642	0.00171	412	0.0417		AT5G51920.1		Pyridoxal phosphate (PLP)-dependent transferases superfamily protein
Potri.001G359600	16	650	0.0017	2924	0.0378		AT5G55290.1		ATPase, V0 complex, subunit E
Potri.002G087200	27	649	0.0017	2590	0.0382		AT1G77710.1
Potri.002G033000	20	648	0.0017	1467	0.0396		AT1G19630.1	CYP722A1	cytochrome P450, family 722, subfamily A, polypeptide 1
Potri.001G237200	59	658	0.00169	1280	0.0399		AT3G46440.1	UXS5	UDP-XYL synthase 5
Potri.010G151500	34	657	0.00169	373	0.0419		AT1G48040.1		Protein phosphatase 2C family protein
Potri.003G053400	100	656	0.00169	386	0.0418		AT1G52280.1	AtRABG3d,RABG3d	RAB GTPase homolog G3D
Potri.002G196700	39	655	0.00169	1778	0.0391		AT3G62550.1		Adenine nucleotide alpha hydrolases-like superfamily protein
Potri.006G249600	38	654	0.00169	416	0.0417		AT1G67250.1		Proteasome maturation factor UMP1
Potri.008G079300	44	653	0.00169	181	0.0426		AT1G65580.1	FRA3	Endonuclease/exonuclease/phosphatase family protein
Potri.014G072600	40	652	0.00169	1141	0.0401		AT2G45540.1		WD-40 repeat family protein / beige-related
Potri.003G112100	25	651	0.00169	674	0.0411		AT1G12200.1		Flavin-binding monooxygenase family protein
Potri.008G175000	37	662	0.00168	858	0.0406		AT2G29420.1	ATGSTU7,GST25,GSTU7	glutathione S-transferase tau 7
Potri.001G201100	39	661	0.00168	358	0.0419		AT1G15710.1		prephenate dehydrogenase family protein
Potri.003G130900	59	660	0.00168	1966	0.0389		AT1G63840.1		RING/U-box superfamily protein
Potri.015G058400	32	659	0.00168	6825	0.0346		AT5G08030.1		PLC-like phosphodiesterases superfamily protein
Potri.006G190000	4	665	0.00167	11499	0.0298	TALE	AT5G25220.1	KNAT3	KNOTTED1-like homeobox gene 3
Potri.002G048300	41	664	0.00167	753	0.0409		AT4G02680.1	EOL1	ETO1-like 1
Potri.006G148700	37	663	0.00167	545	0.0414		AT2G19490.1		recA DNA recombination family protein
Potri.017G135600	39	671	0.00166	387	0.0418		AT4G05320.2	UBQ10	polyubiquitin 10
Potri.016G054800	63	670	0.00166	1073	0.0402		AT2G41850.1	ADPG2,PGAZAT	polygalacturonase abscission zone A. thaliana
Potri.018G100400	46	669	0.00166	326	0.042		AT4G30440.1	GAE1	UDP-D-glucuronate 4-epimerase 1
Potri.016G056200	16	668	0.00166	3460	0.0373		AT2G41740.1	ATVLN2,VLN2	villin 2
Potri.006G250200	25	667	0.00166	1271	0.0399		AT1G52360.1		Coatomer, beta\' subunit
Potri.013G161200	7	666	0.00166	10131	0.0316
Potri.005G245900	56	675	0.00165	86	0.0434		AT2G16980.2		Major facilitator superfamily protein
Potri.004G152400	125	674	0.00165	704	0.041		AT1G49340.1	ATPI4K ALPHA	Phosphatidylinositol 3- and 4-kinase family protein
Potri.008G028600	71	673	0.00165	133	0.0429		AT4G24350.1		Phosphorylase superfamily protein
Potri.008G068400	78	672	0.00165	549	0.0414		AT3G08510.3	ATPLC2,PLC2	phospholipase C 2
Potri.008G008300	17	676	0.00164	9353	0.0324		AT1G51630.1		O-fucosyltransferase family protein
Potri.002G091600	58	683	0.00163	504	0.0415
Potri.016G142300	25	682	0.00163	635	0.0412		AT3G54200.1		Late embryogenesis abundant (LEA) hydroxyproline-rich glycoprotein family
Potri.011G138100	42	681	0.00163	914	0.0405		AT1G50740.1		Transmembrane proteins 14C
Potri.002G162300	43	680	0.00163	1931	0.0389		AT2G22590.1		UDP-Glycosyltransferase superfamily protein
Potri.002G029300	19	679	0.00163	1480	0.0396		AT2G27190.1	ATPAP1,ATPAP12,PAP1,PAP12	purple acid phosphatase 12
Potri.001G332400	70	678	0.00163	1365	0.0398
Potri.010G223400	41	677	0.00163	2996	0.0378		AT3G54800.1		Pleckstrin homology (PH) and lipid-binding START domains-containing protein
Potri.017G071800	19	690	0.00162	2322	0.0384		AT3G01570.1		Oleosin family protein
Potri.002G059800	37	689	0.00162	435	0.0417		AT1G29400.1	AML5,ML5	MEI2-like protein 5
Potri.005G208200	42	688	0.00162	757	0.0409		AT2G27310.1		F-box family protein
Potri.003G176800	41	686	0.00162	476	0.0416		AT5G13930.1	ATCHS,CHS,TT4	Chalcone and stilbene synthase family protein
Potri.006G272700	104	685	0.00162	225	0.0424		AT1G78570.1	ATRHM1,RHM1,ROL1	rhamnose biosynthesis 1
Potri.009G133100	33	684	0.00162	1051	0.0403		AT2G16700.1	ADF5,ATADF5	actin depolymerizing factor 5
Potri.010G148600	10	701	0.00161	9671	0.0321		AT5G49540.1		Rab5-interacting family protein
Potri.003G188900	19	700	0.00161	931	0.0405		AT5G07010.1	ATST2A,ST2A	sulfotransferase 2A
Potri.005G117800	108	699	0.00161	141	0.0429		AT5G66330.1		Leucine-rich repeat (LRR) family protein
Potri.003G162000	84	698	0.00161	1721	0.0392		AT1G27440.1	ATGUT1,GUT2,IRX10	Exostosin family protein
Potri.004G180500	19	697	0.00161	2660	0.0381		AT1G76160.1	sks5	SKU5 similar 5
Potri.008G062900	19	695	0.00161	3894	0.037		AT2G39890.1	ATPROT1,PROT1	proline transporter 1
Potri.002G006400	74	694	0.00161	1281	0.0399		AT1G76410.1	ATL8	RING/U-box superfamily protein
Potri.006G033500	51	693	0.00161	1018	0.0403		AT5G07050.1		nodulin MtN21 /EamA-like transporter family protein
Potri.019G065200	14	692	0.00161	482	0.0415		AT1G03220.1		Eukaryotic aspartyl protease family protein
Potri.006G012400	91	691	0.00161	2150	0.0387		AT5G45540.1		Protein of unknown function (DUF594)
Potri.013G151000	30	696	0.00161	123	0.043		AT5G54490.1	PBP1	pinoid-binding protein 1	Yes
Potri.010G090500	72	704	0.0016	2012	0.0388		AT5G26230.1
Potri.012G004800	28	703	0.0016	1233	0.04		AT5G24620.1		Pathogenesis-related thaumatin superfamily protein
Potri.005G225000	19	702	0.0016	2887	0.0379		AT1G06210.1		ENTH/VHS/GAT family protein
Potri.004G213400	33	708	0.00159	2113	0.0387		AT2G28000.1	CH-CPN60A,CPN60A,SLP	chaperonin-60alpha
Potri.011G123900	117	707	0.00159	277	0.0422		AT5G54440.1	AtTRS130,CLUB	CLUB
Potri.010G013500	52	706	0.00159	3001	0.0378		AT3G16630.1	ATKINESIN-13A,KINESIN-13A	P-loop containing nucleoside triphosphate hydrolases superfamily protein
Potri.011G050500	34	705	0.00159	1854	0.0391		AT5G53750.1		CBS domain-containing protein
Potri.017G128900	132	709	0.00158	3918	0.0369	MYB	AT4G09460.1	AtMYB6,MYB6	myb domain protein 6
Potri.004G175100	44	717	0.00158	22	0.0443		AT2G16750.1		Protein kinase protein with adenine nucleotide alpha hydrolases-like domain
Potri.002G134900	8	716	0.00158	7183	0.0343		AT1G80770.1	PDE318	P-loop containing nucleoside triphosphate hydrolases superfamily protein
Potri.001G035500	37	715	0.00158	1682	0.0393		AT4G12560.1	CPR30	F-box and associated interaction domains-containing protein
Potri.013G079000	71	714	0.00158	803	0.0408		AT5G16730.1		Plant protein of unknown function (DUF827)
Potri.010G140800	71	713	0.00158	117	0.0431		AT2G47480.1		Protein of unknown function (DUF3511)
Potri.015G102900	22	712	0.00158	8593	0.0331		AT3G48770.1		DNA binding;ATP binding
Potri.012G094200	42	710	0.00158	779	0.0408		AT5G50350.1
Potri.006G102600	22	724	0.00157	4509	0.0364	bHLH	AT5G01310.1	APTX	APRATAXIN-like
Potri.015G022000	75	723	0.00157	121	0.043	MYB_related	AT5G53200.1	TRY	Homeodomain-like superfamily protein
Potri.006G046000	62	725	0.00157	55	0.0437		AT5G03960.1	IQD12	IQ-domain 12
Potri.014G049600	32	722	0.00157	513	0.0414		AT3G60280.1	UCC3	uclacyanin 3
Potri.011G010300	22	721	0.00157	2167	0.0386		AT4G04330.1		Chaperonin-like RbcX protein
Potri.019G079500	30	719	0.00157	1407	0.0397		AT1G22530.1	PATL2	PATELLIN 2
Potri.010G058700	66	718	0.00157	156	0.0428		AT3G01860.1
Potri.008G142000	91	729	0.00156	341	0.042	G2-like	AT1G14600.1		Homeodomain-like superfamily protein
Potri.005G189600	20	732	0.00156	1009	0.0404		AT5G42130.1		Mitochondrial substrate carrier family protein
Potri.008G093300	35	731	0.00156	1187	0.04		AT1G13920.1		Remorin family protein
Potri.001G157000	31	730	0.00156	100	0.0432		AT5G47450.1	ATTIP2;3,DELTA-TIP3,TIP2;3	tonoplast intrinsic protein 2;3
Potri.013G145500	42	727	0.00156	937	0.0405		AT1G03520.1		Core-2/I-branching beta-1,6-N-acetylglucosaminyltransferase family protein
Potri.001G257000	45	726	0.00156	611	0.0412		AT5G04590.1	SIR	sulfite reductase
Potri.016G088900	14	735	0.00155	3552	0.0373		AT3G53400.1
Potri.017G016000	39	734	0.00155	1284	0.0399		AT2G20560.1		DNAJ heat shock family protein
Potri.008G144600	14	733	0.00155	10033	0.0317		AT2G37770.2		NAD(P)-linked oxidoreductase superfamily protein
Potri.012G031100	30	745	0.00154	3101	0.0377		AT5G24120.1	ATSIG5,SIG5,SIGE	sigma factor E
Potri.013G109000	17	744	0.00154	1043	0.0403		AT4G09350.1		Chaperone DnaJ-domain superfamily protein
Potri.017G131800	32	742	0.00154	1669	0.0393		AT1G66180.1		Eukaryotic aspartyl protease family protein
Potri.012G015200	32	741	0.00154	233	0.0424
Potri.009G159300	23	740	0.00154	1798	0.0391		AT3G04600.1		Nucleotidylyl transferase superfamily protein
Potri.010G003300	19	739	0.00154	3063	0.0377		AT1G48310.1	CHA18,CHR18	chromatin remodeling factor18
Potri.006G033600	75	738	0.00154	811	0.0408		AT3G56630.1	CYP94D2	cytochrome P450, family 94, subfamily D, polypeptide 2
Potri.008G108000	30	737	0.00154	1096	0.0402		AT3G16910.1	AAE7,ACN1	acyl-activating enzyme 7
Potri.015G069700	92	736	0.00154	888	0.0406		AT1G62020.1		Coatomer, alpha subunit
Potri.015G076300	57	743	0.00154	2220	0.0386					Yes
Potri.002G153200	59	754	0.00153	853	0.0407		AT2G01850.1	ATXTH27,EXGT-A3,XTH27	endoxyloglucan transferase A3
Potri.006G037900	10	753	0.00153	6785	0.0346
Potri.001G448300	13	752	0.00153	7610	0.034		AT4G10630.1		Glutaredoxin family protein
Potri.002G191400	117	751	0.00153	169	0.0427		AT5G14670.1	ARFA1B,ATARFA1B	ADP-ribosylation factor A1B
Potri.017G094000	15	750	0.00153	3231	0.0375		AT3G29400.1	ATEXO70E1,EXO70E1	exocyst subunit exo70 family protein E1
Potri.001G146400	28	749	0.00153	472	0.0416		AT4G18030.1		S-adenosyl-L-methionine-dependent methyltransferases superfamily protein
Potri.014G058200	69	748	0.00153	537	0.0414		AT2G45040.1		Matrixin family protein
Potri.001G036100	25	747	0.00153	465	0.0416		AT5G06120.2		ARM repeat superfamily protein
Potri.013G014200	23	746	0.00153	2486	0.0383		AT5G60490.1	FLA12	FASCICLIN-like arabinogalactan-protein 12
Potri.005G170500	75	757	0.00152	1685	0.0393	bZIP	AT1G77920.1		bZIP transcription factor family protein
Potri.009G089400	58	758	0.00152	1117	0.0402	C2H2	AT1G27730.1	STZ,ZAT10	salt tolerance zinc finger	Yes
Potri.008G148400	27	756	0.00152	2076	0.0388	MYB	AT1G14350.1	AtMYB124,FLP,MYB124	Duplicated homeodomain-like superfamily protein
Potri.001G196500	14	755	0.00152	5285	0.0358		AT1G17640.1		RNA-binding (RRM/RBD/RNP motifs) family protein
Potri.006G018700	33	761	0.00151	1491	0.0396		AT4G16380.1		Heavy metal transport/detoxification superfamily protein
Potri.017G085700	11	760	0.00151	8269	0.0335
Potri.014G182000	42	759	0.00151	1536	0.0395		AT2G16230.1		O-Glycosyl hydrolases family 17 protein
Potri.010G059200	21	769	0.0015	1720	0.0392		AT1G67480.1		Galactose oxidase/kelch repeat superfamily protein
Potri.002G093300	17	768	0.0015	4292	0.0366		AT1G22170.1		Phosphoglycerate mutase family protein
Potri.005G041000	13	767	0.0015	442	0.0417		AT3G04970.2		DHHC-type zinc finger family protein
Potri.006G139400	16	766	0.0015	1262	0.0399		AT1G74950.1	JAZ2,TIFY10B	TIFY domain/Divergent CCT motif family protein
Potri.004G041000	36	765	0.0015	182	0.0426		AT5G53750.1		CBS domain-containing protein
Potri.001G364000	50	764	0.0015	355	0.0419		AT3G13110.1	ATSERAT2;2,SAT-1,SAT-A,SAT-M,SAT3,SERAT2;2	serine acetyltransferase 2;2
Potri.009G022300	31	763	0.0015	470	0.0416		AT3G12490.2	ATCYS6,ATCYSB,CYSB	cystatin B
Potri.006G026200	17	762	0.0015	2049	0.0388		AT5G13750.1	ZIFL1	zinc induced facilitator-like 1
Potri.007G135000	162	770	0.00149	4007	0.0368	C2H2	AT1G03840.1	MGP	C2H2 and C2HC zinc fingers superfamily protein
Potri.008G129200	76	777	0.00149	661	0.0411		AT1G70985.1		hydroxyproline-rich glycoprotein family protein
Potri.001G072300	35	776	0.00149	7367	0.0342		AT5G47870.1
Potri.005G226000	42	775	0.00149	457	0.0416		AT1G04430.1		S-adenosyl-L-methionine-dependent methyltransferases superfamily protein
Potri.005G017800	35	774	0.00149	2513	0.0383
Potri.016G078200	52	773	0.00149	441	0.0417		AT5G22400.1		Rho GTPase activating protein with PAK-box/P21-Rho-binding domain
Potri.011G121600	43	772	0.00149	1999	0.0389		AT5G53760.1	ATMLO11,MLO11	Seven transmembrane MLO family protein
Potri.004G055300	92	771	0.00149	503	0.0415		AT2G31130.1
Potri.013G151900	4	784	0.00148	2264	0.0385
Potri.008G182700	43	783	0.00148	4501	0.0364		AT1G13180.1	ARP3,ATARP3,DIS1	Actin-like ATPase superfamily protein
Potri.006G255100	47	782	0.00148	1135	0.0401		AT1G56145.2		Leucine-rich repeat transmembrane protein kinase
Potri.010G109100	50	781	0.00148	1164	0.0401		AT1G14870.1	PCR2	PLANT CADMIUM RESISTANCE 2
Potri.009G006000	5	780	0.00148	9486	0.0323		AT5G22930.1		Protein of unknown function (DUF1635)
Potri.006G018000	15	779	0.00148	4361	0.0365		AT4G17220.1	ATMAP70-5,MAP70-5	microtubule-associated proteins 70-5
Potri.001G353500	17	778	0.00148	1861	0.039		AT1G29390.1	COR314-TM2,COR413IM2	cold regulated 314 thylakoid membrane 2
Potri.016G084800	53	791	0.00147	666	0.0411		AT3G09640.1	APX1B,APX2	ascorbate peroxidase 2
Potri.002G037900	29	790	0.00147	590	0.0413		AT2G31140.1		Peptidase S24/S26A/S26B/S26C family protein
Potri.001G453800	45	789	0.00147	657	0.0411		AT5G47610.1		RING/U-box superfamily protein
Potri.005G174600	23	788	0.00147	2653	0.0381		AT2G41705.1		camphor resistance CrcB family protein
Potri.002G018600	36	787	0.00147	2114	0.0387		AT1G20160.2	ATSBT5.2	Subtilisin-like serine endopeptidase family protein
Potri.003G073500	85	786	0.00147	5610	0.0356		AT1G17270.1		O-fucosyltransferase family protein
Potri.006G100200	102	785	0.00147	344	0.042		AT5G01460.1		LMBR1-like membrane protein
Potri.009G153200	58	798	0.00146	511	0.0415		AT2G27140.1		HSP20-like chaperones superfamily protein
Potri.001G366500	81	797	0.00146	415	0.0417		AT3G13130.1
Potri.006G012700	20	796	0.00146	243	0.0423		AT5G45540.1		Protein of unknown function (DUF594)
Potri.011G081000	146	795	0.00146	3867	0.037		AT1G30260.1
Potri.008G094300	105	794	0.00146	269	0.0422		AT3G29360.1		UDP-glucose 6-dehydrogenase family protein
Potri.006G150400	13	793	0.00146	3489	0.0373		AT2G19580.1	TET2	tetraspanin2
Potri.018G114500	36	792	0.00146	1015	0.0403		AT2G15580.1		RING/U-box superfamily protein
Potri.014G104600	16	813	0.00145	793	0.0408		AT4G00820.1	iqd17	IQ-domain 17
Potri.012G057300	37	812	0.00145	2523	0.0382		AT5G08160.2	ATPK3,PK3	serine/threonine protein kinase 3
Potri.016G068600	22	811	0.00145	1829	0.0391		AT3G11820.1	AT-SYR1,ATSYP121,ATSYR1,PEN1,SYP121,SYR1	syntaxin of plants 121
Potri.019G083000	71	810	0.00145	1459	0.0396		AT1G71960.1	ABCG25,ATABCG25	ATP-binding casette family G25
Potri.006G036700	37	808	0.00145	411	0.0417
Potri.004G085600	62	807	0.00145	1681	0.0393		AT1G18300.1	atnudt4,NUDT4	nudix hydrolase homolog 4
Potri.018G133500	11	806	0.00145	10135	0.0316		AT4G29850.1		Eukaryotic protein of unknown function (DUF872)
Potri.001G175600	94	805	0.00145	818	0.0407		AT1G52780.1		Protein of unknown function (DUF2921)
Potri.019G127400	74	804	0.00145	1265	0.0399		AT1G06930.1
Potri.002G005300	62	803	0.00145	3876	0.037		AT1G06330.1		Heavy metal transport/detoxification superfamily protein
Potri.009G092300	60	802	0.00145	333	0.042		AT4G37450.1	AGP18,ATAGP18	arabinogalactan protein 18
Potri.010G167000	66	800	0.00145	751	0.0409		AT1G69510.1		cAMP-regulated phosphoprotein 19-related protein
Potri.004G157700	137	799	0.00145	407	0.0418		AT2G21520.1		Sec14p-like phosphatidylinositol transfer family protein
Potri.002G065300	22	809	0.00145	2096	0.0387		AT1G71695.1		Peroxidase superfamily protein	Yes
Potri.006G009800	78	801	0.00145	7374	0.0342		AT3G51970.1	ASAT1,ATASAT1,ATSAT1	acyl-CoA sterol acyl transferase 1	Yes
Potri.001G055000	27	816	0.00144	2198	0.0386	NF-YC	AT5G43250.1	NF-YC13	nuclear factor Y, subunit C13
Potri.007G081000	17	820	0.00144	7401	0.0342		AT2G21940.4	ATSK1,SK1	shikimate kinase 1
Potri.019G037700	49	819	0.00144	2134	0.0387		AT1G54400.1		HSP20-like chaperones superfamily protein
Potri.014G106100	164	818	0.00144	4778	0.0362		AT4G01410.1		Late embryogenesis abundant (LEA) hydroxyproline-rich glycoprotein family
Potri.011G117800	207	817	0.00144	4568	0.0364		AT5G53870.1	AtENODL1,ENODL1	early nodulin-like protein 1
Potri.006G020900	52	815	0.00144	1943	0.0389		AT3G22200.1	GABA-T,HER1,POP2	Pyridoxal phosphate (PLP)-dependent transferases superfamily protein
Potri.004G096600	105	814	0.00144	394	0.0418		AT5G38210.1		Protein kinase family protein
Potri.013G067000	69	821	0.00143	184	0.0426	MYB	AT5G17800.1	AtMYB56,MYB56	myb domain protein 56
Potri.005G241000	58	831	0.00143	271	0.0422		AT4G38660.1		Pathogenesis-related thaumatin superfamily protein
Potri.010G014200	120	830	0.00143	968	0.0404		AT4G15830.1		ARM repeat superfamily protein
Potri.002G083900	35	829	0.00143	974	0.0404		AT1G21830.1
Potri.005G233900	21	828	0.00143	13559	0.0241		AT5G10390.1		Histone superfamily protein
Potri.009G107700	63	827	0.00143	1058	0.0402		AT3G19000.1		2-oxoglutarate (2OG) and Fe(II)-dependent oxygenase superfamily protein
Potri.016G071000	27	826	0.00143	1962	0.0389		AT5G52340.1	ATEXO70A2,EXO70A2	exocyst subunit exo70 family protein A2
Potri.015G042800	8	825	0.00143	4984	0.036		AT2G22660.2		Protein of unknown function (duplicated DUF1399)
Potri.010G112800	40	823	0.00143	1111	0.0402		AT1G70940.1	ATPIN3,PIN3	Auxin efflux carrier family protein
Potri.004G040600	47	822	0.00143	236	0.0423		AT4G27450.1		Aluminium induced protein with YGL and LRDR motifs
Potri.005G020300	27	824	0.00143	1453	0.0396		AT1G56300.1		Chaperone DnaJ-domain superfamily protein	Yes
Potri.001G169600	96	832	0.00142	177	0.0427	MYB_related	AT5G40330.1	ATMYB23,ATMYBRTF,MYB23	myb domain protein 23
Potri.018G139300	40	833	0.00142	179	0.0426	WRKY	AT4G31550.2	ATWRKY11,WRKY11	WRKY DNA-binding protein 11
Potri.001G471200	78	838	0.00142	51	0.0438		AT5G53300.1	UBC10	ubiquitin-conjugating enzyme 10
Potri.010G207700	64	837	0.00142	455	0.0416		AT2G39570.1		ACT domain-containing protein
Potri.009G032100	27	836	0.00142	3886	0.037		AT5G59410.1		Rab5-interacting family protein
Potri.018G127800	33	835	0.00142	1839	0.0391		AT1G04550.2	BDL,IAA12	AUX/IAA transcriptional regulator family protein
Potri.002G202700	18	834	0.00142	2383	0.0384		AT4G02340.1		alpha/beta-Hydrolases superfamily protein
Potri.002G022500	83	845	0.00141	2895	0.0378		AT2G18420.1		Gibberellin-regulated family protein
Potri.004G207500	25	844	0.00141	3511	0.0373		AT4G35320.1
Potri.005G070400	78	843	0.00141	2217	0.0386		AT3G05270.1		Plant protein of unknown function (DUF869)
Potri.003G071800	3	841	0.00141	7676	0.034		AT3G14240.1		Subtilase family protein
Potri.002G194700	17	840	0.00141	1040	0.0403		AT4G02010.1		Protein kinase superfamily protein
Potri.T044800	4	839	0.00141	8590	0.0331		AT4G27220.1		NB-ARC domain-containing disease resistance protein
Potri.003G155700	104	847	0.0014	963	0.0404	MYB	AT3G12720.1	ATMYB67,ATY53,MYB67	myb domain protein 67
Potri.014G181000	14	849	0.0014	8615	0.0331		AT1G45170.1
Potri.001G469400	32	848	0.0014	420	0.0417		AT3G13275.1
Potri.005G207200	23	850	0.00139	5840	0.0354	bHLH	AT2G43010.2	PIF4,SRL2	phytochrome interacting factor 4
Potri.017G035800	48	853	0.00139	4456	0.0365		AT3G59360.1	ATUTR6,UTR6	UDP-galactose transporter 6
Potri.018G097900	46	852	0.00139	399	0.0418		AT4G16850.1
Potri.012G073300	27	851	0.00139	3352	0.0374		AT1G10430.1	PP2A-2	protein phosphatase 2A-2
Potri.002G028400	66	856	0.00138	578	0.0413	MIKC	AT3G54340.1	AP3,ATAP3	K-box region and MADS-box transcription factor family protein
Potri.010G073500	32	861	0.00138	2394	0.0384		AT1G04340.1		HR-like lesion-inducing protein-related
Potri.015G014000	35	860	0.00138	885	0.0406		AT5G53420.1		CCT motif family protein
Potri.007G034000	19	859	0.00138	1477	0.0396
Potri.010G001900	42	858	0.00138	1338	0.0398		AT3G17440.2	ATNPSN13,NPSN13	novel plant snare 13
Potri.014G127200	6	857	0.00138	4012	0.0368		AT4G02340.1		alpha/beta-Hydrolases superfamily protein
Potri.003G061800	19	855	0.00138	2642	0.0381		AT1G15410.1		aspartate-glutamate racemase family
Potri.005G142300	19	854	0.00138	10353	0.0313		AT4G37250.1		Leucine-rich repeat protein kinase family protein
Potri.008G011300	62	864	0.00137	1039	0.0403	EIL/EIN3D	AT3G20770.1	AtEIN3,EIN3	Ethylene insensitive 3 family protein
Potri.003G114100	19	863	0.00137	6235	0.0351	MYB	AT4G12350.1	AtMYB42,MYB42	myb domain protein 42
Potri.013G056400	19	862	0.00137	3373	0.0374	MYB	AT3G13540.1	ATMYB5,MYB5	myb domain protein 5
Potri.010G169400	37	867	0.00137	1956	0.0389	ZF-HD	AT1G69600.1	ATHB29,ZFHD1	zinc finger homeodomain 1
Potri.008G129400	36	870	0.00137	526	0.0414		AT1G70940.1	ATPIN3,PIN3	Auxin efflux carrier family protein
Potri.005G033500	62	869	0.00137	1461	0.0396		AT1G08990.1	PGSIP5	plant glycogenin-like starch initiation protein 5
Potri.001G406100	39	868	0.00137	884	0.0406		AT4G27220.1		NB-ARC domain-containing disease resistance protein
Potri.014G081000	65	866	0.00137	996	0.0404		AT2G38040.1	CAC3	acetyl Co-enzyme a carboxylase carboxyltransferase alpha subunit
Potri.001G115100	42	865	0.00137	342	0.042		AT1G12430.2	ARK3,PAK	armadillo repeat kinesin 3
Potri.014G027600	87	876	0.00136	1013	0.0403		AT5G42930.1		alpha/beta-Hydrolases superfamily protein
Potri.015G125100	5	875	0.00136	4278	0.0366		AT3G48890.1	ATMAPR3,ATMP2,MAPR3,MSBP2	membrane-associated progesterone binding protein 3
Potri.003G202500	24	874	0.00136	1989	0.0389		AT4G14270.1
Potri.011G148500	87	873	0.00136	2928	0.0378
Potri.015G137100	26	872	0.00136	1152	0.0401		AT5G62180.1	AtCXE20,CXE20	carboxyesterase 20
Potri.005G194200	9	871	0.00136	3441	0.0374		AT2G21770.1	CESA09,CESA9	cellulose synthase A9
Potri.019G031400	21	881	0.00135	1148	0.0401	NAC	AT3G04070.2	anac047,NAC047	NAC domain containing protein 47	Yes
Potri.005G114700	52	882	0.00135	145	0.0429	WOX	AT2G17950.1	PGA6,WUS,WUS1	Homeodomain-like superfamily protein
Potri.014G034800	123	888	0.00135	377	0.0418		AT5G42690.1		Protein of unknown function, DUF547
Potri.014G027400	107	887	0.00135	1631	0.0394		AT5G42930.1		alpha/beta-Hydrolases superfamily protein
Potri.019G073800	39	886	0.00135	3611	0.0372		AT1G70170.1	MMP	matrix metalloproteinase
Potri.016G033600	31	885	0.00135	3788	0.0371		AT5G05130.1		DNA/RNA helicase protein
Potri.004G202300	24	884	0.00135	1428	0.0397
Potri.018G149400	75	883	0.00135	889	0.0406		AT2G07360.1		SH3 domain-containing protein
Potri.018G091400	51	880	0.00135	972	0.0404		AT1G67090.2	RBCS1A	ribulose bisphosphate carboxylase small chain 1A
Potri.017G082300	72	879	0.00135	1460	0.0396		AT5G39785.1		Protein of unknown function (DUF1666)
Potri.001G380800	52	878	0.00135	5054	0.036		AT1G78530.1		Protein kinase superfamily protein
Potri.015G123700	37	877	0.00135	1364	0.0398		AT2G33170.1		Leucine-rich repeat receptor-like protein kinase family protein
Potri.015G137300	75	895	0.00134	114	0.0431		AT5G51970.1		GroES-like zinc-binding alcohol dehydrogenase family protein
Potri.004G014100	30	894	0.00134	1670	0.0393		AT1G11720.2	ATSS3,SS3	starch synthase 3
Potri.004G201600	34	893	0.00134	3739	0.0371		AT5G22400.1		Rho GTPase activating protein with PAK-box/P21-Rho-binding domain
Potri.008G033000	16	892	0.00134	7097	0.0344		AT5G04280.1		RNA-binding (RRM/RBD/RNP motifs) family protein with retrovirus zinc finger-like domain
Potri.007G075000	46	891	0.00134	196	0.0425		AT3G48270.1	CYP71A26	cytochrome P450, family 71, subfamily A, polypeptide 26
Potri.002G173400	73	890	0.00134	897	0.0406		AT4G10840.1		Tetratricopeptide repeat (TPR)-like superfamily protein
Potri.019G031500	16	889	0.00134	5035	0.036		AT2G39050.1		hydroxyproline-rich glycoprotein family protein
Potri.010G202300	27	903	0.00133	168	0.0427	GRAS	AT1G07530.1	ATGRAS2,GRAS2,SCL14	SCARECROW-like 14
Potri.009G061500	112	896	0.00133	89	0.0434	MYB	AT3G08500.1	AtMYB83,MYB83	myb domain protein 83
Potri.010G166200	19	905	0.00133	1742	0.0392	NAC	AT1G69490.1	ANAC029,ATNAP,NAP	NAC-like, activated by AP3/PI
Potri.009G166100	9	910	0.00133	5784	0.0354
Potri.017G073700	22	909	0.00133	5215	0.0359		AT3G28150.1	TBL22	TRICHOME BIREFRINGENCE-LIKE 22
Potri.002G028000	27	908	0.00133	1846	0.0391
Potri.007G034100	28	907	0.00133	1601	0.0394
Potri.019G073400	39	906	0.00133	3137	0.0376		AT1G70170.1	MMP	matrix metalloproteinase
Potri.006G116800	33	904	0.00133	2025	0.0388		AT2G36530.1	ENO2,LOS2	Enolase
Potri.007G137900	65	902	0.00133	599	0.0412		AT5G53970.1		Tyrosine transaminase family protein
Potri.001G300800	21	900	0.00133	176	0.0427		AT4G34215.1		Domain of unknown function (DUF303)
Potri.018G026400	83	899	0.00133	160	0.0427		AT4G32250.1		Protein kinase superfamily protein
Potri.002G178300	27	898	0.00133	1086	0.0402		AT2G46760.1		D-arabinono-1,4-lactone oxidase family protein
Potri.001G213200	34	901	0.00133	4811	0.0362		AT5G22860.1		Serine carboxypeptidase S28 family protein	Yes
Potri.014G026500	36	897	0.00133	850	0.0407		AT5G67090.1		Subtilisin-like serine endopeptidase family protein	Yes
Potri.019G129200	9	917	0.00132	6054	0.0352
Potri.010G144100	22	915	0.00132	1589	0.0394		AT3G17020.1		Adenine nucleotide alpha hydrolases-like superfamily protein
Potri.012G123700	37	914	0.00132	9906	0.0318		AT2G35120.1		Single hybrid motif superfamily protein
Potri.001G074100	30	913	0.00132	3090	0.0377		AT1G30840.1	ATPUP4,PUP4	purine permease 4
Potri.017G033600	30	912	0.00132	3607	0.0372		AT5G63380.1		AMP-dependent synthetase and ligase family protein
Potri.005G040400	20	911	0.00132	12617	0.0275		AT3G21510.1	AHP1	histidine-containing phosphotransmitter 1
Potri.010G132300	76	916	0.00132	300	0.0421		AT1G68740.1	PHO1;H1	EXS (ERD1/XPR1/SYG1) family protein	Yes
Potri.008G123100	75	919	0.00131	124	0.043	C2H2	AT1G68360.1		C2H2 and C2HC zinc fingers superfamily protein
Potri.001G051300	84	932	0.00131	205	0.0425		AT1G34010.1
Potri.006G120500	133	931	0.00131	3797	0.037		AT1G22060.1
Potri.001G244200	2	930	0.00131	10390	0.0313
Potri.016G114500	70	929	0.00131	558	0.0413		AT5G01260.2		Carbohydrate-binding-like fold
Potri.013G116300	18	928	0.00131	1800	0.0391		AT3G02430.1		Protein of unknown function (DUF679)
Potri.004G044900	69	927	0.00131	730	0.0409		AT1G28270.1	RALFL4	ralf-like 4
Potri.006G244300	10	926	0.00131	4312	0.0366		AT4G32690.1	ATGLB3,GLB3	hemoglobin 3
Potri.003G113700	31	925	0.00131	6239	0.0351		AT4G12390.1	PME1	pectin methylesterase inhibitor 1
Potri.005G112700	74	924	0.00131	544	0.0414		AT4G36010.1		Pathogenesis-related thaumatin superfamily protein
Potri.009G067200	50	923	0.00131	2195	0.0386		AT5G12250.1	TUB6	beta-6 tubulin
Potri.011G082800	12	922	0.00131	3976	0.0369		AT5G46180.1	DELTA-OAT	ornithine-delta-aminotransferase
Potri.006G233000	18	921	0.00131	8961	0.0328		AT3G49601.1
Potri.006G179000	62	920	0.00131	1029	0.0403
Potri.001G460400	105	918	0.00131	193	0.0426		AT1G07090.1	LSH6	Protein of unknown function (DUF640)
Potri.012G042200	119	936	0.0013	370	0.0419		AT3G17790.1	ATACP5,ATPAP17,PAP17	purple acid phosphatase 17
Potri.009G159100	89	935	0.0013	4643	0.0363
Potri.006G002900	19	934	0.0013	8725	0.033		AT5G55990.1	ATCBL2,CBL2	calcineurin B-like protein 2
Potri.001G114900	34	933	0.0013	540	0.0414		AT3G60890.2	ZPR2	protein binding
Potri.005G082000	90	938	0.00129	496	0.0415	bZIP	AT5G65210.1	TGA1	bZIP transcription factor family protein
Potri.015G095000	19	948	0.00129	10053	0.0316	MYB_related	AT5G41020.1		myb family transcription factor
Potri.013G004100	37	949	0.00129	6813	0.0346		AT3G17390.1	MAT4,MTO3,SAMS3	S-adenosylmethionine synthetase family protein
Potri.003G192500	55	947	0.00129	1137	0.0401		AT5G07050.1		nodulin MtN21 /EamA-like transporter family protein
Potri.009G011000	60	946	0.00129	5232	0.0359		AT2G28310.1		Protein of unknown function (DUF707)
Potri.013G055500	7	945	0.00129	3302	0.0375		AT5G17980.1		C2 calcium/lipid-binding plant phosphoribosyltransferase family protein
Potri.001G419800	17	944	0.00129	1976	0.0389		AT4G27220.1		NB-ARC domain-containing disease resistance protein
Potri.013G017000	25	943	0.00129	1586	0.0394		AT3G05520.2		Subunits of heterodimeric actin filament capping protein Capz superfamily
Potri.004G007400	22	942	0.00129	9790	0.032		AT1G11915.1
Potri.009G125000	34	941	0.00129	2669	0.0381		AT1G75630.2	AVA-P4	vacuolar H+-pumping ATPase 16 kDa proteolipid subunit 4
Potri.002G207500	40	940	0.00129	6243	0.0351		AT2G47930.1	AGP26,ATAGP26	arabinogalactan protein 26
Potri.008G066900	53	937	0.00129	1457	0.0396		AT2G40070.1
Potri.015G003100	18	957	0.00128	1367	0.0398		AT5G54160.1	ATOMT1,OMT1	O-methyltransferase 1
Potri.002G135100	23	956	0.00128	3403	0.0374		AT3G60190.1	ADL1E,ADL4,ADLP2,DL1E,DRP1E,EDR3	DYNAMIN-like 1E
Potri.009G113000	40	955	0.00128	1469	0.0396		AT4G36800.1	RCE1	RUB1 conjugating enzyme 1
Potri.002G018300	169	954	0.00128	3693	0.0371		AT4G39330.1	ATCAD9,CAD9	cinnamyl alcohol dehydrogenase 9
Potri.011G148600	99	953	0.00128	936	0.0405		AT5G64700.1		nodulin MtN21 /EamA-like transporter family protein
Potri.008G061300	7	952	0.00128	8767	0.033		AT1G07410.1	ATRAB-A2B,ATRABA2B,RAB-A2B,RABA2b	RAB GTPase homolog A2B
Potri.001G442600	23	951	0.00128	4982	0.036		AT2G36840.1		ACT-like superfamily protein
Potri.006G234100	96	950	0.00128	1649	0.0394		AT5G11710.1		ENTH/VHS family protein
Potri.008G116600	7	958	0.00127	4167	0.0367	NAC	AT1G25580.1	ANAC008,SOG1	NAC (No Apical Meristem) domain transcriptional regulator superfamily protein
Potri.002G104600	14	964	0.00127	9643	0.0321		AT1G09750.1		Eukaryotic aspartyl protease family protein
Potri.006G150900	57	963	0.00127	5244	0.0358		AT4G29680.1		Alkaline-phosphatase-like family protein
Potri.001G080700	63	962	0.00127	218	0.0424		AT5G07475.1		Cupredoxin superfamily protein
Potri.011G033400	110	961	0.00127	4197	0.0367		AT4G21380.1	ARK3,RK3	receptor kinase 3
Potri.018G090000	15	960	0.00127	13294	0.0253		AT5G57340.2
Potri.007G005600	43	959	0.00127	783	0.0408		AT5G67620.1
Potri.002G013400	64	968	0.00126	2896	0.0378		AT5G42250.1		Zinc-binding alcohol dehydrogenase family protein
Potri.010G071500	49	967	0.00126	3505	0.0373		AT2G38940.1	ATPT2,PHT1;4	phosphate transporter 1;4
Potri.014G045900	12	966	0.00126	7909	0.0338		AT1G05940.1	CAT9	cationic amino acid transporter 9
Potri.009G104600	12	965	0.00126	2771	0.038		AT1G19190.1		alpha/beta-Hydrolases superfamily protein
Potri.004G085400	51	983	0.00125	396	0.0418		AT5G37600.1	ATGLN1;1,ATGSR1,GLN1;1,GSR 1	glutamine synthase clone R1
Potri.005G065200	76	982	0.00125	3436	0.0374		AT5G64030.1		S-adenosyl-L-methionine-dependent methyltransferases superfamily protein
Potri.002G202000	69	981	0.00125	296	0.0421
Potri.003G018800	72	980	0.00125	508	0.0415		AT4G22200.1	AKT2,AKT2/3,AKT3,KT2/3	potassium transport 2/3
Potri.010G186900	85	979	0.00125	230	0.0424		AT3G11130.1		Clathrin, heavy chain
Potri.017G116900	118	978	0.00125	299	0.0421		AT1G67000.1		Protein kinase superfamily protein
Potri.014G147300	49	977	0.00125	2960	0.0378		AT3G28040.1		Leucine-rich receptor-like protein kinase family protein
Potri.005G084600	18	976	0.00125	3189	0.0376		AT2G21940.4	ATSK1,SK1	shikimate kinase 1
Potri.011G070400	77	975	0.00125	2065	0.0388
Potri.010G191100	97	974	0.00125	962	0.0404		AT5G05760.1	ATSED5,ATSYP31,SED5,SYP31	syntaxin of plants 31
Potri.019G020700	46	973	0.00125	615	0.0412		AT3G28510.1		P-loop containing nucleoside triphosphate hydrolases superfamily protein
Potri.014G037300	76	972	0.00125	479	0.0416		AT4G31940.1	CYP82C4	cytochrome P450, family 82, subfamily C, polypeptide 4
Potri.001G269800	66	971	0.00125	95	0.0433		AT3G20820.1		Leucine-rich repeat (LRR) family protein
Potri.003G055100	26	970	0.00125	6131	0.0352		AT2G25735.1
Potri.002G095600	29	969	0.00125	1282	0.0399		AT1G35720.1	ANNAT1,ATOXY5,OXY5	annexin 1
Potri.001G248800	76	997	0.00124	543	0.0414	MYB	AT2G38090.1		Duplicated homeodomain-like superfamily protein
Potri.014G066700	8	986	0.00124	6002	0.0353	YABBY	AT2G45190.1	AFO,FIL,YAB1	Plant-specific transcription factor YABBY family protein
Potri.006G252100	11	1000	0.00124	7887	0.0338		AT4G32400.1	ATBT1,EMB104,EMB42,SHS1	Mitochondrial substrate carrier family protein
Potri.008G187700	16	999	0.00124	8027	0.0337		AT3G07040.1	RPM1,RPS3	NB-ARC domain-containing disease resistance protein
Potri.006G232000	54	998	0.00124	1066	0.0402		AT4G29480.1		Mitochondrial ATP synthase subunit G protein
Potri.016G127700	59	996	0.00124	898	0.0406		AT3G51670.1		SEC14 cytosolic factor family protein / phosphoglyceride transfer family protein
Potri.009G067100	112	995	0.00124	166	0.0427		AT5G12250.1	TUB6	beta-6 tubulin
Potri.005G079100	54	994	0.00124	973	0.0404		AT4G39810.1		Polynucleotidyl transferase, ribonuclease H-like superfamily protein
Potri.010G036200	22	993	0.00124	7156	0.0344		AT1G24120.1	ARL1	ARG1-like 1
Potri.009G156800	90	992	0.00124	199	0.0425		AT2G29130.1	ATLAC2,LAC2	laccase 2
Potri.T106200	115	991	0.00124	210	0.0425		AT5G15180.1		Peroxidase superfamily protein
Potri.003G058900	39	990	0.00124	483	0.0415		AT1G80300.1	ATNTT1,NTT1	nucleotide transporter 1
Potri.001G184300	89	989	0.00124	292	0.0421		AT5G60020.1	ATLAC17,LAC17	laccase 17
Potri.012G058000	56	988	0.00124	244	0.0423		AT1G68710.1		ATPase E1-E2 type family protein / haloacid dehalogenase-like hydrolase family protein
Potri.011G156600	49	987	0.00124	1049	0.0403		AT1G07090.1	LSH6	Protein of unknown function (DUF640)
Potri.008G135200	22	985	0.00124	1576	0.0394		AT1G68050.1	ADO3,FKF1	flavin-binding, kelch repeat, f box 1
Potri.006G218400	87	984	0.00124	742	0.0409		AT2G26260.1	3BETAHSD/D2,AT3BETAHSD/D2	3beta-hydroxysteroid-dehydrogenase/decarboxylase isoform 2
Potri.013G156900	52	1009	0.00123	1295	0.0399	bZIP	AT2G40620.1		Basic-leucine zipper (bZIP) transcription factor family protein
Potri.010G093400	76	1006	0.00123	613	0.0412	HD-ZIP	AT1G69780.1	ATHB13	Homeobox-leucine zipper protein family
Potri.009G041200	24	1010	0.00123	319	0.042		AT3G46960.1		RNA helicase, ATP-dependent, SK12/DOB1 protein
Potri.009G074100	89	1008	0.00123	713	0.041		AT2G30080.1	ATZIP6,ZIP6	ZIP metal ion transporter family
Potri.004G156500	3	1007	0.00123	5547	0.0356
Potri.002G231100	51	1005	0.00123	3312	0.0375		AT3G59290.1		ENTH/VHS family protein
Potri.005G226400	75	1004	0.00123	5305	0.0358		AT1G03900.1	ATNAP4,NAP4	non-intrinsic ABC protein 4
Potri.006G009000	50	1003	0.00123	3176	0.0376		AT2G32300.1	UCC1	uclacyanin 1
Potri.012G027700	8	1002	0.00123	7873	0.0338		ATCG01120.1		chloroplast ribosomal protein S15
Potri.013G141700	42	1001	0.00123	12015	0.0289		ATCG00360.1		Tetratricopeptide repeat (TPR)-like superfamily protein
Potri.T059600	51	1018	0.00122	2003	0.0389		AT5G37310.1		Endomembrane protein 70 protein family
Potri.014G074600	60	1017	0.00122	3296	0.0375		AT1G01900.1	ATSBT1.1,SBTI1.1	subtilase family protein
Potri.013G117900	35	1016	0.00122	4162	0.0367		AT3G58600.1		Adaptin ear-binding coat-associated protein 1 NECAP-1
Potri.001G285700	11	1014	0.00122	9033	0.0327		AT1G73150.1	GTE3	global transcription factor group E3
Potri.017G064600	157	1013	0.00122	5162	0.0359		AT3G27027.1		Protein of unknown function (DUF 3339)
Potri.018G006800	44	1012	0.00122	636	0.0412		AT5G57510.1
Potri.007G141400	49	1011	0.00122	942	0.0405		AT5G38280.1	PR5K	PR5-like receptor kinase
Potri.009G039300	15	1015	0.00122	2303	0.0385		AT5G59020.1		Protein of unknown function (DUF3527)	Yes
Potri.008G032300	24	1021	0.00121	2342	0.0384	C2H2	AT5G04390.1		C2H2-type zinc finger family protein
Potri.002G167400	15	1023	0.00121	842	0.0407	ERF	AT4G27950.1	CRF4	cytokinin response factor 4
Potri.006G115200	17	1028	0.00121	2274	0.0385	GRF	AT2G36400.1	AtGRF3,GRF3	growth-regulating factor 3
Potri.001G031800	39	1030	0.00121	2946	0.0378		AT5G06980.1
Potri.010G151700	40	1029	0.00121	1350	0.0398		AT5G54940.1		Translation initiation factor SUI1 family protein
Potri.001G120500	62	1027	0.00121	649	0.0411		AT4G12430.1		Haloacid dehalogenase-like hydrolase (HAD) superfamily protein
Potri.009G055900	103	1026	0.00121	371	0.0419		AT3G63470.1	scpl40	serine carboxypeptidase-like 40
Potri.009G132500	5	1025	0.00121	13330	0.0251		AT4G38660.1		Pathogenesis-related thaumatin superfamily protein
Potri.007G141300	64	1024	0.00121	1884	0.039
Potri.016G041300	35	1022	0.00121	3372	0.0374
Potri.006G061300	16	1020	0.00121	3388	0.0374		AT1G74190.1	AtRLP15,RLP15	receptor like protein 15
Potri.011G121000	20	1019	0.00121	7086	0.0344		AT5G53800.1
Potri.016G062200	29	1045	0.0012	7523	0.0341		AT3G11980.1	FAR2,MS2	Jojoba acyl CoA reductase-related male sterility protein
Potri.003G082600	19	1044	0.0012	5481	0.0357		AT4G16970.1		Protein kinase superfamily protein
Potri.009G015800	40	1043	0.0012	1852	0.0391		AT3G22190.1	IQD5	IQ-domain 5
Potri.003G018500	20	1042	0.0012	2423	0.0384		AT1G22930.2		T-complex protein 11
Potri.011G131900	15	1041	0.0012	6906	0.0345		AT5G54670.1	ATK3,KATC	kinesin 3
Potri.011G046600	68	1040	0.0012	2200	0.0386		AT1G11080.2	scpl31	serine carboxypeptidase-like 31
Potri.014G040700	40	1039	0.0012	627	0.0412		AT1G75030.1	ATLP-3,TLP-3	thaumatin-like protein 3
Potri.006G257400	48	1038	0.0012	755	0.0409		AT5G38690.1		Zinc-finger domain of monoamine-oxidase A repressor R1 protein
Potri.T088800	40	1037	0.0012	3490	0.0373		AT4G19840.1	ATPP2-A1,ATPP2A-1,PP2-A1	phloem protein 2-A1
Potri.013G023400	60	1036	0.0012	2713	0.038		AT5G27490.1		Integral membrane Yip1 family protein
Potri.016G066300	21	1035	0.0012	1954	0.0389		AT3G11690.1
Potri.001G289500	26	1034	0.0012	2736	0.038		AT4G14960.2	TUA6	Tubulin/FtsZ family protein
Potri.002G233400	52	1033	0.0012	8039	0.0337		AT5G16490.1	RIC4	ROP-interactive CRIB motif-containing protein 4
Potri.001G390700	16	1032	0.0012	2549	0.0382		AT3G14910.1
Potri.015G025500	62	1031	0.0012	1246	0.04
Potri.017G137100	15	1051	0.00119	957	0.0404		AT5G55490.1	ATGEX1,GEX1	gamete expressed protein 1
Potri.014G024000	16	1050	0.00119	2089	0.0387		AT1G60060.1		Serine/threonine-protein kinase WNK (With No Lysine)-related
Potri.007G086000	17	1049	0.00119	1278	0.0399
Potri.009G138700	29	1048	0.00119	127	0.043
Potri.005G122800	9	1047	0.00119	2095	0.0387		AT3G01360.1		Family of unknown function (DUF716)
Potri.008G031600	201	1046	0.00119	3092	0.0377
Potri.001G081400	12	1060	0.00118	5998	0.0353	LBD	AT1G31320.1	LBD4	LOB domain-containing protein 4
Potri.003G183000	74	1066	0.00118	600	0.0412		AT1G19780.1	ATCNGC8,CNGC8	cyclic nucleotide gated channel 8
Potri.011G148300	78	1065	0.00118	696	0.041		AT3G30340.1		nodulin MtN21 /EamA-like transporter family protein
Potri.005G252100	32	1064	0.00118	1546	0.0395		AT4G37420.1		Domain of unknown function (DUF23)
Potri.001G462800	57	1063	0.00118	1657	0.0393		AT2G34790.1	EDA28,MEE23	FAD-binding Berberine family protein
Potri.004G052900	69	1062	0.00118	840	0.0407		AT2G34010.1
Potri.018G082600	48	1061	0.00118	7583	0.034		AT3G49290.1	ABIL2	ABL interactor-like protein 2
Potri.009G030200	43	1059	0.00118	6904	0.0345		AT5G02420.1
Potri.001G075200	33	1058	0.00118	4262	0.0366
Potri.018G142500	23	1057	0.00118	7856	0.0338		AT4G30010.1
Potri.003G157100	14	1056	0.00118	2298	0.0385		AT4G20260.1	ATPCAP1,PCAP1	plasma-membrane associated cation-binding protein 1
Potri.017G059500	32	1055	0.00118	1041	0.0403		AT4G13950.1	RALFL31	ralf-like 31
Potri.014G119900	153	1054	0.00118	2319	0.0385		AT2G47360.1
Potri.004G001900	101	1053	0.00118	274	0.0422		AT1G62400.1	HT1	Protein kinase superfamily protein
Potri.004G118800	19	1052	0.00118	12978	0.0265		AT5G61170.1		Ribosomal protein S19e family protein
Potri.019G010500	30	1075	0.00117	1911	0.039		AT1G49230.1		RING/U-box superfamily protein
Potri.016G038100	60	1074	0.00117	2073	0.0388		AT3G10250.1		Plant protein 1589 of unknown function
Potri.010G177400	21	1073	0.00117	1465	0.0396		AT1G65580.1	FRA3	Endonuclease/exonuclease/phosphatase family protein
Potri.006G142800	21	1072	0.00117	2393	0.0384		AT2G06050.1	DDE1,OPR3	oxophytodienoate-reductase 3
Potri.005G093100	5	1071	0.00117	12723	0.0273		AT3G18610.1	ATNUC-L2,NUC-L2,PARLL1	nucleolin like 2
Potri.014G136900	54	1070	0.00117	4633	0.0363		AT2G48030.1		DNAse I-like superfamily protein
Potri.005G206200	14	1069	0.00117	3226	0.0376		AT1G03600.1	PSB27	photosystem II family protein
Potri.016G045300	7	1068	0.00117	4855	0.0362		AT2G42070.1	ATNUDT23,ATNUDX23,NUDX23	nudix hydrolase homolog 23
Potri.011G131800	142	1067	0.00117	3351	0.0374		AT5G54660.1		HSP20-like chaperones superfamily protein
Potri.004G099400	133	1084	0.00116	3190	0.0376	bHLH	AT1G73830.2	BEE3	BR enhanced expression 3
Potri.007G135300	156	1085	0.00116	2786	0.038	NAC	AT4G28500.1	ANAC073,NAC073,SND2	NAC domain containing protein 73
Potri.007G082200	148	1080	0.00116	2693	0.0381	NF-YB	AT4G14540.1	NF-YB3	nuclear factor Y, subunit B3
Potri.013G153400	12	1083	0.00116	1754	0.0392	WRKY	AT2G03340.1	WRKY3	WRKY DNA-binding protein 3
Potri.015G072100	23	1082	0.00116	1915	0.039		AT5G62575.2
Potri.019G090200	62	1081	0.00116	816	0.0407		AT2G42570.1	TBL39	TRICHOME BIREFRINGENCE-LIKE 39
Potri.019G004100	103	1079	0.00116	380	0.0418		AT5G64700.1		nodulin MtN21 /EamA-like transporter family protein
Potri.004G172700	48	1078	0.00116	4049	0.0368		AT1G22340.1	AtUGT85A7,UGT85A7	UDP-glucosyl transferase 85A7
Potri.010G250000	28	1077	0.00116	1585	0.0394		AT1G51650.1		ATP synthase epsilon chain, mitochondrial
Potri.015G010500	65	1076	0.00116	203	0.0425
Potri.005G188900	41	1087	0.00115	618	0.0412	Dof	AT1G21340.1		Dof-type zinc finger DNA-binding family protein
Potri.002G049400	69	1096	0.00115	1061	0.0402		AT3G04810.1	ATNEK2,NEK2	NIMA-related kinase 2
Potri.009G050700	3	1095	0.00115	13404	0.0247		AT5G12440.1		CCCH-type zinc fingerfamily protein with RNA-binding domain
Potri.017G152800	48	1094	0.00115	821	0.0407		AT5G14940.1		Major facilitator superfamily protein
Potri.019G008400	38	1093	0.00115	6713	0.0347		AT5G06390.1	FLA17	FASCICLIN-like arabinogalactan protein 17 precursor
Potri.001G327000	54	1091	0.00115	1433	0.0397		AT3G01990.1	ACR6	ACT domain repeat 6
Potri.014G020400	21	1090	0.00115	2620	0.0381		AT4G37370.1	CYP81D8	cytochrome P450, family 81, subfamily D, polypeptide 8
Potri.001G391900	42	1089	0.00115	1714	0.0392		AT3G14940.1	ATPPC3,PPC3	phosphoenolpyruvate carboxylase 3
Potri.018G016400	47	1088	0.00115	1728	0.0392		AT2G24860.1		DnaJ/Hsp40 cysteine-rich domain superfamily protein
Potri.010G174400	20	1086	0.00115	3446	0.0374		AT1G16390.1	3-Oct,ATOCT3	organic cation/carnitine transporter 3
Potri.008G069800	16	1092	0.00115	3135	0.0376		AT3G11150.1		2-oxoglutarate (2OG) and Fe(II)-dependent oxygenase superfamily protein	Yes
Potri.004G095100	98	1100	0.00114	518	0.0414	C3H	AT1G66810.1		Zinc finger C-x8-C-x5-C-x3-H type family protein
Potri.009G117800	100	1112	0.00114	238	0.0423		AT2G32380.1		Transmembrane protein 97, predicted
Potri.010G015200	59	1111	0.00114	406	0.0418		AT4G15560.1	CLA,CLA1,DEF,DXPS2,DXS	Deoxyxylulose-5-phosphate synthase
Potri.010G026100	47	1110	0.00114	322	0.042		AT5G18810.1	SCL28	SC35-like splicing factor 28
Potri.011G087200	11	1109	0.00114	3327	0.0375		AT4G26850.1	VTC2	mannose-1-phosphate guanylyltransferase (GDP)s;GDP-galactose:mannose-1-phosphate guanylyltransferases;GDP-galactose:glucose-1-phosphate guanylyltransferases;GDP-galactose:myoinositol-1-phosphate guanylyltransferases;glucose-1-phosphate guanylyltransferase
Potri.018G025800	24	1108	0.00114	1939	0.0389		AT4G32150.1	ATVAMP711,VAMP711	vesicle-associated membrane protein 711
Potri.009G137800	33	1107	0.00114	1582	0.0394		AT4G38510.5		ATPase, V1 complex, subunit B protein
Potri.010G246200	70	1106	0.00114	2674	0.0381		AT5G04930.1	ALA1	aminophospholipid ATPase 1
Potri.016G033300	17	1105	0.00114	1184	0.04		AT5G05140.1		Transcription elongation factor (TFIIS) family protein
Potri.007G007800	104	1104	0.00114	312	0.0421		AT4G37770.1	ACS8	1-amino-cyclopropane-1-carboxylate synthase 8
Potri.006G000300	56	1103	0.00114	868	0.0406		AT1G07410.1	ATRAB-A2B,ATRABA2B,RAB-A2B,RABA2b	RAB GTPase homolog A2B
Potri.006G255400	33	1102	0.00114	222	0.0424		AT4G32272.1		Nucleotide/sugar transporter family protein
Potri.016G115800	34	1101	0.00114	2363	0.0384		AT2G38180.1		SGNH hydrolase-type esterase superfamily protein
Potri.005G166700	86	1099	0.00114	1643	0.0394		AT5G65140.2		Haloacid dehalogenase-like hydrolase (HAD) superfamily protein
Potri.008G204200	24	1097	0.00114	4260	0.0366		AT5G18670.1	BAM9,BMY3	beta-amylase 3
Potri.014G067900	39	1120	0.00113	2400	0.0384	B3	AT4G21550.1	VAL3	VP1/ABI3-like 3
Potri.003G188800	32	1127	0.00113	1687	0.0393		AT5G07010.1	ATST2A,ST2A	sulfotransferase 2A
Potri.005G169300	37	1126	0.00113	922	0.0405		AT1G22150.1	SULTR1;3	sulfate transporter 1;3
Potri.012G128400	2	1125	0.00113	12596	0.0276
Potri.009G055100	48	1124	0.00113	2941	0.0378		AT3G51970.1	ASAT1,ATASAT1,ATSAT1	acyl-CoA sterol acyl transferase 1
Potri.004G004600	42	1123	0.00113	431	0.0417
Potri.008G003000	2	1122	0.00113	11453	0.0298		AT5G23390.1		Plant protein of unknown function (DUF639)
Potri.018G099800	68	1121	0.00113	874	0.0406		AT2G23810.1	TET8	tetraspanin8
Potri.T040600	47	1119	0.00113	185	0.0426		AT3G14470.1		NB-ARC domain-containing disease resistance protein
Potri.004G003900	93	1118	0.00113	714	0.041		AT4G22190.1
Potri.014G127400	51	1117	0.00113	393	0.0418		AT4G02350.1	SEC15B	exocyst complex component sec15B
Potri.013G104400	18	1116	0.00113	6021	0.0352		AT1G58350.1	ZW18	Putative serine esterase family protein
Potri.008G177400	24	1115	0.00113	1518	0.0395		AT3G57810.2		Cysteine proteinases superfamily protein
Potri.016G098200	3	1114	0.00113	12339	0.0282		AT2G36830.1	GAMMA-TIP,GAMMA-TIP1,TIP1;1	gamma tonoplast intrinsic protein
Potri.006G048500	11	1113	0.00113	2910	0.0378		AT2G41640.1		Glycosyltransferase family 61 protein
Potri.006G251200	5	1131	0.00112	13820	0.0229	CPP	AT3G22780.1	ATTSO1,TSO1	Tesmin/TSO1-like CXC domain-containing protein
Potri.019G053500	15	1138	0.00112	1413	0.0397		AT3G02790.1		zinc finger (C2H2 type) family protein
Potri.010G118600	54	1137	0.00112	171	0.0427		AT2G21910.1	CYP96A5	cytochrome P450, family 96, subfamily A, polypeptide 5
Potri.010G196400	67	1136	0.00112	1306	0.0398		AT2G39855.2
Potri.007G089100	50	1135	0.00112	632	0.0412
Potri.002G098100	87	1134	0.00112	867	0.0406		AT1G22330.1		RNA-binding (RRM/RBD/RNP motifs) family protein
Potri.008G055900	14	1133	0.00112	1516	0.0396		AT3G55430.1		O-Glycosyl hydrolases family 17 protein
Potri.009G115100	99	1132	0.00112	646	0.0411		AT4G34450.1		coatomer gamma-2 subunit, putative / gamma-2 coat protein, putative / gamma-2 COP, putative
Potri.011G033100	36	1130	0.00112	1920	0.039		AT5G54500.2	FQR1	flavodoxin-like quinone reductase 1
Potri.014G116500	76	1129	0.00112	231	0.0424		AT1G10630.1	ARFA1F,ATARFA1F	ADP-ribosylation factor A1F
Potri.005G204600	7	1128	0.00112	13466	0.0245		AT3G59080.1		Eukaryotic aspartyl protease family protein	Yes
Potri.016G049200	23	1140	0.00111	999	0.0404	bZIP	AT5G06839.3	bZIP65,TGA10	bZIP transcription factor family protein
Potri.019G104500	17	1152	0.00111	1908	0.039		AT4G28190.1	ULT,ULT1	Developmental regulator, ULTRAPETALA
Potri.018G129500	65	1151	0.00111	1223	0.04		AT2G26600.1		Glycosyl hydrolase superfamily protein
Potri.006G117200	52	1150	0.00111	7294	0.0343		AT2G36570.1		Leucine-rich repeat protein kinase family protein
Potri.011G089100	158	1149	0.00111	2181	0.0386		AT5G42570.1		B-cell receptor-associated 31-like
Potri.003G022900	101	1148	0.00111	1392	0.0397		AT5G64570.1	ATBXL4,XYL4	beta-D-xylosidase 4
Potri.008G189400	93	1147	0.00111	4355	0.0365		AT1G60470.1	AtGolS4,GolS4	galactinol synthase 4
Potri.013G064400	10	1146	0.00111	4817	0.0362		AT2G02760.1	ATUBC2,UBC2	ubiquiting-conjugating enzyme 2
Potri.003G164000	57	1145	0.00111	495	0.0415		AT1G28110.1	SCPL45	serine carboxypeptidase-like 45
Potri.005G001500	6	1144	0.00111	7987	0.0337		AT3G05910.1		Pectinacetylesterase family protein
Potri.001G219200	20	1143	0.00111	3242	0.0375		AT5G22360.1	ATVAMP714,VAMP714	vesicle-associated membrane protein 714
Potri.004G055500	66	1142	0.00111	3028	0.0377		AT2G27430.1		ARM repeat superfamily protein
Potri.012G111600	31	1141	0.00111	1994	0.0389		AT5G51060.1	ATRBOHC,RBOHC,RHD2	NADPH/respiratory burst oxidase protein D
Potri.011G148400	42	1139	0.00111	445	0.0417		AT5G64700.1		nodulin MtN21 /EamA-like transporter family protein	Yes
Potri.007G067800	60	1172	0.0011	656	0.0411		AT3G12830.1		SAUR-like auxin-responsive protein family
Potri.009G135400	21	1171	0.0011	1159	0.0401		AT4G35070.1		SBP (S-ribonuclease binding protein) family protein
Potri.019G131500	53	1170	0.0011	1463	0.0396		AT5G58300.1		Leucine-rich repeat protein kinase family protein
Potri.017G071000	125	1169	0.0011	3420	0.0374		AT3G01680.1
Potri.001G189500	131	1168	0.0011	3624	0.0372		AT1G59870.1	ABCG36,ATABCG36,ATPDR8,PDR8,PEN3	ABC-2 and Plant PDR ABC-type transporter family protein
Potri.004G096900	88	1167	0.0011	500	0.0415		AT5G38210.1		Protein kinase family protein
Potri.008G005000	36	1166	0.0011	2144	0.0387		AT1G78900.1	VHA-A	vacuolar ATP synthase subunit A
Potri.001G152500	5	1165	0.0011	9667	0.0321		AT5G02890.1		HXXXD-type acyl-transferase family protein
Potri.017G016600	37	1164	0.0011	780	0.0408		AT1G28440.1	HSL1	HAESA-like 1
Potri.013G144000	34	1163	0.0011	798	0.0408		AT4G03420.1		Protein of unknown function (DUF789)
Potri.003G003900	29	1162	0.0011	2955	0.0378		AT1G09620.1		ATP binding;leucine-tRNA ligases;aminoacyl-tRNA ligases;nucleotide binding;ATP binding;aminoacyl-tRNA ligases
Potri.017G097200	26	1161	0.0011	727	0.041		AT5G39040.1	ALS1,ATTAP2,TAP2	transporter associated with antigen processing protein 2
Potri.010G250200	11	1160	0.0011	1629	0.0394		AT3G21200.1	PGR7	proton gradient regulation 7
Potri.004G228400	45	1159	0.0011	2847	0.0379		AT1G59610.1	ADL3,CF1,DL3,DRP2B	dynamin-like 3
Potri.005G088800	20	1158	0.0011	939	0.0405		AT5G23340.1		RNI-like superfamily protein
Potri.012G039700	55	1156	0.0011	268	0.0422		AT1G73450.1		Protein kinase superfamily protein
Potri.018G007400	137	1155	0.0011	654	0.0411		AT4G31480.1		Coatomer, beta subunit
Potri.003G220300	62	1154	0.0011	321	0.042		AT5G19770.1	TUA3	tubulin alpha-3
Potri.T173600	16	1153	0.0011	2870	0.0379		AT5G39600.1
Potri.006G237700	79	1186	0.00109	125	0.043	GATA	AT5G25830.1	GATA12	GATA transcription factor 12
Potri.005G125800	212	1176	0.00109	4282	0.0366	GRAS	AT4G36710.1		GRAS family transcription factor
Potri.002G141000	33	1189	0.00109	740	0.0409		AT3G60450.1		Phosphoglycerate mutase family protein
Potri.010G041600	217	1188	0.00109	2990	0.0378
Potri.003G102100	74	1187	0.00109	3728	0.0371
Potri.008G197700	51	1185	0.00109	584	0.0413		AT5G18900.1		2-oxoglutarate (2OG) and Fe(II)-dependent oxygenase superfamily protein
Potri.004G094400	26	1184	0.00109	1308	0.0398		AT1G66740.1	ASF1A,AtSP7,SGA2,SP7	ASF1 like histone chaperone
Potri.011G145000	15	1183	0.00109	310	0.0421		AT1G76490.1	HMG1,HMGR1	hydroxy methylglutaryl CoA reductase 1
Potri.010G093600	35	1182	0.00109	2881	0.0379		AT2G02860.1	ATSUC3,ATSUT2,SUC3,SUT2	sucrose transporter 2
Potri.002G201300	101	1181	0.00109	302	0.0421		AT5G50950.2	FUM2	FUMARASE 2
Potri.002G017500	155	1180	0.00109	3696	0.0371		AT1G20225.1		Thioredoxin superfamily protein
Potri.003G073100	15	1179	0.00109	2698	0.038		AT1G17280.1	UBC34	ubiquitin-conjugating enzyme 34
Potri.002G019700	72	1178	0.00109	847	0.0407		AT3G21570.1
Potri.010G052700	25	1177	0.00109	1917	0.039		AT1G24440.1		RING/U-box superfamily protein
Potri.002G249000	38	1175	0.00109	12956	0.0266		AT4G18100.1		Ribosomal protein L32e
Potri.005G150400	94	1174	0.00109	1348	0.0398		AT5G64410.1	ATOPT4,OPT4	oligopeptide transporter 4
Potri.001G299300	12	1195	0.00108	1236	0.04	bHLH	AT3G19500.1		basic helix-loop-helix (bHLH) DNA-binding superfamily protein
Potri.014G146200	35	1201	0.00108	1617	0.0394	C2H2	AT4G14200.1		Pentatricopeptide repeat (PPR) superfamily protein
Potri.001G267300	99	1206	0.00108	777	0.0408	MYB	AT3G08500.1	AtMYB83,MYB83	myb domain protein 83
Potri.009G119500	44	1207	0.00108	2604	0.0381		AT2G21520.1		Sec14p-like phosphatidylinositol transfer family protein
Potri.015G133900	40	1205	0.00108	383	0.0418		AT5G51760.1	AHG1	Protein phosphatase 2C family protein
Potri.006G075600	75	1204	0.00108	1609	0.0394		AT4G30010.1
Potri.009G021700	10	1203	0.00108	3251	0.0375		AT3G43790.1	ZIFL2	zinc induced facilitator-like 2
Potri.001G392200	109	1202	0.00108	363	0.0419		AT1G26480.1	GF14 IOTA,GRF12	general regulatory factor 12
Potri.005G098500	5	1200	0.00108	12693	0.0273		AT2G34750.1		RNA polymerase I specific transcription initiation factor RRN3 protein
Potri.001G379400	22	1199	0.00108	3617	0.0372
Potri.004G172500	59	1198	0.00108	1122	0.0401		AT4G34940.1	ARO1	armadillo repeat only 1
Potri.017G104100	4	1197	0.00108	2572	0.0382		AT5G45230.1		Disease resistance protein (TIR-NBS-LRR class) family
Potri.005G032400	83	1196	0.00108	1787	0.0391		AT1G55020.1	ATLOX1,LOX1	lipoxygenase 1
Potri.016G014300	23	1194	0.00108	3337	0.0375		AT1G07250.1	UGT71C4	UDP-glucosyl transferase 71C4
Potri.013G150500	14	1193	0.00108	5248	0.0358		AT5G54470.1		B-box type zinc finger family protein
Potri.009G016300	4	1192	0.00108	11598	0.0296		ATCG00340.1		Photosystem I, PsaA/PsaB protein
Potri.006G254200	57	1191	0.00108	324	0.042		AT1G30380.1	PSAK	photosystem I subunit K
Potri.006G131000	124	1190	0.00108	2397	0.0384		AT2G37090.1	IRX9	Nucleotide-diphospho-sugar transferases superfamily protein
Potri.008G180800	38	1209	0.00107	343	0.042	MYB	AT5G14340.1	AtMYB40,MYB40	myb domain protein 40
Potri.004G097000	34	1220	0.00107	3202	0.0376		AT1G67000.1		Protein kinase superfamily protein
Potri.001G295900	5	1219	0.00107	11256	0.0301		AT4G33865.1		Ribosomal protein S14p/S29e family protein
Potri.006G161600	14	1218	0.00107	2349	0.0384		AT3G22320.1	ATRPABC24.3,NRPB5,NRPD5,RPB5A	Eukaryotic rpb5 RNA polymerase subunit family protein
Potri.010G238200	84	1217	0.00107	413	0.0417		AT3G10080.1		RmlC-like cupins superfamily protein
Potri.015G025900	17	1216	0.00107	3411	0.0374		AT2G34790.1	EDA28,MEE23	FAD-binding Berberine family protein
Potri.018G074500	13	1215	0.00107	1020	0.0403		AT2G26910.1	ATPDR4,PDR4	pleiotropic drug resistance 4
Potri.012G132500	27	1214	0.00107	672	0.0411		AT5G51820.1	ATPGMP,PGM,PGM1,STF1	phosphoglucomutase
Potri.011G138500	39	1213	0.00107	579	0.0413		AT3G28210.1	PMZ,SAP12	zinc finger (AN1-like) family protein
Potri.002G071100	15	1212	0.00107	2814	0.0379		AT3G21260.3	GLTP3	Glycolipid transfer protein (GLTP) family protein
Potri.013G155800	17	1211	0.00107	4428	0.0365		AT5G58375.1		Methyltransferase-related protein
Potri.013G147800	9	1210	0.00107	7776	0.0339		AT4G21450.1		PapD-like superfamily protein
Potri.008G162800	25	1208	0.00107	7343	0.0342		AT3G23090.1		TPX2 (targeting protein for Xklp2) protein family
Potri.016G141900	119	1243	0.00106	4592	0.0364
Potri.002G143600	70	1242	0.00106	6414	0.0349		AT1G02040.1		C2H2-type zinc finger family protein
Potri.016G051600	60	1241	0.00106	6245	0.0351		AT5G06940.1		Leucine-rich repeat receptor-like protein kinase family protein
Potri.008G165500	46	1240	0.00106	167	0.0427		AT3G23200.1		Uncharacterised protein family (UPF0497)
Potri.016G117600	65	1239	0.00106	378	0.0418		AT3G47300.1	SELT	SELT-like protein precursor
Potri.005G166100	5	1238	0.00106	7564	0.034		AT5G65170.1		VQ motif-containing protein
Potri.005G100400	78	1237	0.00106	2018	0.0388		AT4G35090.1	CAT2	catalase 2
Potri.T012200	8	1236	0.00106	5130	0.0359		AT5G23630.1	MIA,PDR2	phosphate deficiency response 2
Potri.014G019700	6	1235	0.00106	3466	0.0373		AT4G24220.2	AWI31,VEP1	NAD(P)-binding Rossmann-fold superfamily protein
Potri.003G148600	17	1234	0.00106	12006	0.0289
Potri.019G110500	18	1233	0.00106	4146	0.0367		AT3G15360.1	ATHM4,ATM4,TRX-M4	thioredoxin M-type 4
Potri.005G134400	55	1231	0.00106	692	0.041		AT5G66880.1	SNRK2-3,SNRK2.3,SRK2I	sucrose nonfermenting 1(SNF1)-related protein kinase 2.3
Potri.004G043500	80	1230	0.00106	345	0.042		AT2G33770.1	ATUBC24,PHO2,UBC24	phosphate 2
Potri.T175800	48	1229	0.00106	643	0.0411		AT5G01750.2		Protein of unknown function (DUF567)
Potri.012G021600	38	1228	0.00106	747	0.0409
Potri.011G003600	260	1227	0.00106	2176	0.0386		AT5G45470.1		Protein of unknown function (DUF594)
Potri.013G018800	129	1226	0.00106	561	0.0413		AT3G05420.2	ACBP4	acyl-CoA binding protein 4
Potri.004G062000	47	1225	0.00106	1767	0.0392		AT1G17030.1
Potri.014G079000	108	1224	0.00106	305	0.0421		AT4G35410.2		Clathrin adaptor complex small chain family protein
Potri.018G122700	35	1223	0.00106	1696	0.0393		AT1G15690.1	ATAVP3,AtVHP1;1,AVP-3,AVP1	Inorganic H pyrophosphatase family protein
Potri.013G091900	6	1222	0.00106	3537	0.0373		AT3G14172.1
Potri.001G189400	11	1221	0.00106	12662	0.0274		AT1G79760.1	DTA4	downstream target of AGL15-4
Potri.017G027900	48	1256	0.00105	784	0.0408		AT3G13710.1	PRA1.F4	prenylated RAB acceptor 1.F4
Potri.011G072000	8	1255	0.00105	5827	0.0354		AT5G45700.1		Haloacid dehalogenase-like hydrolase (HAD) superfamily protein
Potri.004G079200	19	1254	0.00105	10941	0.0306		AT5G23980.1	ATFRO4,FRO4	ferric reduction oxidase 4
Potri.013G131100	41	1253	0.00105	313	0.042		AT4G03560.1	ATCCH1,ATTPC1,FOU2,TPC1	two-pore channel 1
Potri.001G050700	16	1252	0.00105	3703	0.0371		AT3G24190.1		Protein kinase superfamily protein
Potri.007G080300	35	1251	0.00105	4013	0.0368		AT4G39490.1	CYP96A10	cytochrome P450, family 96, subfamily A, polypeptide 10
Potri.010G021400	11	1250	0.00105	7192	0.0343		AT3G06400.2	CHR11	chromatin-remodeling protein 11
Potri.017G052400	7	1249	0.00105	7182	0.0343		AT1G22360.1	AtUGT85A2,UGT85A2	UDP-glucosyl transferase 85A2
Potri.017G092100	14	1248	0.00105	13139	0.0259		AT5G15510.1		TPX2 (targeting protein for Xklp2) protein family
Potri.007G012600	27	1247	0.00105	208	0.0425		AT2G17990.1
Potri.005G051600	19	1246	0.00105	664	0.0411		AT1G54510.1	ATNEK1,NEK1	NIMA-related serine/threonine kinase 1
Potri.015G092800	36	1245	0.00105	2679	0.0381		AT5G63400.1	ADK1	adenylate kinase 1
Potri.002G057800	67	1244	0.00105	417	0.0417		AT2G38020.1	EMB258,MAN,VCL1	vacuoleless1 (VCL1)
Potri.018G048600	38	1266	0.00104	1575	0.0394		AT2G26300.1	ATGPA1,GP ALPHA 1,GPA1	G protein alpha subunit 1
Potri.007G008700	11	1265	0.00104	8256	0.0335
Potri.008G155300	13	1264	0.00104	5592	0.0356		AT4G14805.1		Bifunctional inhibitor/lipid-transfer protein/seed storage 2S albumin superfamily protein
Potri.014G043300	23	1263	0.00104	3168	0.0376		AT5G26667.1	PYR6	P-loop containing nucleoside triphosphate hydrolases superfamily protein
Potri.010G103600	19	1261	0.00104	1658	0.0393		AT4G17720.1		RNA-binding (RRM/RBD/RNP motifs) family protein
Potri.015G122500	36	1260	0.00104	6225	0.0351		AT2G35120.1		Single hybrid motif superfamily protein
Potri.004G144100	58	1259	0.00104	644	0.0411		AT4G33945.1		ARM repeat superfamily protein
Potri.013G141600	24	1258	0.00104	12153	0.0286
Potri.005G257800	49	1257	0.00104	2316	0.0385		AT1G76550.1		Phosphofructokinase family protein
Potri.002G224100	26	1262	0.00104	3582	0.0372		AT1G05010.1	ACO4,EAT1,EFE	ethylene-forming enzyme	Yes
Potri.016G117300	26	1269	0.00103	2384	0.0384	Trihelix	AT5G01380.1		Homeodomain-like superfamily protein
Potri.019G097000	17	1278	0.00103	2402	0.0384		AT5G49960.1
Potri.009G061600	88	1277	0.00103	729	0.0409		AT5G13450.1	ATP5	delta subunit of Mt ATP synthase
Potri.001G127100	25	1276	0.00103	5648	0.0355		AT5G45290.1		RING/U-box superfamily protein
Potri.008G180600	55	1275	0.00103	3435	0.0374		AT3G27320.1		alpha/beta-Hydrolases superfamily protein
Potri.010G063800	43	1274	0.00103	724	0.041		AT1G04570.1		Major facilitator superfamily protein
Potri.002G206700	73	1273	0.00103	1052	0.0403
Potri.012G048600	16	1272	0.00103	3282	0.0375		AT3G18040.1	MPK9	MAP kinase 9
Potri.014G017600	17	1271	0.00103	2937	0.0378		AT5G01075.1		Glycosyl hydrolase family 35 protein
Potri.015G094400	26	1270	0.00103	12893	0.0267		AT1G27400.1		Ribosomal protein L22p/L17e family protein
Potri.001G180700	64	1268	0.00103	1844	0.0391
Potri.018G128300	36	1267	0.00103	290	0.0421		AT3G33520.1	ARP6,ATARP6,ESD1,SUF3	actin-related protein 6
Potri.005G000700	33	1292	0.00102	374	0.0419		AT5G26731.1
Potri.002G175700	18	1291	0.00102	4286	0.0366		AT1G01200.1	ATRAB-A3,ATRABA3,RABA3	RAB GTPase homolog A3
Potri.001G088400	88	1290	0.00102	698	0.041		AT4G24015.1		RING/U-box superfamily protein
Potri.010G141900	70	1289	0.00102	249	0.0423		AT4G02080.1	ASAR1,ATSAR2,ATSARA1C,SAR2	secretion-associated RAS super family 2
Potri.002G234600	70	1288	0.00102	147	0.0429		AT3G07880.1	SCN1	Immunoglobulin E-set superfamily protein
Potri.018G063200	9	1287	0.00102	12218	0.0285		AT5G20720.1	ATCPN21,CHCPN10,CPN10,CPN20,CPN21	chaperonin 20
Potri.014G151900	39	1286	0.00102	835	0.0407		AT3G21710.2
Potri.016G090700	24	1285	0.00102	2491	0.0383		AT2G37220.1		RNA-binding (RRM/RBD/RNP motifs) family protein
Potri.002G242900	62	1284	0.00102	234	0.0424		AT4G13160.1		Protein of unknown function, DUF593
Potri.018G062700	20	1283	0.00102	11135	0.0303		AT1G19170.1		Pectin lyase-like superfamily protein
Potri.005G229500	72	1282	0.00102	5635	0.0355		AT5G42800.1	DFR,M318,TT3	dihydroflavonol 4-reductase
Potri.017G083200	16	1281	0.00102	4721	0.0363		AT5G48600.2	ATCAP-C,ATSMC3,ATSMC4,SMC3	structural maintenance of chromosome 3
Potri.004G229800	22	1280	0.00102	629	0.0412		AT5G49810.1	MMT	methionine S-methyltransferase
Potri.014G094800	2	1279	0.00102	8804	0.033		AT3G61640.1	AGP20,AtAGP20	arabinogalactan protein 20
Potri.017G144600	8	1295	0.00101	9421	0.0324	HD-ZIP	AT1G73360.1	ATHDG11,EDT1,HDG11	homeodomain GLABROUS 11
Potri.010G071400	29	1309	0.00101	5466	0.0357		AT1G08650.1	ATPPCK1,PPCK1	phosphoenolpyruvate carboxylase kinase 1
Potri.012G048200	18	1308	0.00101	1701	0.0393		AT1G18210.1		Calcium-binding EF-hand family protein
Potri.013G114500	17	1307	0.00101	2958	0.0378		AT1G22700.1		Tetratricopeptide repeat (TPR)-like superfamily protein
Potri.008G098100	83	1306	0.00101	1326	0.0398
Potri.014G037500	89	1304	0.00101	567	0.0413		AT4G31940.1	CYP82C4	cytochrome P450, family 82, subfamily C, polypeptide 4
Potri.019G001000	12	1303	0.00101	9143	0.0326		AT4G24290.2		MAC/Perforin domain-containing protein
Potri.015G096300	45	1302	0.00101	488	0.0415		AT1G05350.1		NAD(P)-binding Rossmann-fold superfamily protein
Potri.008G219900	39	1301	0.00101	3375	0.0374		AT4G15930.1		Dynein light chain type 1 family protein
Potri.001G380100	31	1300	0.00101	1744	0.0392		AT1G53580.2	ETHE1,GLX2-3,GLY3	glyoxalase II 3
Potri.001G376700	91	1299	0.00101	1743	0.0392		AT1G73140.1	TBL31	Plant protein of unknown function (DUF828)
Potri.001G008900	13	1298	0.00101	1186	0.04		AT1G55230.1		Family of unknown function (DUF716)
Potri.006G154400	7	1297	0.00101	4903	0.0361		AT5G47310.1		PPPDE putative thiol peptidase family protein
Potri.009G157000	11	1296	0.00101	3750	0.0371		AT5G17770.1	ATCBR,CBR,CBR1	NADH:cytochrome B5 reductase 1
Potri.007G020800	11	1294	0.00101	4788	0.0362		AT5G17760.1		P-loop containing nucleoside triphosphate hydrolases superfamily protein
Potri.008G018000	151	1293	0.00101	4142	0.0367
Potri.009G003800	178	1314	0.001	2791	0.0379		AT5G22870.1		Late embryogenesis abundant (LEA) hydroxyproline-rich glycoprotein family
Potri.004G096800	42	1313	0.001	2456	0.0383		AT1G70250.1		receptor serine/threonine kinase, putative
Potri.006G006300	16	1312	0.001	3914	0.0369		AT4G39720.1		VQ motif-containing protein
Potri.011G015600	56	1311	0.001	2877	0.0379		AT1G12000.1		Phosphofructokinase family protein
Potri.008G194100	22	1310	0.001	3427	0.0374		AT1G69880.1	ATH8,TH8	thioredoxin H-type 8
Potri.006G247100	44	1316	0.000999	1432	0.0397		AT5G25510.1		Protein phosphatase 2A regulatory B subunit family protein
Potri.004G185000	50	1315	0.000999	3668	0.0372		AT4G33790.1	CER4,FAR3,G7	Jojoba acyl CoA reductase-related male sterility protein
Potri.019G124700	40	1317	0.000998	1167	0.0401		AT1G73325.1		Kunitz family trypsin and protease inhibitor protein
Potri.005G201300	17	1320	0.000997	2580	0.0382
Potri.009G047700	93	1319	0.000997	546	0.0414		AT2G13360.1	AGT,AGT1,SGAT	alanine:glyoxylate aminotransferase
Potri.016G008100	11	1318	0.000997	7652	0.034		AT4G16440.1		ferredoxin hydrogenases
Potri.T001300	38	1321	0.000996	2689	0.0381		AT3G25810.1		Terpenoid cyclases/Protein prenyltransferases superfamily protein
Potri.009G122000	16	1322	0.000995	439	0.0417	DBB	AT4G39070.1		B-box zinc finger family protein
Potri.003G210200	30	1323	0.000994	1456	0.0396		AT5G12900.1			Yes
Potri.001G404800	17	1324	0.000993	1386	0.0397		AT4G10780.1		LRR and NB-ARC domains-containing disease resistance protein
Potri.005G034200	182	1325	0.000992	3044	0.0377		AT1G54860.1		Glycoprotein membrane precursor GPI-anchored
Potri.003G220400	79	1328	0.000991	1436	0.0397		AT5G19760.1		Mitochondrial substrate carrier family protein
Potri.015G135200	20	1327	0.000991	5866	0.0354		AT5G62170.1
Potri.006G041000	14	1326	0.000991	1875	0.039		AT2G41290.1	SSL2	strictosidine synthase-like 2
Potri.001G448400	48	1331	0.00099	1715	0.0392	NAC	AT2G46770.1	ANAC043,EMB2301,NST1	NAC (No Apical Meristem) domain transcriptional regulator superfamily protein
Potri.001G027100	87	1330	0.00099	1180	0.04		AT3G54450.1		Major facilitator superfamily protein
Potri.011G061000	24	1329	0.00099	837	0.0407		AT5G54010.1		UDP-Glycosyltransferase superfamily protein
Potri.009G156600	87	1332	0.000989	215	0.0425		AT2G29130.1	ATLAC2,LAC2	laccase 2
Potri.014G089400	75	1333	0.000988	574	0.0413		AT1G01510.1	AN	NAD(P)-binding Rossmann-fold superfamily protein
Potri.001G170100	18	1334	0.000987	1991	0.0389		AT1G17455.1	ELF4-L4	ELF4-like 4
Potri.014G105600	2	1340	0.000986	13579	0.0241		AT4G00800.1		transducin family protein / WD-40 repeat family protein
Potri.018G036000	3	1339	0.000986	13629	0.0238		AT3G15130.1		Tetratricopeptide repeat (TPR)-like superfamily protein
Potri.018G092800	28	1338	0.000986	3684	0.0371		AT4G30230.1
Potri.009G139400	78	1337	0.000986	359	0.0419		AT4G38470.1		ACT-like protein tyrosine kinase family protein
Potri.009G089800	56	1336	0.000986	1329	0.0398		AT1G49890.1		Family of unknown function (DUF566)
Potri.014G039800	36	1335	0.000986	209	0.0425		AT1G47510.1	5PTASE11,AT5PTASE11	inositol polyphosphate 5-phosphatase 11
Potri.002G124500	85	1342	0.000984	870	0.0406		AT5G67090.1		Subtilisin-like serine endopeptidase family protein
Potri.012G114700	42	1341	0.000984	1328	0.0398		AT5G61640.1	ATMSRA1,PMSR1	peptidemethionine sulfoxide reductase 1
Potri.005G242000	29	1343	0.000981	535	0.0414		AT4G35020.1	ARAC3,ATROP6,RAC3,RHO1PS,ROP6	RAC-like 3
Potri.002G251000	73	1345	0.00098	2898	0.0378		AT5G48485.1	DIR1	Bifunctional inhibitor/lipid-transfer protein/seed storage 2S albumin superfamily protein
Potri.013G099200	12	1344	0.00098	6609	0.0348		AT4G13530.1
Potri.004G013800	37	1347	0.000979	1143	0.0401
Potri.001G392700	68	1346	0.000979	2662	0.0381		AT1G53290.1		Galactosyltransferase family protein
Potri.001G327100	17	1348	0.000978	1615	0.0394	TCP	AT3G27010.1	AT-TCP20,ATTCP20,PCF1,TCP20	TEOSINTE BRANCHED 1, cycloidea, PCF (TCP)-domain family protein 20
Potri.002G068900	45	1351	0.000977	1342	0.0398		AT1G21170.1	SEC5B	Exocyst complex component SEC5
Potri.010G047700	27	1350	0.000977	3276	0.0375		AT5G48270.1		Plant protein of unknown function (DUF868)
Potri.001G126300	20	1349	0.000977	1635	0.0394		AT4G25170.1		Uncharacterised conserved protein (UCP012943)
Potri.004G097900	19	1354	0.000976	1250	0.04		AT1G67030.1	ZFP6	zinc finger protein 6
Potri.007G076300	25	1353	0.000976	1786	0.0391		AT5G08580.1		Calcium-binding EF hand family protein
Potri.019G125100	24	1352	0.000976	3802	0.037		AT3G09280.1
Potri.007G024500	155	1356	0.000975	2994	0.0378	GATA	AT3G50870.1	GATA18,HAN,MNP	GATA type zinc finger transcription factor family protein
Potri.013G061200	55	1357	0.000975	1134	0.0401		AT1G08570.1	ACHT4	atypical CYS HIS rich thioredoxin 4
Potri.005G109600	114	1355	0.000975	3272	0.0375		AT3G51325.1		RING/U-box superfamily protein
Potri.006G195300	16	1358	0.000974	2765	0.038		AT5G49040.1		Disease resistance-responsive (dirigent-like protein) family protein
Potri.011G091100	34	1360	0.000973	4017	0.0368		AT1G30440.1		Phototropic-responsive NPH3 family protein
Potri.004G191200	47	1359	0.000973	531	0.0414		AT2G27140.1		HSP20-like chaperones superfamily protein
Potri.007G012900	17	1361	0.000972	2889	0.0379		AT2G18030.1		Peptide methionine sulfoxide reductase family protein
Potri.014G066200	76	1364	0.00097	1552	0.0395		AT1G02040.1		C2H2-type zinc finger family protein
Potri.010G082200	41	1363	0.00097	8164	0.0336		AT4G14723.1
Potri.006G130200	23	1365	0.000969	2772	0.038	S1Fa-like	AT2G37120.1		S1FA-like DNA-binding protein
Potri.002G216400	15	1366	0.000969	5101	0.036		AT2G33150.1	KAT2,PED1,PKT3	peroxisomal 3-ketoacyl-CoA thiolase 3
Potri.016G104400	59	1368	0.000968	261	0.0422		AT5G02010.1	ATROPGEF7,ROPGEF7	RHO guanyl-nucleotide exchange factor 7
Potri.003G057800	33	1367	0.000968	728	0.0409		AT1G80350.1	AAA1,ATKTN1,BOT1,ERH3,FRA2,FRC2,FTR,KTN1,LUE1	P-loop containing nucleoside triphosphate hydrolases superfamily protein
Potri.005G096600	108	1370	0.000967	174	0.0427	MYB	AT1G79180.1	ATMYB63,MYB63	myb domain protein 63
Potri.002G094700	9	1369	0.000967	6552	0.0348		AT1G78110.1
Potri.018G122300	30	1372	0.000964	524	0.0414		AT1G30270.1	ATCIPK23,CIPK23,LKS1,SnRK3.23	CBL-interacting protein kinase 23
Potri.015G143200	17	1371	0.000964	11167	0.0303		AT5G23730.1		Transducin/WD40 repeat-like superfamily protein
Potri.008G069900	94	1373	0.000963	2667	0.0381		AT3G55990.1	ESK1,TBL29	Plant protein of unknown function (DUF828)
Potri.010G102400	4	1378	0.000962	4426	0.0365		AT1G14730.1		Cytochrome b561/ferric reductase transmembrane protein family
Potri.005G224500	11	1377	0.000962	2194	0.0386		AT2G36070.1	ATTIM44-2,TIM44-2	translocase inner membrane subunit 44-2
Potri.005G094100	74	1376	0.000962	598	0.0412		AT1G65032.1
Potri.010G132500	157	1375	0.000962	4044	0.0368		AT1G68725.1	AGP19,ATAGP19	arabinogalactan protein 19
Potri.014G058000	15	1374	0.000962	6452	0.0349		AT3G54070.1		Ankyrin repeat family protein
Potri.004G081300	136	1379	0.000961	2348	0.0384		AT1G73370.1	ATSUS6,SUS6	sucrose synthase 6
Potri.012G091500	13	1381	0.00096	11106	0.0304		AT4G24780.1		Pectin lyase-like superfamily protein
Potri.002G228200	20	1380	0.00096	634	0.0412		AT5G55090.1	MAPKKK15	mitogen-activated protein kinase kinase kinase 15
Potri.010G204600	81	1382	0.000959	1482	0.0396		AT2G16050.1		Cysteine/Histidine-rich C1 domain family protein
Potri.016G075800	83	1383	0.000958	3858	0.037		AT1G12910.1	ATAN11,LWD1	Transducin/WD40 repeat-like superfamily protein
Potri.013G083900	11	1384	0.000957	11043	0.0304		AT3G42170.1		BED zinc finger ;hAT family dimerisation domain
Potri.013G051200	65	1385	0.000956	434	0.0417		AT5G18410.2	ATSRA1,KLK,PIR,PIR121,PIRP,SRA1	transcription activators
Potri.006G159000	35	1387	0.000955	512	0.0415		AT1G69430.1
Potri.001G422200	65	1391	0.000953	1230	0.04
Potri.014G059000	26	1390	0.000953	2152	0.0387		AT3G60540.1		Preprotein translocase Sec, Sec61-beta subunit protein
Potri.003G062300	64	1389	0.000953	2560	0.0382		AT1G15385.1
Potri.012G016600	127	1388	0.000953	229	0.0424		AT5G53020.1		Ribonuclease P protein subunit P38-related
Potri.007G033500	21	1392	0.000952	492	0.0415
Potri.010G025300	20	1394	0.000951	1666	0.0393		AT4G02500.1	ATXT2,XT2,XXT2	UDP-xylosyltransferase 2
Potri.010G181800	31	1393	0.000951	1287	0.0399		AT3G56200.1		Transmembrane amino acid transporter family protein
Potri.008G014300	39	1395	0.00095	2905	0.0378		AT3G03770.1		Leucine-rich repeat protein kinase family protein
Potri.009G010900	26	1396	0.00095	3128	0.0376		AT5G60700.1		glycosyltransferase family protein 2	Yes
Potri.018G014800	24	1400	0.000949	10247	0.0314		AT5G10770.1		Eukaryotic aspartyl protease family protein
Potri.009G150600	40	1399	0.000949	1065	0.0402		AT1G08200.1	AXS2	UDP-D-apiose/UDP-D-xylose synthase 2
Potri.005G146800	75	1398	0.000949	805	0.0408		AT5G67500.2	ATVDAC2,VDAC2	voltage dependent anion channel 2
Potri.015G091400	19	1397	0.000949	5673	0.0355		AT1G13440.1	GAPC-2,GAPC2	glyceraldehyde-3-phosphate dehydrogenase C2
Potri.017G075000	16	1403	0.000948	1322	0.0398	MYB	AT3G28470.1	ATMYB35,TDF1	Duplicated homeodomain-like superfamily protein
Potri.009G123500	39	1402	0.000948	1517	0.0395
Potri.016G006200	132	1401	0.000948	5629	0.0355		AT5G47635.1		Pollen Ole e 1 allergen and extensin family protein
Potri.004G111100	49	1405	0.000947	1324	0.0398	bZIP	AT3G30530.1	ATBZIP42,bZIP42	basic leucine-zipper 42	Yes
Potri.008G070400	8	1404	0.000947	8604	0.0331		AT2G40180.1	ATHPP2C5,PP2C5	phosphatase 2C5
Potri.011G025400	77	1407	0.000946	3397	0.0374		AT1G11580.1	ATPMEPCRA,PMEPCRA	methylesterase PCR A
Potri.008G098800	64	1406	0.000946	5334	0.0358		AT3G53480.1	ABCG37,ATPDR9,PDR9,PIS1	pleiotropic drug resistance 9
Potri.008G122600	22	1408	0.000945	746	0.0409		AT1G25370.1		Protein of unknown function (DUF1639)
Potri.005G180200	48	1409	0.000944	1509	0.0396	NAC	AT1G01720.1	ANAC002,ATAF1	NAC (No Apical Meristem) domain transcriptional regulator superfamily protein
Potri.001G278900	13	1411	0.000944	2816	0.0379		AT2G30060.1		Pleckstrin homology (PH) domain superfamily protein
Potri.001G059800	9	1410	0.000944	2936	0.0378		AT5G50710.1
Potri.006G247500	31	1412	0.000943	1979	0.0389		AT4G32570.1	TIFY8	TIFY domain protein 8
Potri.014G155000	16	1413	0.000942	3265	0.0375		AT1G05100.1	MAPKKK18	mitogen-activated protein kinase kinase kinase 18
Potri.001G398100	77	1414	0.000941	288	0.0421		AT3G15260.1		Protein phosphatase 2C family protein
Potri.015G104700	17	1416	0.00094	4761	0.0362		AT1G28110.1	SCPL45	serine carboxypeptidase-like 45
Potri.005G109400	12	1415	0.00094	3217	0.0376		AT4G35890.1		winged-helix DNA-binding transcription factor family protein
Potri.004G074400	35	1420	0.000939	1808	0.0391		AT3G03250.1	AtUGP1,UGP,UGP1	UDP-GLUCOSE PYROPHOSPHORYLASE 1
Potri.013G142100	16	1419	0.000939	10032	0.0317		ATCG00220.1		photosystem II reaction center protein M
Potri.002G113800	12	1418	0.000939	3205	0.0376		AT1G58520.1	RXW8	lipases;hydrolases, acting on ester bonds
Potri.002G034800	229	1417	0.000939	2656	0.0381		AT1G47271.1		Cystathionine beta-synthase (CBS) family protein
Potri.010G076800	17	1423	0.000938	5747	0.0354		AT2G30620.2		winged-helix DNA-binding transcription factor family protein
Potri.010G082600	50	1422	0.000938	1733	0.0392		AT4G14750.1	IQD19	IQ-domain 19
Potri.006G267800	28	1421	0.000938	1221	0.04		AT2G24765.1	ARF3,ARL1,ATARL1	ADP-ribosylation factor 3
Potri.001G212400	16	1425	0.000937	2929	0.0378		AT2G27930.1		PLATZ transcription factor family protein
Potri.018G059100	13	1424	0.000937	8100	0.0336		AT5G11730.1		Core-2/I-branching beta-1,6-N-acetylglucosaminyltransferase family protein
Potri.002G252800	38	1427	0.000936	1650	0.0394	bHLH	AT2G20180.2	PIF1,PIL5	phytochrome interacting factor 3-like 5
Potri.013G053500	37	1426	0.000936	2359	0.0384		AT5G18280.1	APY2,ATAPY2	apyrase 2
Potri.001G005500	36	1428	0.000935	4412	0.0365		AT4G08810.1	SUB1	calcium ion binding
Potri.003G071000	47	1430	0.000934	631	0.0412		AT1G72430.1		SAUR-like auxin-responsive protein family
Potri.002G002800	4	1429	0.000934	4951	0.0361
Potri.018G030200	30	1431	0.000933	2180	0.0386		AT5G20060.1		alpha/beta-Hydrolases superfamily protein
Potri.014G090100	51	1433	0.000932	1981	0.0389		AT5G12370.1	SEC10	exocyst complex component sec10
Potri.008G057500	14	1436	0.00093	4382	0.0365		AT5G13840.1	FZR3	FIZZY-related 3
Potri.013G154800	20	1435	0.00093	6032	0.0352		AT1G06890.1		nodulin MtN21 /EamA-like transporter family protein
Potri.001G438900	10	1434	0.00093	7362	0.0342		AT1G79050.1		recA DNA recombination family protein
Potri.018G141500	34	1438	0.000929	8041	0.0337	bHLH	AT5G57150.2		basic helix-loop-helix (bHLH) DNA-binding superfamily protein
Potri.014G038500	42	1437	0.000929	987	0.0404
Potri.010G250700	23	1441	0.000928	2177	0.0386	LBD	AT2G23660.1	LBD10	LOB domain-containing protein 10
Potri.011G122700	69	1440	0.000928	5850	0.0354		AT4G27435.1		Protein of unknown function (DUF1218)
Potri.013G141000	15	1439	0.000928	10718	0.0309
Potri.001G012200	4	1446	0.000927	11660	0.0295		AT5G13000.1	ATGSL12,gsl12	glucan synthase-like 12
Potri.007G014200	26	1444	0.000927	1106	0.0402		AT2G18050.1	HIS1-3	histone H1-3
Potri.018G018400	64	1443	0.000927	4443	0.0365		AT5G10840.1		Endomembrane protein 70 protein family
Potri.016G077200	3	1442	0.000927	13396	0.0248		AT2G36170.1		Ubiquitin supergroup;Ribosomal protein L40e
Potri.016G006900	7	1445	0.000927	9754	0.032		AT4G17220.1	ATMAP70-5,MAP70-5	microtubule-associated proteins 70-5	Yes
Potri.010G252500	95	1449	0.000926	1906	0.039		AT1G16860.1		Ubiquitin-specific protease family C19-related protein
Potri.007G104500	92	1448	0.000926	2165	0.0386		AT1G76980.1
Potri.015G029400	97	1447	0.000926	1688	0.0393		AT1G73220.1	1-Oct,AtOCT1	organic cation/carnitine transporter1	Yes
Potri.011G061700	10	1451	0.000925	5025	0.036	ERF	AT3G23240.1	ATERF1,ERF1	ethylene response factor 1
Potri.002G111900	73	1450	0.000925	3636	0.0372		AT1G50010.1	TUA2	tubulin alpha-2 chain
Potri.009G062200	121	1452	0.000924	487	0.0415		AT5G13490.1	AAC2	ADP/ATP carrier 2
Potri.001G354100	31	1453	0.000923	2328	0.0384		AT1G02640.1	ATBXL2,BXL2	beta-xylosidase 2
Potri.011G035600	90	1458	0.000922	4758	0.0362		AT4G21380.1	ARK3,RK3	receptor kinase 3
Potri.006G270700	14	1457	0.000922	2571	0.0382		AT4G31600.1		UDP-N-acetylglucosamine (UAA) transporter family
Potri.003G095400	76	1456	0.000922	409	0.0417		AT4G17720.1		RNA-binding (RRM/RBD/RNP motifs) family protein
Potri.003G175900	33	1455	0.000922	6519	0.0349		AT4G13710.1		Pectin lyase-like superfamily protein
Potri.008G079200	22	1454	0.000922	1311	0.0398
Potri.005G111700	100	1459	0.000921	134	0.0429		AT2G17820.1	AHK1,ATHK1,HK1	histidine kinase 1
Potri.006G115400	19	1461	0.00092	1376	0.0398		AT3G09980.1		Family of unknown function (DUF662)
Potri.001G332500	30	1460	0.00092	2240	0.0385		AT3G01860.1
Potri.017G106700	94	1463	0.000919	2111	0.0387	bZIP	AT3G30530.1	ATBZIP42,bZIP42	basic leucine-zipper 42
Potri.001G216600	24	1464	0.000919	4173	0.0367	TALE	AT2G35940.1	BLH1,EDA29	BEL1-like homeodomain 1
Potri.001G142600	66	1465	0.000919	6018	0.0352		AT5G46800.1	BOU	Mitochondrial substrate carrier family protein
Potri.001G122400	70	1462	0.000919	1068	0.0402		AT4G17260.1		Lactate/malate dehydrogenase family protein
Potri.009G140400	64	1466	0.000918	1403	0.0397		AT5G39130.1		RmlC-like cupins superfamily protein
Potri.004G007800	73	1467	0.000918	2270	0.0385		AT1G62280.1	SLAH1	SLAC1 homologue 1	Yes
Potri.001G042500	89	1469	0.000917	1706	0.0393		AT2G24130.1		Leucine-rich receptor-like protein kinase family protein
Potri.014G023700	7	1468	0.000917	9597	0.0322
Potri.006G179400	17	1470	0.000916	5363	0.0357		AT2G23950.1		Leucine-rich repeat protein kinase family protein
Potri.002G073500	25	1473	0.000915	7575	0.034	MYB	AT1G17950.1	ATMYB52,BW52,MYB52	myb domain protein 52
Potri.019G103000	13	1474	0.000915	616	0.0412		AT4G03420.1		Protein of unknown function (DUF789)
Potri.019G132000	25	1472	0.000915	2657	0.0381		AT3G10860.1		Cytochrome b-c1 complex, subunit 8 protein
Potri.014G077900	8	1471	0.000915	4003	0.0368		AT4G25433.1		peptidoglycan-binding LysM domain-containing protein
Potri.002G201000	25	1477	0.000912	2335	0.0384		AT2G47500.1		P-loop nucleoside triphosphate hydrolases superfamily protein with CH (Calponin Homology) domain
Potri.003G083600	79	1476	0.000912	772	0.0408		AT4G17050.1	UGLYAH	ureidoglycine aminohydrolase
Potri.011G077700	11	1475	0.000912	8194	0.0335		AT1G29530.1
Potri.016G034100	15	1478	0.000911	4388	0.0365		AT3G52870.1		IQ calmodulin-binding motif family protein
Potri.016G104500	17	1479	0.00091	2559	0.0382		AT3G09270.1	ATGSTU8,GSTU8	glutathione S-transferase TAU 8
Potri.012G108400	5	1481	0.000909	13759	0.0234		AT1G26880.1		Ribosomal protein L34e superfamily protein
Potri.001G302100	5	1480	0.000909	7841	0.0338		AT1G47128.1	RD21,RD21A	Granulin repeat cysteine protease family protein
Potri.006G226800	6	1484	0.000907	8320	0.0334	HSF	AT2G26150.1	ATHSFA2,HSFA2	heat shock transcription factor A2
Potri.015G098400	29	1482	0.000907	2810	0.0379	M-type	AT4G11880.1	AGL14	AGAMOUS-like 14
Potri.018G023100	27	1483	0.000907	1645	0.0394		AT5G25265.1
Potri.005G036800	11	1487	0.000906	3429	0.0374		AT3G05200.1	ATL6	RING/U-box superfamily protein
Potri.018G124900	17	1486	0.000906	8300	0.0334		AT5G20260.1		Exostosin family protein
Potri.002G189300	15	1485	0.000906	3774	0.0371		AT2G34430.1	LHB1B1,LHCB1.4	light-harvesting chlorophyll-protein complex II subunit B1
Potri.014G101600	65	1488	0.000903	1903	0.039		AT4G27745.1		Yippee family putative zinc-binding protein
Potri.010G042100	56	1490	0.000902	140	0.0429		AT1G60590.1		Pectin lyase-like superfamily protein
Potri.006G155900	36	1489	0.000902	240	0.0423		AT1G69430.1
Potri.001G088600	27	1493	0.000901	3651	0.0372	ARF	AT4G23980.1	ARF9	auxin response factor 9
Potri.003G006000	52	1492	0.000901	2009	0.0388		AT4G37370.1	CYP81D8	cytochrome P450, family 81, subfamily D, polypeptide 8
Potri.015G027500	11	1497	0.0009	949	0.0405		AT5G52870.1
Potri.007G047000	45	1496	0.0009	5204	0.0359		AT5G67210.1		Protein of unknown function (DUF579)
Potri.008G097200	60	1495	0.0009	806	0.0408		AT1G13700.1	PGL1	6-phosphogluconolactonase 1
Potri.017G059300	15	1494	0.0009	9336	0.0324		AT4G13930.1	SHM4	serine hydroxymethyltransferase 4
Potri.015G060200	138	1498	0.000899	3261	0.0375		AT5G15630.1	COBL4,IRX6	COBRA-like extracellular glycosyl-phosphatidyl inositol-anchored protein family
Potri.015G109400	3	1502	0.000898	12721	0.0273		AT5G07360.1		Amidase family protein
Potri.013G059900	10	1501	0.000898	2465	0.0383		AT5G60900.1	RLK1	receptor-like protein kinase 1
Potri.010G089900	59	1500	0.000898	1104	0.0402		AT5G26330.1		Cupredoxin superfamily protein
Potri.011G147500	43	1499	0.000898	6560	0.0348		AT4G10430.1		TMPIT-like protein
Potri.001G099700	50	1505	0.000897	717	0.041		AT1G63930.1	ROH1	from the Czech \'roh\' meaning \'corner\'
Potri.004G137600	3	1504	0.000897	12280	0.0283		AT2G40980.1		Protein kinase superfamily protein
Potri.002G099900	105	1503	0.000897	242	0.0423		AT1G78310.1		VQ motif-containing protein
Potri.002G149600	12	1508	0.000895	1089	0.0402		AT3G60890.2	ZPR2	protein binding
Potri.012G041800	24	1507	0.000895	361	0.0419		AT1G73480.1		alpha/beta-Hydrolases superfamily protein
Potri.010G152000	58	1506	0.000895	3993	0.0369		AT1G48100.1		Pectin lyase-like superfamily protein
Potri.002G019300	9	1510	0.000894	5086	0.036		AT4G35030.3		Protein kinase superfamily protein
Potri.001G260900	80	1509	0.000894	785	0.0408		AT3G63460.1		transducin family protein / WD-40 repeat family protein
Potri.015G092900	5	1511	0.000893	13594	0.024		AT1G56110.1	NOP56	homolog of nucleolar protein NOP56
Potri.007G005400	53	1513	0.000892	1369	0.0398		AT5G67600.1
Potri.005G250600	23	1512	0.000892	7561	0.034		AT1G19250.1	FMO1	flavin-dependent monooxygenase 1
Potri.005G250800	16	1514	0.000891	4564	0.0364		AT5G42330.1
Potri.001G266400	47	1518	0.00089	2191	0.0386		AT5G05170.1	ATCESA3,ATH-B,CESA3,CEV1,IXR1	Cellulose synthase family protein
Potri.005G055900	37	1517	0.00089	1927	0.0389		AT1G54460.1		TPX2 (targeting protein for Xklp2) protein family
Potri.001G236100	19	1516	0.00089	2310	0.0385		AT3G46060.1	ARA-3,ARA3,ATRAB8A,ATRABE1C,RAB8A	RAB GTPase homolog 8A
Potri.005G093800	71	1515	0.00089	7386	0.0342		AT1G65730.1	YSL7	YELLOW STRIPE like 7
Potri.005G025300	34	1523	0.000889	1490	0.0396		AT3G05520.2		Subunits of heterodimeric actin filament capping protein Capz superfamily
Potri.001G261900	8	1522	0.000889	7073	0.0344		AT5G13760.1		Plasma-membrane choline transporter family protein
Potri.002G226800	6	1521	0.000889	13911	0.0222		AT3G21620.1		ERD (early-responsive to dehydration stress) family protein
Potri.010G113300	90	1520	0.000889	681	0.041		AT1G23040.1		hydroxyproline-rich glycoprotein family protein
Potri.010G142300	24	1519	0.000889	4488	0.0364		AT4G16160.2	ATOEP16-2,ATOEP16-S	Mitochondrial import inner membrane translocase subunit Tim17/Tim22/Tim23 family protein
Potri.014G031700	9	1525	0.000888	13026	0.0264	B3	AT5G42700.1		AP2/B3-like transcriptional factor family protein
Potri.003G166500	37	1524	0.000888	2353	0.0384	NAC	AT5G13180.1	ANAC083,NAC083,VNI2	NAC domain containing protein 83
Potri.013G151300	22	1529	0.000887	3763	0.0371		AT5G60490.1	FLA12	FASCICLIN-like arabinogalactan-protein 12
Potri.018G023300	13	1528	0.000887	5523	0.0356		AT5G11090.1		serine-rich protein-related
Potri.002G007300	43	1527	0.000887	9196	0.0326		AT5G24318.1		O-Glycosyl hydrolases family 17 protein
Potri.016G081300	80	1526	0.000887	1679	0.0393		AT5G18520.1		Lung seven transmembrane receptor family protein
Potri.016G139900	36	1530	0.000886	1384	0.0397		AT3G08570.1		Phototropic-responsive NPH3 family protein
Potri.010G156600	61	1531	0.000885	4299	0.0366		AT5G47530.1		Auxin-responsive family protein
Potri.008G010600	51	1532	0.000885	1485	0.0396		AT5G13750.1	ZIFL1	zinc induced facilitator-like 1	Yes
Potri.001G137600	205	1534	0.000883	4433	0.0365	G2-like	AT1G32240.1	KAN2	Homeodomain-like superfamily protein
Potri.009G123900	32	1535	0.000883	6112	0.0352		AT4G39010.1	AtGH9B18,GH9B18	glycosyl hydrolase 9B18
Potri.012G024700	14	1533	0.000883	2592	0.0382		AT5G53550.1	ATYSL3,YSL3	YELLOW STRIPE like 3
Potri.018G031500	24	1537	0.000882	13196	0.0257		AT2G07734.1		Alpha-L RNA-binding motif/Ribosomal protein S4 family protein
Potri.018G023400	14	1536	0.000882	1437	0.0397		AT4G32060.1		calcium-binding EF hand family protein
Potri.002G031900	40	1541	0.000881	2431	0.0383	bZIP	AT1G75390.1	AtbZIP44,bZIP44	basic leucine-zipper 44
Potri.002G030900	20	1539	0.000881	10300	0.0314	TALE	AT1G75430.1	BLH11	BEL1-like homeodomain 11
Potri.004G015000	12	1540	0.000881	3225	0.0376		AT1G64570.1	DUO3	Homeodomain-like superfamily protein
Potri.005G163900	34	1538	0.000881	1341	0.0398		AT1G78240.1	OSU1,QUA2,TSD2	S-adenosyl-L-methionine-dependent methyltransferases superfamily protein
Potri.014G013100	21	1542	0.00088	8794	0.033		AT1G44910.1	ATPRP40A,PRP40A	pre-mRNA-processing protein 40A
Potri.017G074500	22	1543	0.000879	11310	0.03		ATCG00140.1		ATP synthase subunit C family protein
Potri.003G117200	29	1544	0.000878	2324	0.0384		AT3G60890.2	ZPR2	protein binding	Yes
Potri.007G002100	101	1546	0.000877	4274	0.0366		AT1G78955.1	CAMS1	camelliol C synthase 1
Potri.004G174800	43	1545	0.000877	760	0.0409		AT2G16730.1	BGAL13	glycosyl hydrolase family 35 protein
Potri.011G102100	44	1547	0.000876	797	0.0408	STAT	AT1G78540.2	ATSHB,SHB,STATLB	SH2 domain protein B
Potri.008G073700	78	1548	0.000875	815	0.0407		AT2G40370.1	LAC5	laccase 5
Potri.008G112300	140	1549	0.000874	3707	0.0371		AT1G13635.1		DNA glycosylase superfamily protein
Potri.010G118700	52	1551	0.000872	349	0.0419	C3H	AT1G68200.2		Zinc finger C-x8-C-x5-C-x3-H type family protein
Potri.002G068400	79	1550	0.000872	1545	0.0395	Trihelix	AT1G76890.2	AT-GT2,GT2	Duplicated homeodomain-like superfamily protein
Potri.005G072500	30	1552	0.000872	891	0.0406		AT5G65280.1	GCL1	GCR2-like 1
Potri.003G026700	35	1553	0.000871	1809	0.0391
Potri.016G001900	35	1556	0.000869	1320	0.0398
Potri.011G041700	105	1554	0.000869	3590	0.0372		AT4G05070.1		Wound-responsive family protein
Potri.008G041800	32	1557	0.000868	1091	0.0402		AT3G07990.1	SCPL27	serine carboxypeptidase-like 27
Potri.007G102400	25	1559	0.000867	2318	0.0385		AT1G77280.1		Protein kinase protein with adenine nucleotide alpha hydrolases-like domain
Potri.012G023300	8	1558	0.000867	5364	0.0357		AT5G24430.1		Calcium-dependent protein kinase (CDPK) family protein
Potri.010G057300	11	1561	0.000866	2351	0.0384		AT5G14230.1
Potri.009G124900	14	1560	0.000866	3493	0.0373		AT2G21270.1	UFD1	ubiquitin fusion degradation 1
Potri.009G124500	75	1563	0.000865	2528	0.0382		AT2G21300.1		ATP binding microtubule motor family protein
Potri.001G103800	57	1562	0.000865	964	0.0404		AT4G23330.2
Potri.005G033900	90	1565	0.000864	1548	0.0395		AT5G27490.1		Integral membrane Yip1 family protein
Potri.010G207100	24	1564	0.000864	2969	0.0378		AT3G12587.1		Oligosaccaryltransferase
Potri.013G068600	26	1566	0.000863	3236	0.0375		AT1G20060.1		ATP binding microtubule motor family protein
Potri.014G032500	17	1567	0.000862	2145	0.0387		AT1G47480.1		alpha/beta-Hydrolases superfamily protein
Potri.005G224200	22	1570	0.000861	2130	0.0387		AT2G20500.1
Potri.014G127700	32	1569	0.000861	1254	0.04		AT4G02380.1	AtLEA5,SAG21	senescence-associated gene 21
Potri.006G061400	77	1568	0.000861	1026	0.0403		AT2G12462.1
Potri.017G061100	11	1571	0.00086	5790	0.0354		AT1G12840.1	ATVHA-C,DET3	vacuolar ATP synthase subunit C (VATC) / V-ATPase C subunit / vacuolar proton pump C subunit (DET3)
Potri.010G001200	9	1572	0.000859	11564	0.0297
Potri.001G151800	81	1573	0.000858	945	0.0405		AT5G47120.1	ATBI-1,ATBI1,BI-1,BI1	BAX inhibitor 1
Potri.011G132600	112	1578	0.000857	3639	0.0372		AT5G54690.1	GAUT12,IRX8,LGT6	galacturonosyltransferase 12
Potri.015G025700	57	1577	0.000857	1313	0.0398
Potri.012G144500	33	1576	0.000857	919	0.0405		AT5G23940.1	DCR,EMB3009,PEL3	HXXXD-type acyl-transferase family protein
Potri.011G140200	91	1575	0.000857	4810	0.0362		AT1G17200.1		Uncharacterised protein family (UPF0497)
Potri.005G083200	61	1574	0.000857	748	0.0409		AT5G64940.1	ATATH13,ATH13,ATOSA1,OSA1	ABC2 homolog 13
Potri.008G006000	61	1579	0.000854	1737	0.0392		AT1G16860.1		Ubiquitin-specific protease family C19-related protein
Potri.003G118000	11	1580	0.000853	7910	0.0338		AT1G12500.1		Nucleotide-sugar transporter family protein
Potri.010G083300	13	1581	0.000852	6995	0.0345		AT4G14760.1		kinase interacting (KIP1-like) family protein
Potri.018G012100	24	1584	0.00085	2537	0.0382		AT2G29120.1	ATGLR2.7,GLR2.7	glutamate receptor 2.7
Potri.001G233700	13	1583	0.00085	3197	0.0376		AT3G45850.1		P-loop containing nucleoside triphosphate hydrolases superfamily protein
Potri.004G057800	30	1582	0.00085	1603	0.0394		AT1G29240.1		Protein of unknown function (DUF688)
Potri.015G087100	33	1586	0.000849	881	0.0406		AT4G24760.1		alpha/beta-Hydrolases superfamily protein
Potri.011G007600	15	1585	0.000849	4702	0.0363		AT1G11910.1	APA1,ATAPA1	aspartic proteinase A1
Potri.013G055200	48	1591	0.000848	576	0.0413
Potri.010G015900	70	1590	0.000848	6007	0.0352		AT5G39785.1		Protein of unknown function (DUF1666)
Potri.007G019600	52	1589	0.000848	2336	0.0384		AT1G43910.1		P-loop containing nucleoside triphosphate hydrolases superfamily protein
Potri.001G232500	35	1588	0.000848	1168	0.0401		AT2G44260.1		Plant protein of unknown function (DUF946)
Potri.007G022700	30	1587	0.000848	4307	0.0366		AT2G18230.1	AtPPa2,PPa2	pyrophosphorylase 2
Potri.019G079300	20	1592	0.000847	1256	0.0399		AT1G72160.1		Sec14p-like phosphatidylinositol transfer family protein
Potri.007G085300	29	1594	0.000846	444	0.0417		AT5G58950.1		Protein kinase superfamily protein
Potri.T106100	11	1593	0.000846	1539	0.0395		AT3G63000.1	NPL41	NPL4-like protein 1
Potri.004G187400	3	1598	0.000845	9668	0.0321		AT1G07400.1		HSP20-like chaperones superfamily protein
Potri.006G041500	4	1597	0.000845	14073	0.0205		AT3G57060.2		binding
Potri.002G240600	5	1596	0.000845	11525	0.0297		AT3G07030.1		Alba DNA/RNA-binding protein
Potri.T057300	6	1595	0.000845	14050	0.021		AT4G30390.1
Potri.003G042300	43	1600	0.000843	436	0.0417		AT3G13898.1
Potri.002G008900	3	1599	0.000843	7162	0.0344
Potri.015G000700	151	1603	0.000842	3014	0.0377		AT5G24630.5	BIN4	double-stranded DNA binding
Potri.008G135800	65	1602	0.000842	2694	0.038		AT1G14790.1	ATRDRP1,RDR1	RNA-dependent RNA polymerase 1
Potri.015G044300	238	1601	0.000842	2794	0.0379		AT3G18260.1		Reticulon family protein
Potri.008G002200	50	1606	0.000841	255	0.0423		AT5G08410.1	FTRA2	ferredoxin/thioredoxin reductase subunit A (variable subunit) 2
Potri.001G320800	139	1605	0.000841	3814	0.037		AT5G03170.1	ATFLA11,FLA11	FASCICLIN-like arabinogalactan-protein 11
Potri.002G010400	21	1604	0.000841	4570	0.0364		AT5G42330.1
Potri.016G024000	50	1608	0.00084	6575	0.0348	bZIP	AT3G56850.1	AREB3,DPBF3	ABA-responsive element binding protein 3
Potri.002G066200	9	1610	0.00084	12900	0.0267		AT1G43170.1	ARP1,emb2207,RP1,RPL3A	ribosomal protein 1
Potri.011G088100	64	1609	0.00084	1831	0.0391		AT3G07810.2		RNA-binding (RRM/RBD/RNP motifs) family protein
Potri.002G069200	25	1607	0.00084	6080	0.0352		AT1G15120.1		Ubiquinol-cytochrome C reductase hinge protein
Potri.001G008500	14	1612	0.000838	1373	0.0398		AT1G55260.1		Bifunctional inhibitor/lipid-transfer protein/seed storage 2S albumin superfamily protein
Potri.010G195700	56	1611	0.000838	272	0.0422		AT1G53540.1		HSP20-like chaperones superfamily protein	Yes
Potri.019G091300	23	1613	0.000837	1201	0.04	TCP	AT3G15030.1	MEE35,TCP4	TCP family transcription factor 4
Potri.013G151500	29	1614	0.000836	4078	0.0368		AT5G60490.1	FLA12	FASCICLIN-like arabinogalactan-protein 12
Potri.T162200	45	1616	0.000835	1337	0.0398		AT4G10270.1		Wound-responsive family protein
Potri.006G177600	146	1615	0.000835	2551	0.0382		AT4G30420.1		nodulin MtN21 /EamA-like transporter family protein
Potri.003G205000	97	1619	0.000834	5778	0.0354	C2H2	AT3G57670.1	NTT,WIP2	C2H2-type zinc finger family protein
Potri.009G074400	14	1620	0.000834	3761	0.0371		AT5G58575.1
Potri.014G098700	36	1618	0.000834	5814	0.0354		AT3G61750.1		Cytochrome b561/ferric reductase transmembrane with DOMON related domain
Potri.014G075000	22	1617	0.000834	669	0.0411		AT3G61180.1		RING/U-box superfamily protein
Potri.018G083300	23	1621	0.000833	2986	0.0378		AT4G28980.1	CAK1AT,CDKF;1	CDK-activating kinase 1AT
Potri.003G046500	67	1624	0.000831	111	0.0431		AT5G49760.1		Leucine-rich repeat protein kinase family protein
Potri.006G139500	38	1623	0.000831	9137	0.0326		AT3G42950.1		Pectin lyase-like superfamily protein
Potri.006G144500	14	1622	0.000831	4390	0.0365		AT3G13750.1	BGAL1	beta galactosidase 1
Potri.008G117900	96	1626	0.00083	563	0.0413		AT1G25520.1		Uncharacterized protein family (UPF0016)
Potri.018G099100	78	1625	0.00083	849	0.0407		AT4G30410.1		sequence-specific DNA binding transcription factors
Potri.014G019500	10	1627	0.000829	2471	0.0383		AT4G24220.2	AWI31,VEP1	NAD(P)-binding Rossmann-fold superfamily protein
Potri.008G034600	5	1628	0.000828	6031	0.0352		AT3G54880.1
Potri.005G210900	10	1629	0.000827	8072	0.0336		AT4G02720.1
Potri.001G200100	17	1631	0.000825	569	0.0413		AT3G13730.1	CYP90D1	cytochrome P450, family 90, subfamily D, polypeptide 1
Potri.001G340500	202	1630	0.000825	2224	0.0386		AT3G01680.1
Potri.005G115800	99	1634	0.000824	202	0.0425		AT2G13810.1	ALD1	AGD2-like defense response protein 1
Potri.015G084800	18	1633	0.000824	3990	0.0369		AT3G48250.1		Pentatricopeptide repeat (PPR) superfamily protein
Potri.008G006500	52	1632	0.000824	3294	0.0375		AT1G71070.1		Core-2/I-branching beta-1,6-N-acetylglucosaminyltransferase family protein
Potri.013G054900	45	1635	0.000823	2945	0.0378		AT1G54400.1		HSP20-like chaperones superfamily protein
Potri.014G030900	64	1636	0.000822	4351	0.0366		AT5G42380.1	CML37,CML39	calmodulin like 37
Potri.006G049700	20	1637	0.000821	4063	0.0368	AP2	AT2G41710.1		Integrase-type DNA-binding superfamily protein
Potri.006G051700	22	1639	0.000819	3491	0.0373		AT2G41820.1		Leucine-rich repeat protein kinase family protein
Potri.016G136800	7	1638	0.000819	10974	0.0305
Potri.005G186400	30	1641	0.000818	8714	0.033	MYB	AT1G17950.1	ATMYB52,BW52,MYB52	myb domain protein 52
Potri.014G176200	38	1642	0.000818	150	0.0428
Potri.005G199100	103	1640	0.000818	350	0.0419		AT1G79500.1	AtkdsA1	Aldolase-type TIM barrel family protein
Potri.015G137400	77	1643	0.000818	289	0.0421					Yes
Potri.017G011200	36	1645	0.000817	13545	0.0242		AT4G28365.1	AtENODL3,ENODL3	early nodulin-like protein 3
Potri.001G120300	50	1644	0.000817	7961	0.0337		AT4G12420.1	SKU5	Cupredoxin superfamily protein
Potri.005G021200	12	1649	0.000816	2497	0.0383		AT1G09160.1		Protein phosphatase 2C family protein
Potri.010G079000	14	1648	0.000816	10937	0.0306		AT4G14580.1	CIPK4,SnRK3.3	CBL-interacting protein kinase 4
Potri.009G148800	18	1647	0.000816	4065	0.0368		AT1G08250.1	ADT6	arogenate dehydratase 6
Potri.014G101700	42	1646	0.000816	1594	0.0394		AT2G46600.1		Calcium-binding EF-hand family protein
Potri.001G319900	3	1652	0.000815	13384	0.0248		AT4G13850.1	ATGRP2,GR-RBP2,GRP2	glycine-rich RNA-binding protein 2
Potri.011G142600	39	1651	0.000815	924	0.0405
Potri.001G451900	50	1650	0.000815	624	0.0412		AT4G10490.1		2-oxoglutarate (2OG) and Fe(II)-dependent oxygenase superfamily protein
Potri.013G141500	7	1654	0.000814	7907	0.0338		ATCG00380.1		chloroplast ribosomal protein S4
Potri.012G077400	19	1653	0.000814	2696	0.038		AT5G62890.1		Xanthine/uracil permease family protein
Potri.011G143700	41	1658	0.000813	1935	0.0389		AT1G56050.1		GTP-binding protein-related
Potri.008G092600	148	1657	0.000813	3671	0.0372		AT1G69370.1	cm-3,CM3	chorismate mutase 3
Potri.007G111900	40	1656	0.000813	2301	0.0385		AT4G33565.1		RING/U-box superfamily protein
Potri.002G015500	172	1655	0.000813	2891	0.0379
Potri.018G091600	27	1659	0.000812	11119	0.0303	AP2	AT5G57390.1	AIL5,CHO1,EMK	AINTEGUMENTA-like 5
Potri.009G108700	29	1660	0.000812	2414	0.0384		AT2G26500.1		cytochrome b6f complex subunit (petM), putative
Potri.019G083500	17	1662	0.000809	3177	0.0376		AT1G71940.1		SNARE associated Golgi protein family
Potri.009G027100	25	1661	0.000809	3008	0.0377		AT2G28690.1		Protein of unknown function (DUF1635)
Potri.019G082000	37	1663	0.000808	2221	0.0386		AT4G09510.1	CINV2	cytosolic invertase 2
Potri.012G007400	17	1665	0.000807	3149	0.0376		AT5G54140.1	ILL3	IAA-leucine-resistant (ILR1)-like 3
Potri.003G019100	45	1664	0.000807	555	0.0413		AT1G60890.1		Phosphatidylinositol-4-phosphate 5-kinase family protein
Potri.007G031500	21	1668	0.000806	2122	0.0387		AT4G36830.1	HOS3-1	GNS1/SUR4 membrane protein family
Potri.006G267000	174	1667	0.000806	3509	0.0373		AT2G02240.1	MEE66	F-box family protein
Potri.010G174900	21	1666	0.000806	684	0.041		AT1G79350.1	EMB1135	RING/FYVE/PHD zinc finger superfamily protein
Potri.006G069600	54	1674	0.000805	485	0.0415		AT2G41480.1		Peroxidase superfamily protein
Potri.002G129300	20	1673	0.000805	4151	0.0367		AT4G33300.1	ADR1-L1	ADR1-like 1
Potri.005G065100	26	1672	0.000805	356	0.0419		AT5G64020.1	TBL14	TRICHOME BIREFRINGENCE-LIKE 14
Potri.012G090400	62	1671	0.000805	5348	0.0358		AT3G01680.1
Potri.005G114000	99	1670	0.000805	2707	0.038		AT3G51240.1	F3\'H,F3H,TT6	flavanone 3-hydroxylase
Potri.T060000	20	1669	0.000805	3426	0.0374		AT1G65840.1	ATPAO4,PAO4	polyamine oxidase 4
Potri.007G130800	11	1676	0.000804	8708	0.0331	bZIP	AT1G06070.1		Basic-leucine zipper (bZIP) transcription factor family protein
Potri.011G071300	25	1677	0.000803	2040	0.0388		AT5G45720.1		AAA-type ATPase family protein
Potri.002G067100	3	1678	0.000802	8907	0.0329		AT1G43620.1	TT15,UGT80B1	UDP-Glycosyltransferase superfamily protein
Potri.012G037200	162	1679	0.000801	4749	0.0362		AT1G73370.1	ATSUS6,SUS6	sucrose synthase 6
Potri.013G031000	38	1682	0.0008	3188	0.0376		AT3G05000.1		Transport protein particle (TRAPP) component
Potri.014G108300	135	1680	0.0008	3989	0.0369		AT2G41610.1
Potri.006G226900	75	1681	0.0008	771	0.0408		AT4G33040.1		Thioredoxin superfamily protein	Yes
Potri.018G032400	5	1685	0.000799	7512	0.0341		AT5G11340.1		Acyl-CoA N-acyltransferases (NAT) superfamily protein
Potri.005G136200	44	1684	0.000799	388	0.0418		AT3G50560.1		NAD(P)-binding Rossmann-fold superfamily protein
Potri.009G092200	41	1683	0.000799	1525	0.0395		AT2G14880.1		SWIB/MDM2 domain superfamily protein
Potri.014G042200	17	1688	0.000798	1856	0.0391		AT1G80950.1		Phospholipid/glycerol acyltransferase family protein
Potri.002G131800	14	1687	0.000798	11109	0.0304
Potri.013G029100	28	1686	0.000798	3442	0.0374		AT1G08860.1	BON3	Calcium-dependent phospholipid-binding Copine family protein
Potri.002G179600	96	1691	0.000797	1401	0.0397		AT4G01400.2
Potri.008G040300	22	1690	0.000797	6084	0.0352		AT3G01390.1	AVMA10,VMA10	vacuolar membrane ATPase 10
Potri.013G005700	86	1689	0.000797	994	0.0404		AT4G25810.1	XTH23,XTR6	xyloglucan endotransglycosylase 6
Potri.001G353700	76	1693	0.000796	978	0.0404		AT5G46410.2	SSP4	SCP1-like small phosphatase 4
Potri.005G004900	12	1692	0.000796	8852	0.0329		AT1G09430.1	ACLA-3	ATP-citrate lyase A-3
Potri.002G036300	80	1694	0.000795	4770	0.0362		AT1G03905.1		P-loop containing nucleoside triphosphate hydrolases superfamily protein
Potri.014G147000	4	1695	0.000794	11804	0.0293		AT5G16490.1	RIC4	ROP-interactive CRIB motif-containing protein 4
Potri.010G253400	18	1698	0.000793	2192	0.0386		AT1G16810.1
Potri.003G187300	24	1697	0.000793	403	0.0418		AT5G57330.1		Galactose mutarotase-like superfamily protein
Potri.001G213300	81	1696	0.000793	1668	0.0393		AT5G22860.1		Serine carboxypeptidase S28 family protein
Potri.001G145200	23	1701	0.000791	2444	0.0383		AT1G32450.1	NRT1.5	nitrate transporter 1.5
Potri.002G035900	46	1700	0.000791	4641	0.0363		AT1G03950.1	VPS2.3	vacuolar protein sorting-associated protein 2.3
Potri.008G060100	63	1699	0.000791	2001	0.0389		AT2G39770.1	CYT1,EMB101,GMP1,SOZ1,VTC1	Glucose-1-phosphate adenylyltransferase family protein
Potri.003G202000	14	1702	0.00079	10198	0.0315		AT2G21100.1		Disease resistance-responsive (dirigent-like protein) family protein
Potri.007G010700	20	1706	0.000789	3547	0.0373		AT5G10470.1	KAC1,KCA1	kinesin like protein for actin based chloroplast movement 1
Potri.002G127900	10	1705	0.000789	4454	0.0365		AT5G23540.1		Mov34/MPN/PAD-1 family protein
Potri.007G050500	181	1704	0.000789	3691	0.0371		AT4G24204.3		RING/U-box superfamily protein
Potri.013G025300	26	1703	0.000789	2762	0.038		AT3G06130.1		Heavy metal transport/detoxification superfamily protein
Potri.T120400	29	1707	0.000788	1758	0.0392		AT5G37310.1		Endomembrane protein 70 protein family
Potri.018G080700	78	1710	0.000787	5575	0.0356		AT3G14470.1		NB-ARC domain-containing disease resistance protein
Potri.001G159900	80	1709	0.000787	582	0.0413		AT4G20050.1	QRT3	Pectin lyase-like superfamily protein
Potri.001G324500	12	1708	0.000787	10232	0.0315		AT4G18930.1		RNA ligase/cyclic nucleotide phosphodiesterase family protein
Potri.001G071100	9	1711	0.000786	11329	0.03		AT1G09590.1		Translation protein SH3-like family protein
Potri.008G109000	51	1715	0.000785	3114	0.0377		AT1G69080.1		Adenine nucleotide alpha hydrolases-like superfamily protein
Potri.001G323700	87	1714	0.000785	5043	0.036		AT4G15620.1		Uncharacterised protein family (UPF0497)
Potri.001G271100	16	1713	0.000785	2103	0.0387		AT5G48020.1		2-oxoglutarate (2OG) and Fe(II)-dependent oxygenase superfamily protein
Potri.013G005800	33	1717	0.000784	248	0.0423		AT1G56600.1	AtGolS2,GolS2	galactinol synthase 2
Potri.003G170800	30	1716	0.000784	778	0.0408		AT1G27310.1	NTF2A	nuclear transport factor 2A
Potri.009G095300	19	1718	0.000782	5477	0.0357		AT4G15480.1	UGT84A1	UDP-Glycosyltransferase superfamily protein
Potri.T076600	18	1719	0.000781	2913	0.0378		AT2G01050.1		zinc ion binding;nucleic acid binding
Potri.010G209400	62	1724	0.000777	3432	0.0374	C2H2	AT2G37430.1		C2H2 and C2HC zinc fingers superfamily protein
Potri.006G002000	38	1723	0.000777	8431	0.0333		AT4G05030.1		Copper transport protein family
Potri.004G078500	11	1722	0.000777	10698	0.0309		AT1G65720.1
Potri.001G148700	9	1721	0.000777	3234	0.0375		AT4G17670.1		Protein of unknown function (DUF581)
Potri.001G410800	31	1720	0.000777	1502	0.0396		AT4G27290.1		S-locus lectin protein kinase family protein
Potri.010G057700	27	1725	0.000776	3529	0.0373		AT5G43230.1
Potri.017G063300	35	1726	0.000775	3140	0.0376	NAC	AT5G13180.1	ANAC083,NAC083,VNI2	NAC domain containing protein 83
Potri.005G249800	116	1728	0.000775	541	0.0414		AT1G20540.1		Transducin/WD40 repeat-like superfamily protein
Potri.013G060000	69	1727	0.000775	893	0.0406		AT5G60900.1	RLK1	receptor-like protein kinase 1
Potri.015G028200	26	1731	0.000774	1600	0.0394		AT5G23250.1		Succinyl-CoA ligase, alpha subunit
Potri.010G204300	54	1730	0.000774	1885	0.039		AT3G12110.1	ACT11	actin-11
Potri.010G152400	16	1729	0.000774	863	0.0406		AT3G01540.2	ATDRH1,DRH1	DEAD box RNA helicase 1
Potri.002G012000	15	1733	0.000773	6255	0.0351		AT5G42270.1	FTSH5,VAR1	FtsH extracellular protease family
Potri.016G123800	27	1732	0.000773	2067	0.0388		AT3G51770.2	ATEOL1,ETO1	tetratricopeptide repeat (TPR)-containing protein
Potri.002G057600	25	1735	0.000772	12891	0.0267		AT2G34480.1		Ribosomal protein L18ae/LX family protein
Potri.012G080900	14	1734	0.000772	7994	0.0337		AT5G62790.2	DXR,PDE129	1-deoxy-D-xylulose 5-phosphate reductoisomerase
Potri.011G049500	82	1739	0.000771	676	0.0411		AT2G20760.1		Clathrin light chain protein
Potri.006G278700	41	1738	0.000771	4267	0.0366		AT1G06470.1		Nucleotide/sugar transporter family protein
Potri.001G213400	26	1737	0.000771	5354	0.0358		AT5G22860.1		Serine carboxypeptidase S28 family protein
Potri.012G017900	109	1736	0.000771	670	0.0411
Potri.001G307200	27	1742	0.00077	2315	0.0385		AT4G39330.1	ATCAD9,CAD9	cinnamyl alcohol dehydrogenase 9
Potri.016G068000	58	1741	0.00077	1038	0.0403		AT3G44150.1
Potri.008G130300	15	1740	0.00077	7530	0.0341		AT2G01470.1	ATSEC12,STL2P	SEC12P-like 2 protein
Potri.006G161100	38	1743	0.000769	1208	0.04		AT2G20080.1
Potri.008G206000	12	1746	0.000768	6321	0.035		AT1G48270.1	GCR1	G-protein-coupled receptor 1
Potri.004G086600	22	1745	0.000768	4202	0.0367		AT2G38540.1	ATLTP1,LP1,LTP1	lipid transfer protein 1
Potri.004G132700	167	1744	0.000768	5274	0.0358		AT1G30080.1		Glycosyl hydrolase superfamily protein
Potri.009G131000	64	1747	0.000767	1830	0.0391		AT2G21100.1		Disease resistance-responsive (dirigent-like protein) family protein
Potri.001G041800	22	1749	0.000766	2579	0.0382		AT2G24100.1
Potri.012G125800	39	1748	0.000766	2133	0.0387		AT5G44860.1
Potri.019G078000	57	1754	0.000765	198	0.0425
Potri.017G130000	20	1753	0.000765	3579	0.0372		AT5G37710.1		alpha/beta-Hydrolases superfamily protein
Potri.013G040800	7	1752	0.000765	9768	0.032		AT4G12540.1
Potri.001G237300	22	1751	0.000765	3627	0.0372		AT2G28780.1
Potri.010G069000	8	1750	0.000765	10760	0.0308		AT3G23430.1	ATPHO1,PHO1	phosphate 1
Potri.018G009500	10	1757	0.000763	5129	0.0359		AT2G24640.1	UBP19	ubiquitin-specific protease 19
Potri.013G151400	16	1756	0.000763	4836	0.0362		AT5G03170.1	ATFLA11,FLA11	FASCICLIN-like arabinogalactan-protein 11
Potri.011G147100	56	1755	0.000763	3906	0.037		AT4G10390.1		Protein kinase superfamily protein
Potri.018G047100	13	1759	0.000762	3495	0.0373		AT5G20900.1	JAZ12,TIFY3B	jasmonate-zim-domain protein 12
Potri.005G024900	72	1758	0.000762	348	0.0419		AT5G03980.1		SGNH hydrolase-type esterase superfamily protein
Potri.001G146200	9	1763	0.000761	2538	0.0382	G2-like	AT4G18020.1	APRR2,PRR2	CheY-like two-component responsive regulator family protein
Potri.001G136100	3	1764	0.000761	8177	0.0335		AT1G32170.1	XTH30,XTR4	xyloglucan endotransglucosylase/hydrolase 30
Potri.005G033600	12	1762	0.000761	4460	0.0365		AT3G05327.1		Cyclin family protein
Potri.005G014300	83	1761	0.000761	216	0.0424		AT1G09240.1	ATNAS3,NAS3	nicotianamine synthase 3
Potri.004G064800	219	1760	0.000761	2855	0.0379		AT2G34530.1
Potri.008G129500	43	1765	0.00076	723	0.041	HD-ZIP	AT2G01430.1	ATHB-17,ATHB17,HB17	homeobox-leucine zipper protein 17
Potri.005G208500	65	1768	0.00076	2083	0.0388		AT4G17970.1	ALMT12,ATALMT12	aluminum-activated, malate transporter 12
Potri.002G107600	22	1767	0.00076	1451	0.0396		AT1G27530.1
Potri.008G124700	32	1766	0.00076	2602	0.0381		AT2G01190.1		Octicosapeptide/Phox/Bem1p family protein
Potri.010G178800	76	1769	0.000759	148	0.0428		AT5G36890.1	BGLU42	beta glucosidase 42
Potri.014G098800	112	1773	0.000758	3089	0.0377		AT2G45360.1		Protein of unknown function (DUF1442)
Potri.005G189300	15	1772	0.000758	5560	0.0356		AT1G21326.1		VQ motif-containing protein
Potri.T039500	69	1771	0.000758	756	0.0409		AT5G26150.1		protein kinase family protein
Potri.010G188400	37	1770	0.000758	3333	0.0375		AT2G40120.1		Protein kinase superfamily protein
Potri.010G138900	78	1776	0.000757	738	0.0409		AT1G73430.1		sec34-like family protein
Potri.002G000300	15	1775	0.000757	2457	0.0383		AT1G21080.1		DNAJ heat shock N-terminal domain-containing protein
Potri.006G058700	228	1774	0.000757	4735	0.0362		AT5G06850.1		C2 calcium/lipid-binding plant phosphoribosyltransferase family protein
Potri.007G058500	29	1779	0.000756	4319	0.0366		AT4G15560.1	CLA,CLA1,DEF,DXPS2,DXS	Deoxyxylulose-5-phosphate synthase
Potri.004G173800	23	1778	0.000756	2706	0.038		AT2G16700.1	ADF5,ATADF5	actin depolymerizing factor 5
Potri.004G203900	6	1777	0.000756	13834	0.0228		AT2G27550.1	ATC	centroradialis
Potri.004G038300	15	1782	0.000755	1210	0.04		AT1G61100.1		disease resistance protein (TIR class), putative
Potri.006G040700	13	1781	0.000755	3657	0.0372		AT3G10180.1		P-loop containing nucleoside triphosphate hydrolases superfamily protein
Potri.005G196700	12	1780	0.000755	6105	0.0352		AT1G22770.1	FB,GI	gigantea protein (GI)
Potri.010G150700	45	1784	0.000754	1810	0.0391		AT3G17210.1	ATHS1,HS1	heat stable protein 1
Potri.006G171100	99	1783	0.000754	4117	0.0368		AT5G17050.1	UGT78D2	UDP-glucosyl transferase 78D2
Potri.012G129600	18	1785	0.000753	1676	0.0393		AT5G51600.1	ATMAP65-3,MAP65-3,PLE	Microtubule associated protein (MAP65/ASE1) family protein
Potri.005G256700	50	1787	0.000752	652	0.0411		AT1G76460.1		RNA-binding (RRM/RBD/RNP motifs) family protein
Potri.016G051500	15	1786	0.000752	1990	0.0389		AT2G42320.1		nucleolar protein gar2-related
Potri.016G120800	42	1789	0.000751	4970	0.0361	bHLH	AT5G01310.1	APTX	APRATAXIN-like
Potri.005G076000	43	1788	0.000751	273	0.0422		AT4G39860.1
Potri.008G003200	20	1790	0.00075	1183	0.04		AT1G50370.1		Calcineurin-like metallo-phosphoesterase superfamily protein
Potri.009G115300	48	1793	0.000749	1832	0.0391		AT4G34460.1	AGB1,ATAGB1,ELK4	GTP binding protein beta 1
Potri.009G058900	31	1792	0.000749	13623	0.0238		AT3G23890.2	ATTOPII,TOPII	topoisomerase II
Potri.006G143700	49	1791	0.000749	510	0.0415
Potri.012G084100	52	1796	0.000748	204	0.0425	MYB	AT5G26660.1	ATMYB86,MYB86	myb domain protein 86
Potri.001G379000	18	1795	0.000748	2484	0.0383		AT1G17100.1		SOUL heme-binding family protein
Potri.001G237600	18	1794	0.000748	12347	0.0282		AT2G28790.1		Pathogenesis-related thaumatin superfamily protein
Potri.013G019200	12	1800	0.000747	2137	0.0387	C2H2	AT3G50700.1	AtIDD2,IDD2	indeterminate(ID)-domain 2
Potri.016G141100	38	1801	0.000747	1059	0.0402		AT3G08600.1		Protein of unknown function (DUF1191)
Potri.010G088300	10	1799	0.000747	10703	0.0309		AT1G05370.1		Sec14p-like phosphatidylinositol transfer family protein
Potri.015G060600	73	1798	0.000747	4025	0.0368		AT2G36640.1	ATECP63,ECP63	embryonic cell protein 63
Potri.004G093800	156	1797	0.000747	4171	0.0367		AT5G39080.1		HXXXD-type acyl-transferase family protein
Potri.002G118800	8	1803	0.000746	1579	0.0394		AT3G01400.1		ARM repeat superfamily protein
Potri.006G146800	30	1802	0.000746	1595	0.0394		AT4G29735.1
Potri.015G017500	7	1806	0.000745	7977	0.0337		AT5G53460.1	GLT1	NADH-dependent glutamate synthase 1
Potri.005G087500	16	1805	0.000745	1319	0.0398		AT2G21770.1	CESA09,CESA9	cellulose synthase A9
Potri.001G263400	36	1804	0.000745	1213	0.04		AT5G13700.1	APAO,ATPAO1,PAO1	polyamine oxidase 1
Potri.017G151900	14	1808	0.000744	4425	0.0365		AT5G01320.1		Thiamine pyrophosphate dependent pyruvate decarboxylase family protein
Potri.002G219200	15	1807	0.000744	2249	0.0385		AT2G04520.1		Nucleic acid-binding, OB-fold-like protein
Potri.011G053800	21	1811	0.000743	4975	0.0361		AT1G28260.1		Telomerase activating protein Est1
Potri.019G036700	84	1810	0.000743	737	0.0409		AT3G03800.1	ATSYP131,SYP131	syntaxin of plants 131
Potri.009G152800	25	1809	0.000743	9650	0.0321		AT5G17920.1	ATCIMS,ATMETS,ATMS1	Cobalamin-independent synthase family protein
Potri.006G055000	13	1815	0.000742	3647	0.0372		AT3G57650.1	LPAT2	lysophosphatidyl acyltransferase 2
Potri.005G185200	12	1814	0.000742	1535	0.0395		AT1G76980.1
Potri.004G029600	37	1813	0.000742	1811	0.0391		AT1G61667.1		Protein of unknown function, DUF538
Potri.013G140800	42	1812	0.000742	12802	0.027		ATCG00740.1		RNA polymerase subunit alpha
Potri.001G361500	21	1817	0.000741	2886	0.0379		AT3G02650.1		Tetratricopeptide repeat (TPR)-like superfamily protein
Potri.001G135500	28	1816	0.000741	3049	0.0377		AT1G31910.1		GHMP kinase family protein
Potri.019G010600	30	1818	0.00074	3953	0.0369		AT1G49230.1		RING/U-box superfamily protein
Potri.011G136800	33	1819	0.000739	4316	0.0366
Potri.002G178000	22	1822	0.000738	1577	0.0394		AT1G01120.1	KCS1	3-ketoacyl-CoA synthase 1
Potri.001G085400	19	1821	0.000738	1882	0.039		AT4G27745.1		Yippee family putative zinc-binding protein
Potri.010G191900	44	1820	0.000738	1047	0.0403		AT4G00430.1	PIP1;4,PIP1E,TMP-C	plasma membrane intrinsic protein 1;4
Potri.018G065000	25	1823	0.000738	9237	0.0325		AT3G13980.1			Yes
Potri.002G012900	268	1825	0.000737	3524	0.0373		AT1G47670.1		Transmembrane amino acid transporter family protein
Potri.002G082500	3	1824	0.000737	11249	0.0301		AT1G21760.1	ATFBP7,FBP7	F-box protein 7
Potri.014G055700	20	1828	0.000736	4375	0.0365	ERF	AT2G44940.1		Integrase-type DNA-binding superfamily protein
Potri.009G068100	74	1827	0.000736	440	0.0417		AT2G32560.1		F-box family protein
Potri.014G078000	23	1826	0.000736	1533	0.0395		AT4G22990.2		Major Facilitator Superfamily with SPX (SYG1/Pho81/XPR1) domain-containing protein
Potri.010G111700	47	1829	0.000735	630	0.0412		AT1G23090.1	AST91,SULTR3;3	sulfate transporter 91
Potri.015G118100	18	1831	0.000734	1849	0.0391		AT3G07040.1	RPM1,RPS3	NB-ARC domain-containing disease resistance protein
Potri.006G036300	13	1830	0.000734	7348	0.0342		AT1G66120.1		AMP-dependent synthetase and ligase family protein
Potri.003G067200	68	1835	0.000733	212	0.0425		AT3G14060.1
Potri.001G174500	9	1834	0.000733	5904	0.0353		AT1G15460.1	ATBOR4,BOR4	HCO3- transporter family
Potri.006G245600	16	1833	0.000733	2758	0.038		AT4G13340.1		Leucine-rich repeat (LRR) family protein
Potri.005G146000	22	1832	0.000733	2464	0.0383		AT2G23070.1		Protein kinase superfamily protein
Potri.014G076000	6	1839	0.000732	2951	0.0378	NAC	AT4G35580.2	NTL9	NAC transcription factor-like 9
Potri.005G040700	18	1840	0.000732	13551	0.0242		AT1G54690.1	G-H2AX,GAMMA-H2AX,H2AXB,HTA3	gamma histone variant H2AX
Potri.001G365500	42	1838	0.000732	453	0.0416		AT3G13110.1	ATSERAT2;2,SAT-1,SAT-A,SAT-M,SAT3,SERAT2;2	serine acetyltransferase 2;2
Potri.003G193200	33	1837	0.000732	507	0.0415		AT5G07010.1	ATST2A,ST2A	sulfotransferase 2A
Potri.007G075200	66	1836	0.000732	580	0.0413		AT5G08350.1		GRAM domain-containing protein / ABA-responsive protein-related
Potri.009G012000	8	1842	0.000731	4690	0.0363		AT5G60460.1		Preprotein translocase Sec, Sec61-beta subunit protein
Potri.001G115600	26	1841	0.000731	2038	0.0388		AT1G12420.1	ACR8	ACT domain repeat 8
Potri.012G096100	60	1845	0.00073	1880	0.039		AT4G24840.1
Potri.008G069000	24	1844	0.00073	6425	0.0349		AT2G40120.1		Protein kinase superfamily protein
Potri.014G127500	42	1843	0.00073	4528	0.0364		AT4G02370.1		Protein of unknown function, DUF538
Potri.011G039200	17	1847	0.000729	5505	0.0356		AT1G11330.1		S-locus lectin protein kinase family protein
Potri.018G124700	25	1846	0.000729	1069	0.0402		AT5G20280.1	ATSPS1F,SPS1F	sucrose phosphate synthase 1F
Potri.004G218500	38	1850	0.000728	4734	0.0362		AT1G11000.1	ATMLO4,MLO4	Seven transmembrane MLO family protein
Potri.010G125400	22	1849	0.000728	2128	0.0387		AT1G68540.1		NAD(P)-binding Rossmann-fold superfamily protein
Potri.019G077600	25	1848	0.000728	1071	0.0402		AT5G49650.1	XK-2,XK2	xylulose kinase-2
Potri.001G395900	125	1852	0.000727	5287	0.0358		AT5G39050.1		HXXXD-type acyl-transferase family protein
Potri.001G320500	49	1851	0.000727	5805	0.0354		AT4G13940.1	ATSAHH1,EMB1395,HOG1,MEE58,SAHH1	S-adenosyl-L-homocysteine hydrolase
Potri.001G452700	67	1853	0.000726	719	0.041	NAC	AT1G33060.1	ANAC014,NAC014	NAC 014
Potri.012G007300	18	1854	0.000725	9857	0.0319		AT5G24580.1		Heavy metal transport/detoxification superfamily protein
Potri.009G150000	20	1858	0.000724	2625	0.0381		AT4G12080.1	AHL1,ATAHL1	AT-hook motif nuclear-localized protein 1
Potri.015G125000	18	1857	0.000724	3447	0.0374		AT3G18670.1		Ankyrin repeat family protein
Potri.005G088600	41	1856	0.000724	463	0.0416		AT5G45890.1	SAG12	senescence-associated gene 12
Potri.001G152100	10	1855	0.000724	6363	0.035		AT5G47180.1		Plant VAMP (vesicle-associated membrane protein) family protein
Potri.014G196200	6	1859	0.000723	6771	0.0346		AT1G19440.1	KCS4	3-ketoacyl-CoA synthase 4
Potri.008G098900	138	1860	0.000722	3978	0.0369		AT4G15215.1	ATPDR13,PDR13	pleiotropic drug resistance 13
Potri.010G140900	5	1863	0.000721	11832	0.0292		AT3G58650.1
Potri.T035300	21	1862	0.000721	4006	0.0368		AT1G02950.4	ATGSTF4,GST31,GSTF4	glutathione S-transferase F4
Potri.010G040800	15	1861	0.000721	4086	0.0368		AT1G70370.1	PG2	polygalacturonase 2
Potri.018G029900	25	1864	0.00072	9073	0.0327		AT3G15680.1		Ran BP2/NZF zinc finger-like superfamily protein
Potri.018G127400	21	1865	0.00072	2449	0.0383		AT4G32272.1		Nucleotide/sugar transporter family protein	Yes
Potri.011G166200	9	1867	0.000719	9031	0.0327
Potri.018G021700	15	1866	0.000719	4829	0.0362		AT5G25170.1		PPPDE putative thiol peptidase family protein
Potri.016G140700	16	1870	0.000718	3258	0.0375		AT3G08640.1		Protein of unknown function (DUF3411)
Potri.013G144700	78	1869	0.000718	749	0.0409		AT2G20840.1		Secretory carrier membrane protein (SCAMP) family protein
Potri.001G370800	61	1868	0.000718	1279	0.0399		AT5G55950.1		Nucleotide/sugar transporter family protein
Potri.001G066900	49	1874	0.000716	1857	0.039	Trihelix	AT2G33550.1		Homeodomain-like superfamily protein
Potri.016G009600	25	1873	0.000716	1261	0.0399		AT4G16450.1
Potri.018G087400	12	1872	0.000716	6053	0.0352		AT2G44260.1		Plant protein of unknown function (DUF946)
Potri.017G107500	24	1877	0.000715	4905	0.0361	CO-like	AT3G02380.1	ATCOL2,COL2	CONSTANS-like 2
Potri.010G108000	13	1876	0.000715	2782	0.038		AT5G17190.1
Potri.012G053600	36	1875	0.000715	877	0.0406		AT1G73740.1		UDP-Glycosyltransferase superfamily protein
Potri.013G125200	53	1879	0.000714	591	0.0413		AT2G43640.1		Signal recognition particle, SRP9/SRP14 subunit
Potri.004G190800	30	1878	0.000714	6703	0.0347		AT2G36300.1		Integral membrane Yip1 family protein
Potri.010G029100	11	1880	0.000713	2446	0.0383		AT5G35630.1	ATGSL1,GLN2,GS2	glutamine synthetase 2
Potri.004G035800	20	1881	0.000713	1172	0.0401		AT5G54310.1	AGD5,NEV	ARF-GAP domain 5	Yes
Potri.004G020600	5	1886	0.000712	13200	0.0257
Potri.001G273000	36	1885	0.000712	2259	0.0385		AT1G08500.1	AtENODL18,ENODL18	early nodulin-like protein 18
Potri.003G005500	5	1884	0.000712	11045	0.0304		AT1G09660.1		RNA-binding KH domain-containing protein
Potri.013G032500	24	1883	0.000712	3392	0.0374		AT3G47590.1		alpha/beta-Hydrolases superfamily protein
Potri.009G128300	30	1882	0.000712	1630	0.0394		AT2G16850.1	PIP2;8,PIP3B	plasma membrane intrinsic protein 2;8
Potri.005G004700	14	1887	0.000711	13310	0.0252
Potri.012G078300	7	1889	0.00071	9662	0.0321		AT5G62865.1
Potri.013G104100	20	1888	0.00071	5271	0.0358		AT5G10340.1		F-box family protein
Potri.018G075500	8	1892	0.000709	4039	0.0368	Trihelix	AT3G24490.1		Alcohol dehydrogenase transcription factor Myb/SANT-like family protein
Potri.006G236200	31	1891	0.000709	4999	0.036		AT3G16500.1	IAA26,PAP1	phytochrome-associated protein 1
Potri.007G038300	35	1890	0.000709	5412	0.0357		AT5G66920.1	sks17	SKU5 similar 17
Potri.001G209300	61	1893	0.000708	3730	0.0371		AT2G02850.1	ARPN	plantacyanin
Potri.005G240400	15	1898	0.000707	1566	0.0395
Potri.015G052500	9	1897	0.000707	6977	0.0345		AT1G74070.1		Cyclophilin-like peptidyl-prolyl cis-trans isomerase family protein
Potri.008G067500	17	1896	0.000707	2920	0.0378		AT5G05690.2	CBB3,CPD,CYP90,CYP90A,CYP90A1,DWF3	Cytochrome P450 superfamily protein
Potri.006G272900	19	1895	0.000707	1781	0.0391		AT4G31540.1	ATEXO70G1,EXO70G1	exocyst subunit exo70 family protein G1
Potri.009G009500	14	1894	0.000707	9248	0.0325		AT5G60720.1		Protein of unknown function, DUF547
Potri.T060200	3	1901	0.000706	10211	0.0315		AT3G02720.1		Class I glutamine amidotransferase-like superfamily protein
Potri.012G080300	22	1900	0.000706	1950	0.0389		AT4G32175.1		PNAS-3 related
Potri.T136700	25	1899	0.000706	5683	0.0355		AT5G38260.1		Protein kinase superfamily protein
Potri.006G113800	11	1903	0.000705	8859	0.0329		AT1G80120.1		Protein of unknown function (DUF567)
Potri.003G112600	48	1902	0.000705	4668	0.0363		AT1G12240.1	ATBETAFRUCT4,VAC-INV	Glycosyl hydrolases family 32 protein
Potri.T065900	5	1908	0.000704	9335	0.0324		AT4G27190.1		NB-ARC domain-containing disease resistance protein
Potri.013G029400	4	1907	0.000704	14042	0.021
Potri.016G041200	4	1906	0.000704	14012	0.0214		AT3G57150.1	AtCBF5,AtNAP57,CBF5,NAP57	homologue of NAP57
Potri.003G009600	4	1905	0.000704	9709	0.0321		AT2G40360.1		Transducin/WD40 repeat-like superfamily protein
Potri.005G239100	6	1904	0.000704	12599	0.0276		AT1G75750.1	GASA1	GAST1 protein homolog 1
Potri.011G057500	58	1910	0.000703	8944	0.0328		AT1G28400.1
Potri.008G032900	36	1909	0.000703	607	0.0412		AT2G39210.1		Major facilitator superfamily protein	Yes
Potri.017G153200	18	1912	0.000702	2795	0.0379		AT1G17860.1		Kunitz family trypsin and protease inhibitor protein
Potri.013G147600	13	1911	0.000702	2050	0.0388		AT1G12470.1		zinc ion binding
Potri.005G221400	61	1916	0.000701	6359	0.035	C2H2	AT2G42410.1	ATZFP11,ZFP11	zinc finger protein 11
Potri.004G204400	80	1917	0.000701	989	0.0404		AT2G17980.1	ATSLY1	Sec1/munc18-like (SM) proteins superfamily
Potri.009G133300	85	1915	0.000701	192	0.0426		AT5G17050.1	UGT78D2	UDP-glucosyl transferase 78D2
Potri.010G038900	135	1914	0.000701	5109	0.036		AT1G27210.1		ARM repeat superfamily protein
Potri.004G016700	14	1913	0.000701	2332	0.0384		AT1G11660.1		heat shock protein 70 (Hsp 70) family protein
Potri.006G003900	15	1921	0.0007	1694	0.0393		AT5G47740.1		Adenine nucleotide alpha hydrolases-like superfamily protein
Potri.002G222300	57	1920	0.0007	13603	0.024		AT3G07800.1		Thymidine kinase
Potri.003G194700	67	1919	0.0007	809	0.0408		AT3G56710.1	SIB1	sigma factor binding protein 1
Potri.010G183600	93	1918	0.0007	787	0.0408		AT2G40370.1	LAC5	laccase 5
Potri.010G241600	149	1923	0.000699	4945	0.0361		AT3G52490.1		Double Clp-N motif-containing P-loop nucleoside triphosphate hydrolases superfamily protein
Potri.T119800	13	1922	0.000699	1581	0.0394
Potri.011G135300	32	1925	0.000698	1619	0.0394		AT5G54780.1		Ypt/Rab-GAP domain of gyp1p superfamily protein
Potri.016G134500	17	1924	0.000698	494	0.0415		AT2G38500.1		2-oxoglutarate (2OG) and Fe(II)-dependent oxygenase superfamily protein
Potri.018G066900	221	1928	0.000697	4009	0.0368		AT2G26695.1		Ran BP2/NZF zinc finger-like superfamily protein
Potri.018G100200	94	1927	0.000697	1821	0.0391		AT4G30460.1		glycine-rich protein
Potri.T015700	21	1926	0.000697	11189	0.0302		AT5G08450.1
Potri.003G162200	69	1930	0.000696	1077	0.0402		AT5G13430.1		Ubiquinol-cytochrome C reductase iron-sulfur subunit
Potri.012G142300	57	1929	0.000696	5322	0.0358		AT5G23870.3		Pectinacetylesterase family protein
Potri.011G039100	29	1932	0.000695	3367	0.0374		AT1G11330.1		S-locus lectin protein kinase family protein
Potri.005G005800	14	1931	0.000695	4978	0.0361		AT1G56700.1		Peptidase C15, pyroglutamyl peptidase I-like
Potri.017G119900	101	1933	0.000694	287	0.0421	C3H	AT1G66810.1		Zinc finger C-x8-C-x5-C-x3-H type family protein
Potri.010G230300	21	1934	0.000694	3183	0.0376		AT5G04420.1		Galactose oxidase/kelch repeat superfamily protein
Potri.017G045400	25	1935	0.000693	1220	0.04		AT4G24570.1	DIC2	dicarboxylate carrier 2
Potri.004G108400	17	1942	0.000692	1532	0.0395		AT4G31730.1	GDU1	glutamine dumper 1
Potri.017G137300	32	1941	0.000692	330	0.042		AT1G66130.1		NAD(P)-binding Rossmann-fold superfamily protein
Potri.014G018900	98	1940	0.000692	372	0.0419		AT5G67360.1	ARA12	Subtilase family protein
Potri.018G140900	28	1939	0.000692	6326	0.035		AT5G57130.1		Clp amino terminal domain-containing protein
Potri.005G064300	60	1938	0.000692	4493	0.0364		AT2G13610.1		ABC-2 type transporter family protein
Potri.006G094300	155	1937	0.000692	2906	0.0378		AT3G54040.1		PAR1 protein
Potri.006G260100	44	1936	0.000692	1973	0.0389		AT4G32000.2		Protein kinase superfamily protein
Potri.003G093300	56	1946	0.000691	339	0.042		AT4G17910.1		transferases, transferring acyl groups
Potri.007G059600	19	1945	0.000691	7400	0.0342		AT1G34070.1
Potri.012G078100	41	1944	0.000691	3594	0.0372		AT2G26730.1		Leucine-rich repeat protein kinase family protein
Potri.002G197200	31	1943	0.000691	605	0.0412		AT1G02640.1	ATBXL2,BXL2	beta-xylosidase 2
Potri.001G271500	21	1948	0.00069	13428	0.0246		AT1G74050.1		Ribosomal protein L6 family protein
Potri.019G019900	3	1947	0.00069	4786	0.0362
Potri.001G292900	19	1954	0.000689	4289	0.0366		AT1G10200.1	WLIM1	GATA type zinc finger transcription factor family protein
Potri.002G165000	31	1953	0.000689	1780	0.0391		AT2G46140.1		Late embryogenesis abundant protein
Potri.010G027600	24	1952	0.000689	5166	0.0359		AT3G21550.1	AtDMP2,DMP2	DUF679 domain membrane protein 2
Potri.005G226600	24	1951	0.000689	702	0.041		AT1G03905.1		P-loop containing nucleoside triphosphate hydrolases superfamily protein
Potri.003G151700	84	1950	0.000689	6075	0.0352		AT5G49720.1	ATGH9A1,DEC,GH9A1,IRX2,KOR,KOR1,RSW2,TSD1	glycosyl hydrolase 9A1
Potri.007G047700	7	1949	0.000689	7365	0.0342		AT3G50120.1		Plant protein of unknown function (DUF247)	Yes
Potri.012G136200	14	1955	0.000688	3470	0.0373		AT5G52120.1	AtPP2-A14,PP2-A14	phloem protein 2-A14
Potri.009G083800	74	1958	0.000687	93	0.0433		AT2G14620.1	XTH10	xyloglucan endotransglucosylase/hydrolase 10
Potri.016G141600	19	1957	0.000687	6648	0.0348		AT5G01980.1		RING/U-box superfamily protein
Potri.014G173600	11	1956	0.000687	4648	0.0363		AT3G07570.1		Cytochrome b561/ferric reductase transmembrane with DOMON related domain
Potri.005G087900	7	1962	0.000686	8031	0.0337		AT1G14610.1	TWN2,VALRS	valyl-tRNA synthetase / valine--tRNA ligase (VALRS)
Potri.015G035000	17	1960	0.000686	1891	0.039		AT1G18300.1	atnudt4,NUDT4	nudix hydrolase homolog 4
Potri.013G125800	11	1959	0.000686	9974	0.0317		AT2G43650.1	EMB2777	Sas10/U3 ribonucleoprotein (Utp) family protein
Potri.005G247400	9	1966	0.000685	2702	0.038		AT1G76140.1		Prolyl oligopeptidase family protein
Potri.015G122000	4	1965	0.000685	6274	0.035		AT5G38280.1	PR5K	PR5-like receptor kinase
Potri.015G001800	39	1964	0.000685	1391	0.0397		AT4G01575.1		serine protease inhibitor, Kazal-type family protein
Potri.001G052300	29	1963	0.000685	10854	0.0307		AT4G13710.1		Pectin lyase-like superfamily protein
Potri.003G048100	45	1968	0.000684	1512	0.0396		AT3G16500.1	IAA26,PAP1	phytochrome-associated protein 1
Potri.015G029100	229	1967	0.000684	2922	0.0378		AT1G73370.1	ATSUS6,SUS6	sucrose synthase 6
Potri.003G096900	4	1969	0.000683	8572	0.0332		AT1G32190.1		alpha/beta-Hydrolases superfamily protein
Potri.006G100600	17	1970	0.000683	1155	0.0401		AT3G08920.1		Rhodanese/Cell cycle control phosphatase superfamily protein	Yes
Potri.001G418400	47	1972	0.000682	960	0.0404		AT5G54750.1		Transport protein particle (TRAPP) component
Potri.001G055300	20	1971	0.000682	1286	0.0399		AT1G67360.1		Rubber elongation factor protein (REF)
Potri.018G100300	96	1973	0.000681	2204	0.0386		AT4G30460.1		glycine-rich protein
Potri.001G270800	85	1974	0.000681	3439	0.0374		AT1G12740.1	CYP87A2	cytochrome P450, family 87, subfamily A, polypeptide 2	Yes
Potri.016G037300	96	1978	0.000679	353	0.0419	bHLH	AT3G56970.1	BHLH038,ORG2	basic helix-loop-helix (bHLH) DNA-binding superfamily protein
Potri.018G142300	6	1981	0.000679	2876	0.0379		AT2G19260.1		RING/FYVE/PHD zinc finger superfamily protein
Potri.018G007300	28	1980	0.000679	4040	0.0368		AT5G10695.1
Potri.012G089100	17	1979	0.000679	2311	0.0385		AT4G12690.1		Plant protein of unknown function (DUF868)
Potri.012G002600	3	1977	0.000679	4598	0.0364		AT5G53120.6	ATSPDS3,SPDS3,SPMS	spermidine synthase 3
Potri.006G241400	24	1976	0.000679	438	0.0417		AT2G20740.1		Tetraspanin family protein
Potri.015G002400	65	1975	0.000679	5860	0.0354		AT5G53730.1		Late embryogenesis abundant (LEA) hydroxyproline-rich glycoprotein family	Yes
Potri.011G063200	21	1982	0.000678	2666	0.0381		AT2G33990.1	iqd9	IQ-domain 9
Potri.002G101900	57	1983	0.000676	7214	0.0343	bHLH	AT1G72210.1		basic helix-loop-helix (bHLH) DNA-binding superfamily protein
Potri.003G047700	76	1984	0.000676	887	0.0406		AT5G56600.1	PFN3,PRF3	profilin 3
Potri.007G020000	20	1986	0.000675	2214	0.0386		AT1G75388.1	CPuORF5	conserved peptide upstream open reading frame 5
Potri.008G200500	55	1985	0.000675	2834	0.0379		AT5G18980.1		ARM repeat superfamily protein
Potri.014G079400	11	1990	0.000674	4294	0.0366		AT4G00550.1	DGD2	digalactosyl diacylglycerol deficient 2
Potri.002G070200	8	1989	0.000674	9201	0.0326		AT1G21320.2		nucleotide binding;nucleic acid binding
Potri.T156600	53	1988	0.000674	2505	0.0383		AT3G13050.1		Major facilitator superfamily protein
Potri.014G130400	10	1987	0.000674	11867	0.0292		AT1G02870.1
Potri.011G115600	20	1993	0.000673	1275	0.0399	ERF	AT3G15210.1	ATERF-4,ATERF4,ERF4,RAP2.5	ethylene responsive element binding factor 4
Potri.006G087500	73	1992	0.000673	484	0.0415		AT5G60020.1	ATLAC17,LAC17	laccase 17
Potri.012G023100	22	1991	0.000673	1771	0.0392		AT4G00850.1	GIF3	GRF1-interacting factor 3
Potri.006G136400	20	1999	0.000672	2250	0.0385		AT3G43220.1		Phosphoinositide phosphatase family protein
Potri.008G195700	39	1998	0.000672	9683	0.0321
Potri.005G257000	22	1997	0.000672	1727	0.0392		AT1G76490.1	HMG1,HMGR1	hydroxy methylglutaryl CoA reductase 1
Potri.001G375900	70	1996	0.000672	3963	0.0369		AT1G73170.1		P-loop containing nucleoside triphosphate hydrolases superfamily protein
Potri.002G086000	25	1995	0.000672	1424	0.0397		AT1G77670.1		Pyridoxal phosphate (PLP)-dependent transferases superfamily protein
Potri.001G184100	33	2000	0.000671	1003	0.0404	HD-ZIP	AT1G79840.1	GL2	HD-ZIP IV family of homeobox-leucine zipper protein with lipid-binding START domain
Potri.003G198400	94	2001	0.00067	4090	0.0368		AT3G13080.1	ATMRP3,MRP3	multidrug resistance-associated protein 3
Potri.008G018400	47	2002	0.000669	3926	0.0369	bZIP	AT5G04840.1		bZIP protein
Potri.002G067600	32	2003	0.000669	11936	0.029		AT1G21090.1		Cupredoxin superfamily protein
Potri.006G238000	52	2005	0.000668	799	0.0408		AT5G11620.1		SWIM zinc finger family protein / mitogen-activated protein kinase kinase kinase (MAPKKK)-related
Potri.006G043600	16	2004	0.000668	3412	0.0374		AT3G10200.1		S-adenosyl-L-methionine-dependent methyltransferases superfamily protein
Potri.015G025800	24	2009	0.000667	4785	0.0362		AT2G34930.1		disease resistance family protein / LRR family protein
Potri.001G188900	267	2008	0.000667	4271	0.0366		AT1G52140.1
Potri.004G223300	81	2007	0.000667	1125	0.0401		AT1G80160.1		Lactoylglutathione lyase / glyoxalase I family protein
Potri.002G130600	22	2006	0.000667	7372	0.0342		AT2G23450.1		Protein kinase superfamily protein
Potri.008G086000	43	2013	0.000666	7092	0.0344	ZF-HD	AT1G69600.1	ATHB29,ZFHD1	zinc finger homeodomain 1
Potri.013G138900	17	2012	0.000666	12880	0.0268		ATCG00900.1		Ribosomal protein S7p/S5e family protein
Potri.003G217800	7	2010	0.000666	8995	0.0328		AT2G42520.1		P-loop containing nucleoside triphosphate hydrolases superfamily protein
Potri.014G027700	88	2011	0.000666	2472	0.0383		AT5G42930.1		alpha/beta-Hydrolases superfamily protein	Yes
Potri.019G076900	4	2016	0.000665	11474	0.0298		AT2G47010.1
Potri.003G050400	38	2015	0.000665	7451	0.0341		AT3G16300.1		Uncharacterised protein family (UPF0497)
Potri.008G002300	56	2014	0.000665	5685	0.0355		AT5G08390.1		Transducin/WD40 repeat-like superfamily protein
Potri.004G226400	73	2018	0.000664	1004	0.0404		AT1G09630.1	ATRAB-A2A,ATRAB11C,ATRABA2A,RAB-A2A,RAB11c	RAB GTPase 11C
Potri.018G121200	21	2017	0.000664	4803	0.0362		AT5G20350.1	TIP1	Ankyrin repeat family protein with DHHC zinc finger domain
Potri.002G197600	7	2023	0.000663	9239	0.0325		AT3G54170.1	ATFIP37,FIP37	FKBP12 interacting protein 37
Potri.011G136700	29	2022	0.000663	4909	0.0361		AT4G27060.1	CN,SPR2,TOR1	ARM repeat superfamily protein
Potri.008G186500	6	2021	0.000663	8632	0.0331		AT3G26510.5		Octicosapeptide/Phox/Bem1p family protein
Potri.010G151800	17	2020	0.000663	9853	0.0319		AT1G48090.1		calcium-dependent lipid-binding family protein
Potri.005G180300	151	2019	0.000663	2843	0.0379		AT3G19910.1		RING/U-box superfamily protein
Potri.004G180900	11	2024	0.000662	13801	0.0231		AT2G41990.1
Potri.002G094500	61	2025	0.000662	520	0.0414		AT5G65140.1		Haloacid dehalogenase-like hydrolase (HAD) superfamily protein	Yes
Potri.016G037500	6	2026	0.000661	9510	0.0323		AT3G57000.1		nucleolar essential protein-related
Potri.001G312800	123	2029	0.00066	4187	0.0367		AT5G09640.1	SCPL19,SNG2	serine carboxypeptidase-like 19
Potri.009G076100	24	2028	0.00066	1377	0.0397		AT1G07090.1	LSH6	Protein of unknown function (DUF640)
Potri.012G107500	39	2027	0.00066	750	0.0409		AT1G31220.1		Formyl transferase
Potri.001G467300	62	2031	0.000659	2190	0.0386		AT5G56040.2		Leucine-rich receptor-like protein kinase family protein
Potri.010G229300	17	2030	0.000659	3129	0.0376		AT5G04360.1	ATLDA,ATPU1,LDA,PU1	limit dextrinase
Potri.012G083500	26	2032	0.000658	2140	0.0387	LBD	AT5G63090.1	LOB	Lateral organ boundaries (LOB) domain family protein
[truncated: 777 more rows]

## Sheet: EIN3_ERFs
Gene	Degree	Avg neigh degree	Betweenness rank	Betweenness	Closeness rank	Closeness	TF family	PtDesc	Family_Group	Ortholog	AtDesc	Eth.Dependent
Potri.008G011300	62	43.5	864	0.00137	1039	0.0403	EIN3D	EIN3D	EIN3	AT3G20770.1	AtEIN3,EIN3
Potri.006G261200	12	18.3	2183	0.000611	13259	0.0255	ERF	ERF117	V	AT5G25190.1
Potri.006G253800	107	87.4	2068	0.000648	3267	0.0375	ERF	ERF119	V	AT5G25390.2	SHN2
Potri.011G115600	20	50.4	1993	0.000673	1275	0.0399	ERF	ERF49	VIII	AT3G15210.1	ATERF-4,ATERF4,ERF4,RAP2.5
Potri.014G055700	20	118.9	1828	0.000736	4375	0.0365	ERF	ERF161	III	AT2G44940.1
Potri.011G061700	10	35.2	1451	0.000925	5025	0.036	ERF	ERF25	IX	AT3G23240.1	ATERF1,ERF1
Potri.002G167400	15	21.2	1023	0.00121	842	0.0407	ERF	ERF83	VI	AT4G27950.1	CRF4
Potri.001G094800	95	151.5	252	0.00276	2112	0.0387	ERF	ERF87	VI	AT4G23750.1	CRF2,TMO3
Potri.018G028000	126	60.5	206	0.00302	680	0.041	ERF	ERF118	V	AT5G25390.2	SHN2
Potri.005G223300	73	51.9	171	0.0033	129	0.043	ERF	ERF27	IX	AT3G23240.1	ATERF1,ERF1
Potri.005G195000	8	28.9	2387	0.000555	2364	0.0384	ERF	ERF76	X	AT5G64750.1	ABR1	Yes
Potri.002G065600	14	16.7	2053	0.000652	3542	0.0373	ERF	ERF75	X	AT2G33710.2		Yes

## Sheet: ComparisonToTaylorTeeples
Gene	TF	TF family	Ortholog	Symbol	PROMOTER(TaylorTeeples, 2015)
Potri.016G024000	tf	bZIP	AT3G56850	AREB3,DPBF3	4CL1-2; IRX14-2; KOR1-3
Potri.013G156900	tf	bZIP	AT2G40620		4CL1-2; CESA4; CESA7-3; CESA8-1; IRX14-2; IRX14-3
Potri.005G186400	tf	MYB	AT1G17950	ATMYB52,BW52,MYB52	CESA4
Potri.002G073500	tf	MYB	AT1G17950	ATMYB52,BW52,MYB52	CESA4
Potri.017G144600	tf	HD-ZIP	AT1G73360	ATHDG11,EDT1,HDG11	CESA4; CESA7-1; CESA8-1; CESA8-2; IRX9-1; KOR1-1
Potri.001G267300	tf	MYB	AT3G08500	AtMYB83,MYB83	CESA4; CESA7-1
Potri.009G061500	tf	MYB	AT3G08500	AtMYB83,MYB83	CESA4
Potri.009G053900	tf	MYB	AT5G12870	ATMYB46,MYB46	CESA4; CESA7-2; CESA7-3; CESA8-2
Potri.011G115600	tf	ERF	AT3G15210	ATERF-4,ATERF4,ERF4,RAP2.5	CESA7-1; CESA7-1; IRX14-3; LAC4-1
Potri.005G082000	tf	bZIP	AT5G65210	TGA1	CESA7-1; CESA8-1; COBL4-3; HCT-3; IRX9-2; KOR1-3
Potri.014G055700	tf	ERF	AT2G44940		CESA7-2; COBL4-3; KOR1-2
Potri.001G169600	tf	MYB_related	AT5G40330	ATMYB23,ATMYBRTF,MYB23	CESA7-3; CESA8-3
Potri.001G184100	tf	HD-ZIP	AT1G79840	GL2	CESA8-2; IRX14-2
Potri.014G008100	tf	AP2	AT4G37750	ANT,CKC,CKC1,DRG	COBL4-1; IRX14-3; LAC4-2
Potri.015G022000	tf	MYB_related	AT5G53200	TRY	IRX14-3
Potri.013G153400	tf	WRKY	AT2G03340	WRKY3	IRX9-1
Potri.007G130800	tf	bZIP	AT1G06070		KOR1-1
Potri.016G049200	tf	bZIP	AT5G06839	bZIP65,TGA10	LAC4-2
Potri.017G016700	tf	NAC	AT4G28500	ANAC073,NAC073,SND2	REF8-3
Potri.007G135300	tf	NAC	AT4G28500	ANAC073,NAC073,SND2	REF8-3
Potri.013G054000	tf	NAC	AT3G04070	anac047,NAC047
Potri.001G273700	tf	HSF	AT1G46264	AT-HSFB4,HSFB4,SCZ
Potri.017G081300	tf	bHLH	AT3G28857
Potri.001G139900	tf	MYB	AT5G16770	AtMYB9,MYB9
Potri.005G215100	tf	C2H2	AT1G03840	MGP
Potri.008G081800	tf	G2-like	AT1G79430	APL,WDY
Potri.001G454500	tf	Trihelix	AT1G76890	AT-GT2,GT2
Potri.004G074300	tf	MYB_related	AT5G17300	RVE1
Potri.007G028800	tf	C2H2	AT5G66730
Potri.007G133400	tf	Nin-like	AT2G43500
Potri.002G208100	tf	CO-like	AT2G47890
Potri.017G139500	tf	NAC	AT1G65910	anac028,NAC028
Potri.015G065400	tf	HD-ZIP	AT3G01470	ATHB-1,ATHB1,HAT5,HB-1,HD-ZIP-1
Potri.008G064200	tf	MYB	AT5G05790
Potri.012G100200	tf	MIKC	AT1G26310	AGL10,CAL,CAL1
Potri.011G098300	tf	HD-ZIP	AT2G34710	ATHB-14,ATHB14,PHB,PHB-1D
Potri.003G143000	tf	Nin-like	AT4G24020	NLP7
Potri.005G118200	tf	SRS	AT3G51060	SRS1,STY1
Potri.009G043900	tf	C2H2	AT2G29660
Potri.005G129500	tf	TALE	AT2G23760	BLH4,SAW2
Potri.004G183900	tf	C2H2	AT1G08290	WIP3
Potri.014G114300	tf	SBP	AT3G60030	SPL12
Potri.007G017500	tf	SRS	AT3G51060	SRS1,STY1
Potri.005G101800	tf	WOX	AT4G35550	ATWOX13,HB-4,WOX13
Potri.019G031600	tf	NAC	AT5G18270	ANAC087
Potri.010G197300	tf	TALE	AT5G02030	BLH9,BLR,HB-6,LSN,PNY,RPL,VAN
Potri.005G134200	tf	Dof	AT5G60200	TMO6
Potri.003G147300	tf	bHLH	AT1G32640	ATMYC2,JAI1,JIN1,MYC2,RD22BP1,ZBF1
Potri.008G118300	tf	bZIP	AT1G68640	PAN
Potri.006G221200	tf	MYB	AT3G13540	ATMYB5,MYB5
Potri.002G149000	tf	LBD	AT2G45420	LBD18
Potri.013G040700	tf	bZIP	AT5G28770	AtbZIP63,BZO2H3
Potri.009G046800	tf	C3H	AT5G58620
Potri.018G058600	tf	C3H	AT4G29190
Potri.013G001000	tf	MYB	AT1G09540	ATMYB61,MYB61
Potri.006G261200	tf	ERF	AT5G25190
Potri.002G138900	tf	WRKY	AT2G44745
Potri.013G114600	tf	C2H2	AT1G34370	STOP1
Potri.001G129900	tf	Trihelix	AT2G38250
Potri.002G031000	tf	TALE	AT2G16400	BLH7
Potri.006G253800	tf	ERF	AT5G25390	SHN2
Potri.010G147700	tf	WRKY	AT5G49520	ATWRKY48,WRKY48
Potri.012G083500	tf	LBD	AT5G63090	LOB
Potri.008G086000	tf	ZF-HD	AT1G69600	ATHB29,ZFHD1
Potri.008G018400	tf	bZIP	AT5G04840
Potri.002G101900	tf	bHLH	AT1G72210
Potri.016G037300	tf	bHLH	AT3G56970	BHLH038,ORG2
Potri.017G119900	tf	C3H	AT1G66810
Potri.005G221400	tf	C2H2	AT2G42410	ATZFP11,ZFP11
Potri.018G075500	tf	Trihelix	AT3G24490
Potri.017G107500	tf	CO-like	AT3G02380	ATCOL2,COL2
Potri.001G066900	tf	Trihelix	AT2G33550
Potri.001G452700	tf	NAC	AT1G33060	ANAC014,NAC014
Potri.014G076000	tf	NAC	AT4G35580	NTL9
Potri.013G019200	tf	C2H2	AT3G50700	AtIDD2,IDD2
Potri.012G084100	tf	MYB	AT5G26660	ATMYB86,MYB86
Potri.016G120800	tf	bHLH	AT5G01310	APTX
Potri.008G129500	tf	HD-ZIP	AT2G01430	ATHB-17,ATHB17,HB17
Potri.001G146200	tf	G2-like	AT4G18020	APRR2,PRR2
Potri.017G063300	tf	NAC	AT5G13180	ANAC083,NAC083,VNI2
Potri.010G209400	tf	C2H2	AT2G37430
Potri.018G091600	tf	AP2	AT5G57390	AIL5,CHO1,EMK
Potri.006G049700	tf	AP2	AT2G41710
Potri.003G205000	tf	C2H2	AT3G57670	NTT,WIP2
Potri.019G091300	tf	TCP	AT3G15030	MEE35,TCP4
Potri.010G118700	tf	C3H	AT1G68200
Potri.002G068400	tf	Trihelix	AT1G76890	AT-GT2,GT2
Potri.011G102100	tf	STAT	AT1G78540	ATSHB,SHB,STATLB
Potri.002G031900	tf	bZIP	AT1G75390	AtbZIP44,bZIP44
Potri.002G030900	tf	TALE	AT1G75430	BLH11
Potri.001G137600	tf	G2-like	AT1G32240	KAN2
Potri.014G031700	tf	B3	AT5G42700
Potri.003G166500	tf	NAC	AT5G13180	ANAC083,NAC083,VNI2
Potri.001G088600	tf	ARF	AT4G23980	ARF9
Potri.006G226800	tf	HSF	AT2G26150	ATHSFA2,HSFA2
Potri.015G098400	tf	M-type	AT4G11880	AGL14
Potri.001G216600	tf	TALE	AT2G35940	BLH1,EDA29
Potri.017G106700	tf	bZIP	AT3G30530	ATBZIP42,bZIP42
Potri.011G061700	tf	ERF	AT3G23240	ATERF1,ERF1
Potri.010G250700	tf	LBD	AT2G23660	LBD10
Potri.018G141500	tf	bHLH	AT5G57150
Potri.002G252800	tf	bHLH	AT2G20180	PIF1,PIL5
Potri.005G180200	tf	NAC	AT1G01720	ANAC002,ATAF1
Potri.017G075000	tf	MYB	AT3G28470	ATMYB35,TDF1
Potri.005G096600	tf	MYB	AT1G79180	ATMYB63,MYB63
Potri.006G130200	tf	S1Fa-like	AT2G37120
Potri.007G024500	tf	GATA	AT3G50870	GATA18,HAN,MNP
Potri.001G327100	tf	TCP	AT3G27010	AT-TCP20,ATTCP20,PCF1,TCP20
Potri.001G448400	tf	NAC	AT2G46770	ANAC043,EMB2301,NST1
Potri.009G122000	tf	DBB	AT4G39070
Potri.016G117300	tf	Trihelix	AT5G01380
Potri.008G180800	tf	MYB	AT5G14340	AtMYB40,MYB40
Potri.014G146200	tf	C2H2	AT4G14200
Potri.001G299300	tf	bHLH	AT3G19500
Potri.006G237700	tf	GATA	AT5G25830	GATA12
Potri.005G125800	tf	GRAS	AT4G36710
Potri.006G251200	tf	CPP	AT3G22780	ATTSO1,TSO1
Potri.014G067900	tf	B3	AT4G21550	VAL3
Potri.004G095100	tf	C3H	AT1G66810
Potri.005G188900	tf	Dof	AT1G21340
Potri.004G099400	tf	bHLH	AT1G73830	BEE3
Potri.007G082200	tf	NF-YB	AT4G14540	NF-YB3
Potri.001G081400	tf	LBD	AT1G31320	LBD4
Potri.006G115200	tf	GRF	AT2G36400	AtGRF3,GRF3
Potri.002G167400	tf	ERF	AT4G27950	CRF4
Potri.008G032300	tf	C2H2	AT5G04390
Potri.010G093400	tf	HD-ZIP	AT1G69780	ATHB13
Potri.001G248800	tf	MYB	AT2G38090
Potri.014G066700	tf	YABBY	AT2G45190	AFO,FIL,YAB1
Potri.008G116600	tf	NAC	AT1G25580	ANAC008,SOG1
Potri.015G095000	tf	MYB_related	AT5G41020
Potri.008G123100	tf	C2H2	AT1G68360
Potri.010G166200	tf	NAC	AT1G69490	ANAC029,ATNAP,NAP
Potri.010G202300	tf	GRAS	AT1G07530	ATGRAS2,GRAS2,SCL14
Potri.005G114700	tf	WOX	AT2G17950	PGA6,WUS,WUS1
Potri.010G169400	tf	ZF-HD	AT1G69600	ATHB29,ZFHD1
Potri.008G011300	tf	EIL/EIN3D	AT3G20770	AtEIN3,EIN3
Potri.003G114100	tf	MYB	AT4G12350	AtMYB42,MYB42
Potri.013G056400	tf	MYB	AT3G13540	ATMYB5,MYB5
Potri.002G028400	tf	MIKC	AT3G54340	AP3,ATAP3
Potri.005G207200	tf	bHLH	AT2G43010	PIF4,SRL2
Potri.003G155700	tf	MYB	AT3G12720	ATMYB67,ATY53,MYB67
Potri.018G139300	tf	WRKY	AT4G31550	ATWRKY11,WRKY11
Potri.013G067000	tf	MYB	AT5G17800	AtMYB56,MYB56
Potri.001G055000	tf	NF-YC	AT5G43250	NF-YC13
Potri.007G135000	tf	C2H2	AT1G03840	MGP
Potri.005G170500	tf	bZIP	AT1G77920
Potri.008G148400	tf	MYB	AT1G14350	AtMYB124,FLP,MYB124
Potri.008G142000	tf	G2-like	AT1G14600
Potri.006G102600	tf	bHLH	AT5G01310	APTX
Potri.017G128900	tf	MYB	AT4G09460	AtMYB6,MYB6
Potri.006G190000	tf	TALE	AT5G25220	KNAT3
Potri.014G007100	tf	bZIP	AT2G22850	AtbZIP6,bZIP6
Potri.005G221500	tf	C2H2	AT3G53820
Potri.004G050900	tf	VOZ	AT1G28520	ATVOZ1,VOZ1
Potri.008G194400	tf	HD-ZIP	AT3G01470	ATHB-1,ATHB1,HAT5,HB-1,HD-ZIP-1
Potri.016G069700	tf	TALE	AT2G35940	BLH1,EDA29
Potri.009G027300	tf	MYB_related	AT3G46130	ATMYB48,ATMYB48-1,ATMYB48-2,ATMYB48-3,MYB48
Potri.014G066500	tf	bHLH	AT4G00050	UNE10
Potri.005G064100	tf	NAC	AT5G64530	ANAC104,XND1
Potri.002G105300	tf	bHLH	AT2G41130
Potri.010G036400	tf	C2H2	AT1G10480	ZFP5
Potri.001G235500	tf	MYB_related	AT3G46130	ATMYB48,ATMYB48-1,ATMYB48-2,ATMYB48-3,MYB48
Potri.005G131600	tf	Dof	AT3G50410	OBP1
Potri.014G007200	tf	GRF	AT2G22840	AtGRF1,GRF1
Potri.012G055600	tf	MYB	AT1G68320	AtMYB62,BW62B,BW62C,MYB62
Potri.014G132600	tf	NF-YB	AT2G47810	NF-YB5
Potri.002G070700	tf	Dof	AT1G21340
Potri.004G158200	tf	bZIP	AT1G75390	AtbZIP44,bZIP44
Potri.001G293300	tf	Nin-like	AT2G17150
Potri.018G045100	tf	HD-ZIP	AT4G32880	ATHB-8,ATHB8,HB-8
Potri.003G113000	tf	NAC	AT1G12260	ANAC007,EMB2749,NAC007,VND4
Potri.002G124800	tf	HSF	AT1G46264	AT-HSFB4,HSFB4,SCZ
Potri.006G053900	tf	C3H	AT2G41900
Potri.005G116800	tf	NAC	AT2G18060	ANAC037,VND1
Potri.004G213300	tf	TALE	AT2G27990	BLH8,PNF
Potri.015G105300	tf	ARF	AT5G62000	ARF1-BP,ARF2,HSS,ORE14
Potri.012G001400	tf	NAC	AT5G61430	ANAC100,ATNAC5,NAC100
Potri.008G071500	tf	LBD	AT3G11090	LBD21
Potri.015G048000	tf	bHLH	AT5G08130	BIM1
Potri.007G115100	tf	MIKC	AT4G24540	AGL24
Potri.001G094800	tf	ERF	AT4G23750	CRF2,TMO3
Potri.018G008500	tf	WRKY	AT4G31550	ATWRKY11,WRKY11
Potri.005G055300	tf	WRKY	AT3G04670	ATWRKY39,WRKY39
Potri.018G028000	tf	ERF	AT5G25390	SHN2
Potri.007G065400	tf	NAC	AT1G56010	anac021,ANAC022,NAC1
Potri.009G089600	tf	LBD	AT3G49940	LBD38
Potri.006G167700	tf	AP2	AT5G57390	AIL5,CHO1,EMK
Potri.005G223300	tf	ERF	AT3G23240	ATERF1,ERF1
Potri.001G075400	tf	MYB	AT3G12720	ATMYB67,ATY53,MYB67
Potri.001G372300	tf	HD-ZIP	AT2G34710	ATHB-14,ATHB14,PHB,PHB-1D
Potri.001G258400	tf	C3H	AT5G12850
Potri.011G047500	tf	Dof	AT5G60850	OBP4
Potri.009G045900	tf	M-type	AT5G60440	AGL62
Potri.008G142500	tf	C2H2	AT2G02070	AtIDD5,IDD5
Potri.011G123500	tf	NAC	AT3G15510	ANAC056,ATNAC2,NAC2,NARS1
Potri.001G120000	tf	NAC	AT1G12260	ANAC007,EMB2749,NAC007,VND4
Potri.007G025200	tf	MYB_related	AT4G39250	ATRL1,RL1,RSM2
Potri.004G161000	tf	DBB	AT4G39070
Potri.017G112300	tf	MYB	AT2G37630	AS1,ATMYB91,ATPHAN,MYB91
Potri.001G404400	tf	NAC	AT3G15510	ANAC056,ATNAC2,NAC2,NARS1
Potri.014G159500	tf	C3H	AT1G04990
Potri.005G225800	tf	NAC	AT4G28530	anac074,NAC074
Potri.T146000	tf	Dof	AT1G21340
Potri.002G136400	tf	HD-ZIP	AT3G60390	HAT3
Potri.006G145100	tf	NF-YA	AT1G72830	ATHAP2C,HAP2C,NF-YA3
Potri.006G016200	tf	GRAS	AT4G17230	SCL13
Potri.006G221800	tf	MYB_related	AT5G35550	ATMYB123,ATTT2,MYB123,TT2
Potri.012G073900	tf	MYB_related	AT1G19000
Potri.005G195000	tf	ERF	AT5G64750	ABR1
Potri.015G099200	tf	WRKY	AT5G13080	ATWRKY75,WRKY75
Potri.010G135200	tf	bZIP	AT3G30530	ATBZIP42,bZIP42
Potri.002G065600	tf	ERF	AT2G33710
Potri.004G111100	tf	bZIP	AT3G30530	ATBZIP42,bZIP42
Potri.019G031400	tf	NAC	AT3G04070	anac047,NAC047
Potri.009G089400	tf	C2H2	AT1G27730	STZ,ZAT10
Potri.017G086200	tf	NAC	AT5G61430	ANAC100,ATNAC5,NAC100
Potri.005G243400	tf	bZIP	AT4G35900	atbzip14,FD,FD-1
Potri.002G037100	tf	NAC	AT4G28530	anac074,NAC074
Potri.004G038800	tf	Dof	AT5G60850	OBP4
Potri.014G017300	tf	C2H2	AT1G27730	STZ,ZAT10
