# Supplementary material for: Ethylene-Related Gene Expression Networks in Wood Formation
Source: Front Plant Sci. 2018 Mar 14;9:272. doi: 10.3389/fpls.2018.00272 (PMC5861219; doi:10.3389/fpls.2018.00272)
Supplement: Supplementary Table S5 — Structure and assembly of EIN3 co-expression networks. [file Table5.xlsx]

## Sheet: Sheet1
Supplementary Table S5. Structure and assembly of EIN3 co-expression networks. Data was extracted from aspwood.popgenie.org/. Identified genes (P.trichocarpa) in the co-expressed gene module were compared to Supplementary Table S3, S4, S6, S7. Arabidopsis homologs were additionally compared to Chang et al., 2013 to check the presence of identified EIN3 targets in the coexpressed gene modules. GO …

## Sheet: EIN3B
Gene id	Description	Synonyms	Attr	ortholog	at desc	deg	btw_rank	Hubs (=top 20%)	Ethylene-responsive gene?	found as AtEIN3 target in Chang et al., 2013	found as ERF co-expressed gene (Table S6)	found as co-expressed gene of ethyl-reg.TF(Table S7)
Potri.001G239200	similar to epsin N-terminal homology (ENTH) domain-containing protein; similar to clathrin assembly protein-related; similar to Chain A Of The Epsin N-Terminal Homology (Enth) Domain (GI:8569264) (R;	POPTR_0001s24610, estExt_fgenesh4_pm.C_LG_I0682, AT3G46540,	!v3,!c	AT3G46540	ENTH/VHS family protein	1	10857
Potri.004G092200		POPTR_0004s09120, eugene3.00040636, AT5G38050,	!v3,!c	AT5G38050	RNA polymerase II transcription elongation factor	2	8141
Potri.004G197400	EIN3B	POPTR_0004s20830, Pt-EIN3.1, estExt_Genewise1_v1.C_660382, EIN3B, AT3G20770,AtEIN3,EIN3	!v3,!TF,!c	AT3G20770	Ethylene insensitive 3 family protein	6	4690
Potri.005G091400		POPTR_0005s09370, AT5G23250,	!v3,!h	AT5G23250	Succinyl-CoA ligase, alpha subunit	2	8339
Potri.010G094100	similar to unknown. [ORG:Malus x domestica]; [ co-ortholog (2of2) of At1g26850, AAF27920, ]	POPTR_0010s10420, estExt_fgenesh4_pg.C_LG_X0857, AT1G26850,	!v3,!h	AT1G26850	S-adenosyl-L-methionine-dependent methyltransferases superfamily protein; QUA3	14	2190	yes
Potri.013G147800		POPTR_0013s14390, AT4G21450,	!v3,!e	AT4G21450	PapD-like superfamily protein	9	1210	yes
Potri.016G117200	similar to calcium-dependent protein kinase; putative; similar to CDPK; putative; similar to calcium-dependent protein kinase (Arabidopsis thaliana) gi|836942|gb|AAA67655|; similar to protein kinase d	POPTR_0016s12460, fgenesh4_pg.C_LG_XVI001087, CPK13, POPTR_0016s12450, Pt-CPK13.2, AT3G51850,CPK13	!v3,!miR,!e	AT3G51850	calcium-dependent protein kinase 13	9	2890

## Sheet: EIN3DEIN3C
Gene id	Description	Synonyms	Attr	ortholog	at desc	deg	btw_rank	Hubs (=top 20%)	Ethylene-responsive gene?	found as AtEIN3 target in Chang et al., 2013	found as ERF co-expressed gene (Table S6)	found as co-expressed gene of ethyl-reg.TF(Table S7)
Potri.001G066900	similar to gt-2-related; weakly similar to gt-2 (GI:20249) (Oryza sativa); [ co-ortholog (1of2) of At2g33550, ]	POPTR_0001s13060, eugene3.00010542, AT2G33550,	!v3,!TF,!c	AT2G33550	Homeodomain-like superfamily protein	49	1874	Yes
Potri.001G129600	glycosyl hydrolase family 31 protein; similar to alpha-glucosidase 2 from SP:Q9F234 (Bacillus thermoamyloliquefaciens); [ co-ortholog (1of2) of At3g23640, ]	POPTR_0001s01170, eugene3.00290312, AT3G23640,HGL1	!v3,!miR,!c	AT3G23640	heteroglycan glucosidase 1	37	4958
Potri.001G146600		POPTR_0001s02950, AT1G32410,	!v3,!c	AT1G32410	Vacuolar protein sorting 55 (VPS55) family protein	4	10652
Potri.001G150100		, AT4G17616,	!v3,!c	AT4G17616	Pentatricopeptide repeat (PPR) superfamily protein	26	3202
Potri.001G235500	similar to myb family transcription factor (MYB59); similar to myb family transcription factor (MYB59); similar to myb family transcription factor (MYB59); [ co-ortholog (2of2) of At3g46130, At5g59780	POPTR_0001s24220, Pt-MYB111.2, MYB206, fgenesh4_pm.C_LG_I000710, AT3G46130,ATMYB48,ATMYB48-1,ATMYB48-2,ATMYB48-3,MYB48	!v3,!TF,!c	AT3G46130	myb domain protein 48	96	456	Yes				Yes
Potri.001G327000		POPTR_0001s33460, AT3G01990,ACR6	!v3,!c	AT3G01990	ACT domain repeat 6	54	1091	Yes
Potri.001G368000	MutT/nudix family protein; similar to SP|P53370|Nucleoside diphosphate linked-moiety 10 motif 6 {Homo {sapiens} ; [ co-ortholog (1of3) of At4g25434, ]	POPTR_0001s37670, grail3.0032010003, AT5G47650,ATNUDT2,ATNUDX2,NUDT2	!v3,!miR,!c	AT5G47650	nudix hydrolase homolog 2	17	7169
Potri.001G404400	no apical meristem (NAM) family protein; similar to AtNAC2 (Arabidopsis thaliana) GI:12060426; similar to jasmonic acid 2 GB:AAF04915 from (Lycopersicon esculentum); [ co-ortholog (1of2) of At3g15510,	POPTR_0001s41490, Pt-ATNAC2.2, grail3.0107006501, NAC006, AT3G15510,ANAC056,ATNAC2,NAC2,NARS1	!v3,!TF,!d	AT3G15510	NAC domain containing protein 2	82	78	Yes
Potri.002G019700	similar to expressed protein in Arabidopsis thaliana; [ co-ortholog (2of2) of At1g20070, ]	POPTR_0002s02120, eugene3.00020176, AT3G21570,	!v3,!d	AT3G21570	unknown	72	1178	Yes
Potri.002G052600	similar to patatin-related; similar to low similarity to patatin-like latex protein allergen Hev b 7 - Hevea brasiliensis; similar to EMBL:AF113546; [ co-ortholog (2of2) of At3g63200, ]	POPTR_0002s05350, fgenesh4_pg.C_LG_II000497, AT3G63200,PLA IIIB,PLP9	!v3,!h	AT3G63200	PATATIN-like protein 9	27	4795
Potri.002G069500		POPTR_0002s07020, POPTR_0002s07010, AT1G43700,SUE3,VIP1	!v3,!TF,!d	AT1G43700	VIRE2-interacting protein 1	37	3068
Potri.002G091600		POPTR_0002s09220, eugene3.00020847,NULL,	!v3,!c	NULL	NULL	58	683	Yes				Yes
Potri.002G200000	similar to expressed protein in Arabidopsis thaliana; similar to putative mitochondrial carrier protein At2g47490 - Arabidopsis thaliana; similar to EMBL:AC002535; similar to expressed protein in Arab	POPTR_0002s20100, fgenesh4_pg.C_LG_II001790, AT2G47485,	!v3,!c	AT2G47485	unknown	25	6840
Potri.002G251600		POPTR_0002s25290, eugene3.00002565, AT5G48460,	!v3,!h	AT5G48460	Actin binding Calponin homology (CH) domain-containing protein	63	482	Yes
Potri.003G006000	similar to cytochrome P450; putative; similar to member of CYP81D; [ ortholog of At2g23220,]	POPTR_0022s00500, CYP81S3, Pt-CYP81.3, estExt_Genewise1_v1.C_1500155, AT4G37370,CYP81D8	!v3,!c	AT4G37370	cytochrome P450, family 81, subfamily D, polypeptide 8	52	1492	Yes
Potri.003G166500	no apical meristem (NAM) family protein; similar to hypothetical protein SENU5; similar to senescence up-regulated - Lycopersicon esculentum; similar to EMBL:Z75524; [ co-ortholog (2of2) of At5g13180,	POPTR_0003s16490, estExt_fgenesh4_pm.C_LG_III0561, NAC052, AT5G13180,ANAC083,NAC083,VNI2	!v3,!TF,!c	AT5G13180	VNI2	37	1524	Yes		Yes
Potri.004G085600	similar to MutT-like protein. [ORG:Cucumis sativus]; [ co-ortholog (1of2) of AAP57672, ]	POPTR_0004s08400, grail3.0038010701, AT1G18300,atnudt4,NUDT4	!v3,!c	AT1G18300	nudix hydrolase homolog 4	62	807	Yes
Potri.004G158200		POPTR_0004s16560, estExt_fgenesh4_pg.C_LG_IV1320, AT1G75390,AtbZIP44,bZIP44	!v3,!TF,!c	AT1G75390	basic leucine-zipper 44	100	402	Yes				Yes
Potri.005G010500		POPTR_0005s01390, AT3G14460,	!v3,!miR,!c	AT3G14460	LRR and NB-ARC domains-containing disease resistance protein	24	4515
Potri.005G082000	similar to TGA-type basic leucine zipper protein TGA1.1. [ORG:Phaseolus vulgaris]; [ co-ortholog (4of4) of AAA75414, T08813, AAK84888, ]	POPTR_0005s08370, gw1.V.3010.1, Pt-STGA1.3, AT5G65210,TGA1	!v3,!TF,!c	AT5G65210	bZIP transcription factor family protein	90	938	Yes
Potri.005G101800	similar to homeobox-leucine zipper protein (HB-2); similar to HD-ZIP protein; similar to HB2 homeodomain protein (Populus tremula x Populus tremuloides) GI:3955021; [ ortholog of At4g35550,]	POPTR_0005s10480, grail3.0026036101, AT4G35550,ATWOX13,HB-4,WOX13	!v3,!TF,!h	AT4G35550	WUSCHEL related homeobox 13	47	2394	Yes
Potri.005G147400	isochorismatase hydrolase family protein; isochorismatase hydrolase family protein; [ ortholog of At2g22570,]	POPTR_0005s19110, estExt_fgenesh4_pg.C_LG_V0623, AT2G22570,ATNIC1,NIC1	!v3,!miR,!c	AT2G22570	nicotinamidase 1	29	6565
Potri.005G190700		POPTR_0005s21300, AT1G43700,SUE3,VIP1	!v3,!TF,!d	AT1G43700	VIRE2-interacting protein 1	4	10021
Potri.005G205800		POPTR_0005s22740, AT5G17230,PSY	!v3,!c	AT5G17230	PHYTOENE SYNTHASE	1	10857
Potri.006G016200		POPTR_0006s01720, GRAS52, grail3.0024010601, AT4G17230,SCL13	!v3,!TF,!c	AT4G17230	SCARECROW-like 13	127	16	Yes		Yes		Yes
Potri.006G020900	similar to POLLEN-PISTIL INTERACTION 2; similar to GAMMA-AMINOBUTYRATE TRANSAMINASE; similar to POLLEN-PISTIL INCOMPATIBILITY 2; [ co-ortholog (1of2) of At3g22200, ]	POPTR_0006s02170, grail3.0024013201, Pt-POP2.2, AT3G22200,GABA-T,HER1,POP2	!v3,!c	AT3G22200	Pyridoxal phosphate (PLP)-dependent transferases superfamily protein	52	815	Yes
Potri.006G079300	similar to cycloartenol synthase. [ORG:Glycyrrhiza glabra]; [ co-ortholog (1of3) of BAA76902, AAQ57198, AAR85320, JC5590, At2g07050, ]	POPTR_0006s07910, POPTR_0006s07900, Pt-CAS.3, estExt_Genewise1_v1.C_LG_VI1514, AT2G07050,CAS1	!v3,!h	AT2G07050	cycloartenol synthase 1	51	2827			Yes
Potri.006G133500	similar to In2-1 protein. [ORG:Glycine max]; [ co-ortholog (2of2) of At5g02790, AAG34872, ]	POPTR_0006s13580, gw1.28.365.1, AT5G02790,GSTL3	!v3,!c	AT5G02790	Glutathione S-transferase family protein	47	2262	Yes
Potri.006G194900	similar to kinesin motor protein-related; [ co-ortholog (1of2) of At5g06670, At3g12020, ]	POPTR_0006s20950, estExt_fgenesh4_pm.C_LG_VI0481, AT3G12020,	!v3,!h	AT3G12020	P-loop containing nucleoside triphosphate hydrolases superfamily protein	29	5158
Potri.006G200100	similar to expressed protein in Arabidopsis thaliana; [ co-ortholog (2of2) of At3g11690, ]	POPTR_0006s21440, eugene3.00061135, AT3G11690,	!v3,!c	AT3G11690	unknown	36	3865			Yes
Potri.006G215700	similar to expressed protein in Arabidopsis thaliana; similar to and genefinder; [ co-ortholog (2of2) of At2g37330, ]	POPTR_0006s23220, eugene3.00061490, AT2G37330,ALS3	!v3,!c	AT2G37330	aluminum sensitive 3	14	8790
Potri.007G077500		POPTR_0007s06990, grail3.0011026401, AT4G09890,	!v3,!c	AT4G09890	Protein of unknown function (DUF3511)	57	4261			Yes		Yes
Potri.007G077600		POPTR_0007s06980, AT1G53050,	!v3,!c	AT1G53050	Protein kinase superfamily protein	124	6	Yes				Yes
Potri.008G011300	EIN3D	POPTR_0008s01200, fgenesh4_pg.C_LG_VIII000091, Pt-CMEIL2.2, EIN3D, AT3G20770,AtEIN3,EIN3	!v3,!TF,!miR,!c	AT3G20770	Ethylene insensitive 3 family protein	62	864	Yes
Potri.008G069400		POPTR_0008s06940, AT2G40140,ATSZF2,CZF1,SZF2,ZFAR1	!v3,!TF,!c	AT2G40140	zinc finger (CCCH-type) family protein	33	3501
Potri.008G074600	similar to poly(A)-binding protein C-terminal interacting protein 6. [ORG:Cucumis sativus]; [ co-ortholog (2of2) of AAQ18141, ]	POPTR_0008s07450, eugene3.00080685, AT4G14270,	!v3,!c	AT4G14270	unknown	25	3906
Potri.008G085800	importin beta-2 subunit family protein; similar to low similarity to importin 4 GI:18700635 from (Homo sapiens); [ co-ortholog (1of2) of At4g27640, ]	POPTR_0008s08540, estExt_fgenesh4_pm.C_LG_VIII0340, AT4G27640,	!v3,!h	AT4G27640	ARM repeat superfamily protein	2	10857
Potri.008G127900	similar to hypothetical protein; [ co-ortholog (2of2) of At5g38050, At1g71080, ]	POPTR_0008s12680, estExt_fgenesh4_pm.C_LG_VIII0544, AT1G71080,	!v3,!c	AT1G71080	RNA polymerase II transcription elongation factor	13	8840			Yes
Potri.008G192100		POPTR_0008s19640, AT1G27210,	!v3,!miR,!h	AT1G27210	ARM repeat superfamily protein	24	7739
Potri.009G017400		POPTR_0009s02250, AT2G35940,BLH1,EDA29	!v3,!TF,!d	AT2G35940	BEL1-like homeodomain 1	6	9592
Potri.009G027300	similar to myb family transcription factor (MYB59); similar to myb family transcription factor (MYB59); similar to myb family transcription factor (MYB59); [ co-ortholog (1of2) of At3g46130, At5g59780	POPTR_0009s03240, gw1.IX.4341.1, Pt-MYB111.1, MYB023, AT3G46130,ATMYB48,ATMYB48-1,ATMYB48-2,ATMYB48-3,MYB48	!v3,!TF,!d	AT3G46130	myb domain protein 48	62	569	Yes
Potri.009G067100		POPTR_0009s07150, estExt_fgenesh4_pm.C_LG_IX0458, TUB14, AT5G12250,TUB6	!v3,!h	AT5G12250	beta-6 tubulin	112	995	Yes				Yes
Potri.009G074100	similar to Zinc transporter 6; similar to chloroplast precursor (ZRT/IRT-like protein 6).; [ co-ortholog (1of2) of At2g30080, ]	POPTR_0009s07810, fgenesh4_pg.C_LG_IX000872, Pt-ZIP6.2, AT2G30080,ATZIP6,ZIP6	!v3,!miR,!c	AT2G30080	ZIP metal ion transporter family	89	1008	Yes				Yes
Potri.010G158200		, AT1G13750,	!v3,!c	AT1G13750	Purple acid phosphatases superfamily protein	10	7153
Potri.010G247500	EIN3C	POPTR_0010s25370, EIN3C, fgenesh4_pg.C_LG_X002213, Pt-CMEIL2.1, AT3G20770,AtEIN3,EIN3	!v3,!TF,!c	AT3G20770	Ethylene insensitive 3 family protein	18	7002
Potri.011G024000	similar to SPIKE; [ co-ortholog (1of3) of At4g16340, ]	POPTR_0011s00640, Pt-SPIKE1.3, gw1.XI.1745.1, POPTR_0011s00620, POPTR_0011s00630, AT4G16340,SPK1	!v3,!h	AT4G16340	guanyl-nucleotide exchange factors;GTPase binding;GTP binding	48	2094	Yes
Potri.011G032700	similar to expressed protein in Arabidopsis thaliana; [ co-ortholog (1of2) of At1g11440, ]	POPTR_0011s03530, eugene3.00110388, AT1G11440,	!v3,!d	AT1G11440	unknown	42	4765
Potri.011G094400	glycosyl hydrolase family 17 protein; similar to elicitor inducible chitinase Nt-SubE76 GI:11071974 from (Nicotiana tabacum); [ ortholog of At5g55180,At4g26830,]	POPTR_0011s09660, gw1.XI.2944.1, AT5G55180,	!v3,!h	AT5G55180	O-Glycosyl hydrolases family 17 protein	16	2159	Yes
Potri.012G059500	similar to expressed protein in Arabidopsis thaliana; [ ortholog of At1g49000,At3g18560,]	POPTR_0012s05610, estExt_fgenesh4_pg.C_LG_XII0509, AT1G49000,	!v3,!d	AT1G49000	unknown	108	438	Yes
Potri.012G144200	hydroxyproline-rich glycoprotein family protein; Common family member; [ ortholog of At5g52430,At4g25620,]	POPTR_0012s12920, estExt_fgenesh4_pg.C_LG_XII1103, AT4G25620,	!v3,!d	AT4G25620	hydroxyproline-rich glycoprotein family protein	7	2178	Yes
Potri.013G008300	PAPA-1-like family protein; zinc finger (HIT type) family protein; [ co-ortholog (1of2) of At1g56460, ]	POPTR_0013s00970, eugene3.00130074, AT1G56460,	!v3,!d	AT1G56460	HIT zinc finger ;PAPA-1-like conserved region	16	8593
Potri.013G118000	similar to expressed protein in Arabidopsis thaliana; [ co-ortholog (1of2) of At2g31130, ]	POPTR_0013s12230, POPTR_0013s12240, eugene3.00410029, AT2G31130,	!v3,!d	AT2G31130	unknown	1	10857
Potri.013G148400	similar to expressed protein in Arabidopsis thaliana; [ co-ortholog (1of3) of At2g20890, ]	POPTR_0013s14450, grail3.0092005701, AT2G20890,PSB29,THF1	!v3,!c	AT2G20890	photosystem II reaction center PSB29 protein	34	5323
Potri.014G017300	similar to zinc-finger protein 1. [ORG:Datisca glomerata]; [ co-ortholog (1of2) of AAD26942, AAB39638, At5g04340, At1g27730, At5g43170, ]	POPTR_0014s01760, estExt_Genewise1_v1.C_LG_XIV0633, Pt-SCOF.2, AT1G27730,STZ,ZAT10	!v3,!TF,!miR,!c	AT1G27730	salt tolerance zinc finger	111	13	Yes	Yes			Yes
Potri.014G073200		POPTR_1116s00200, AT2G45600,	!v3,!c	AT2G45600	alpha/beta-Hydrolases superfamily protein	23	4842			Yes
Potri.014G076400	peroxisomal biogenesis factor 11 family protein; PEX11 family protein; [ co-ortholog (1of2) of At3g61070, At2g45740, At1g01820, ]	POPTR_0014s07250, estExt_Genewise1_v1.C_LG_XIV1020, AT2G45740,PEX11D	!v3,!miR,!d	AT2G45740	peroxin 11D	20	6371
Potri.014G148700	similar to Phytoene dehydrogenase; similar to chloroplast precursor (EC 1.14.99.-) (Phytoene desaturase).; [ co-ortholog (1of2) of At4g14210, ]	POPTR_0014s14610, Pt-PDS.1, gw1.XIV.3183.1, POPTR_0014s14600, AT4G14210,PDE226,PDS,PDS3	!v3,!c	AT4G14210	phytoene desaturase 3	7	10133
Potri.014G162900		POPTR_0014s16100, AT2G04780,FLA7	!v3,!h	AT2G04780	FASCICLIN-like arabinoogalactan 7	8	3624
Potri.015G035500		POPTR_0015s04920, AT1G48480,RKL1	!v3,!h	AT1G48480	receptor-like kinase 1	27	3135
Potri.016G032000	similar to nitrite transporter. [ORG:Cucumis sativus]; [ co-ortholog (3of3) of CAA93316, T10255, ]	POPTR_0016s03180, Pt-NITR1.1, eugene3.00160257, AT1G68570,	!v3,!d	AT1G68570	Major facilitator superfamily protein	17	4860
Potri.016G137000		POPTR_0016s14410, eugene3.00161317, AT5G01890,	!v3,!h	AT5G01890	Leucine-rich receptor-like protein kinase family protein	54	2153	Yes
Potri.017G027900		POPTR_0017s05660, eugene3.00640124, AT3G13710,PRA1.F4	!v3,!d	AT3G13710	prenylated RAB acceptor 1.F4	48	1256	Yes		Yes
Potri.017G082300		, AT5G39785,	!v3,!miR,!d	AT5G39785	Protein of unknown function (DUF1666)	72	879	Yes
Potri.018G074300	similar to leucine-rich repeat transmembrane protein kinase; putative; [ ortholog of At2g26730,]	POPTR_0018s06400, eugene3.00180622, AT2G26730,	!v3,!h	AT2G26730	Leucine-rich repeat protein kinase family protein	36	6316

## Sheet: EIN3F
Gene id	Description	Synonyms	Attr	ortholog	at desc	deg	btw_rank	Hubs (=top 20%)	Ethylene-responsive gene?	found as AtEIN3 target in Chang et al., 2013	found as ERF co-expressed gene (Table S6)	found as co-expressed gene of ethyl-reg.TF(Table S7)
Potri.001G015900	EIN3F	POPTR_0001s05360, Pt-EIL3.2, eugene3.00010344, EIN3F, AT1G73730,AtEIL3,ATSLIM,EIL3,SLIM1	!v3,!TF,!miR,!d	AT1G73730	ETHYLENE-INSENSITIVE3-like 3	32	6389
Potri.001G042500		POPTR_0001s03400, AT2G24130,	!v3,!d	AT2G24130	Leucine-rich receptor-like protein kinase family protein	89	1469	Yes
Potri.001G105300		POPTR_0001s09260, AT1G63450,RHS8	!v3,!miR,!h	AT1G63450	root hair specific 8	11	10391
Potri.001G121900	similar to HyPRP. [ORG:Fragaria x ananassa]; [ co-ortholog (1of3) of AAC49369, AAL26908, S70586, BAA11854, At1g12090, BAA11855, AAD37833, AAM75351, At1g62510, CAB96990, AAD37834, AAS76505, T09546, ]	POPTR_0001s00410, Pt-HPS.3, estExt_fgenesh4_pg.C_1270062, AT4G12520,	!v3,!h	AT4G12520	Bifunctional inhibitor/lipid-transfer protein/seed storage 2S albumin superfamily protein	58	240	Yes
Potri.002G068000		POPTR_0002s06860, eugene3.00020632,NULL,	!v3,!d	NULL	NULL	57	3196
Potri.002G095000		POPTR_0002s09560, fgenesh4_pg.C_LG_II000878,NULL,	!v3,!d	NULL	NULL	18	10763
Potri.003G072200		POPTR_0003s06980, AT3G14260,	!v3,!d	AT3G14260	Protein of unknown function (DUF567)	74	2113	Yes
Potri.003G130900		POPTR_0003s13080, AT1G63840,	!v3,!d	AT1G63840	RING/U-box superfamily protein	59	660	Yes		Yes
Potri.003G191200		POPTR_0003s19030, AT2G03220,ATFT1,ATFUT1,FT1,MUR2	!v3,!d	AT2G03220	fucosyltransferase 1	86	448	Yes
Potri.005G055200	similar to serine-threonine kinase. [ORG:Phaseolus vulgaris]; [ ortholog of AAR13316,At5g28680,]	POPTR_0005s05690, eugene3.00700047, AT5G28680,ANX2	!v3,!d	AT5G28680	Malectin/receptor-like protein kinase family protein	83	3383
Potri.005G058200		POPTR_0005s05950, AT2G38820,	!v3,!d	AT2G38820	Protein of unknown function (DUF506)	28	4262
Potri.005G166700		POPTR_0005s16910, AT5G65140,	!v3,!d	AT5G65140	Haloacid dehalogenase-like hydrolase (HAD) superfamily protein	86	1099	Yes
Potri.006G036200		POPTR_0006s03460, AT1G66120,	!v3,!miR,!d	AT1G66120	AMP-dependent synthetase and ligase family protein	69	2137	Yes
Potri.007G104500		POPTR_0007s04300, AT1G76980,	!v3,!d	AT1G76980	unknown	92	1448	Yes
Potri.009G074200	GCN5-related N-acetyltransferase (GNAT) family protein; similar to GNAT family; [ ortholog of At2g30090,]	POPTR_0009s07820, fgenesh4_pm.C_LG_IX000428, AT2G30090,	!v3,!d	AT2G30090	Acyl-CoA N-acyltransferases (NAT) superfamily protein	84	3130
Potri.010G091100	similar to RAN GTPASE ACTIVATING PROTEIN 2; [ ortholog of At3g06000,At5g19320,]	POPTR_0010s10150, Pt-RANGAP2.1, gw1.X.6002.1, AT5G19320,RANGAP2	!v3,!h	AT5G19320	RAN GTPase activating protein 2	10	6736
Potri.010G108000		POPTR_0010s11830, estExt_Genewise1_v1.C_LG_X6419, AT5G17190,	!v3,!h	AT5G17190	unknown	13	1876	Yes
Potri.010G171600	similar to cytosolic phosphoglycerate kinase. [ORG:Pisum sativum]; [ ortholog of AAF85975,At1g79550,]	POPTR_0010s17870, grail3.0154005402, Pt-PGK.1, AT1G79550,PGK	!v3,!h	AT1G79550	phosphoglycerate kinase	4	10694
Potri.010G196300	protease inhibitor/seed storage/lipid transfer protein (LTP) family protein; [ co-ortholog (2of2) of At5g05960, ]	POPTR_0010s20360, fgenesh4_pg.C_LG_X001775, AT5G05960,	!v3,!d	AT5G05960	Bifunctional inhibitor/lipid-transfer protein/seed storage 2S albumin superfamily protein	69	4767					Yes
Potri.013G002400		POPTR_0013s00400, eugene3.00130020, AT5G26600,	!v3,!d	AT5G26600	Pyridoxal phosphate (PLP)-dependent transferases superfamily protein	17	9701
Potri.013G052500		POPTR_0013s04900, eugene3.03720005, AT3G07360,ATPUB9,PUB9	!v3,!d	AT3G07360	plant U-box 9	61	3293			Yes
Potri.014G027500		, AT5G42930,	!v3,!d	AT5G42930	alpha/beta-Hydrolases superfamily protein	93	468	Yes
Potri.014G027600		, AT5G42930,	!v3,!d	AT5G42930	alpha/beta-Hydrolases superfamily protein	87	876	Yes
Potri.014G027700		POPTR_0014s02750, AT5G42930,	!v3,!d	AT5G42930	alpha/beta-Hydrolases superfamily protein	88	2011	Yes	Yes
Potri.015G029400	sugar transporter family protein; [ co-ortholog (1of2) of At1g73220, ]	POPTR_0015s05510, gw1.122.131.1, AT1G73220,1-Oct,AtOCT1	!v3,!d	AT1G73220	organic cation/carnitine transporter1	97	1447	Yes	Yes
Potri.015G120900		POPTR_0015s15430, fgenesh4_pg.C_scaffold_418000002, AT1G58440,SQE1,XF1	!v3,!d	AT1G58440	FAD/NAD(P)-binding oxidoreductase family protein; DRY2	24	9983
Potri.017G106700		POPTR_0017s14490, AT3G30530,ATBZIP42,bZIP42	!v3,!TF,!d	AT3G30530	basic leucine-zipper 42	94	1463	Yes
Potri.018G016400		POPTR_0018s02820, AT2G24860,	!v3,!d	AT2G24860	DnaJ/Hsp40 cysteine-rich domain superfamily protein	47	1088	Yes
Potri.018G100200		POPTR_0018s10920, AT4G30460,	!v3,!d	AT4G30460	glycine-rich protein	94	1927	Yes
Potri.018G100300		POPTR_0018s10930, AT4G30460,	!v3,!d	AT4G30460	glycine-rich protein	96	1973	Yes

## Sheet: At_GOterm
AT3G46540		GO id	Pval (corrected)	Statistics	Description
AT5G38050		GO:0046982	0.03833	3/87 | 36/24493	protein heterodimerization activity
AT3G20770
AT5G23250
AT1G26850
AT4G21450
AT3G51850
AT2G33550
AT3G23640
AT1G32410
AT4G17616
AT3G46130
AT3G01990
AT5G47650
AT3G15510
AT3G21570
AT3G63200
AT1G43700
AT2G47485
AT5G48460
AT4G37370
AT5G13180
AT1G18300
AT1G75390
AT3G14460
AT5G65210
AT4G35550
AT2G22570
AT1G43700
AT5G17230
AT4G17230
AT3G22200
AT2G07050
AT5G02790
AT3G12020
AT3G11690
AT2G37330
AT4G09890
AT1G53050
AT3G20770
AT2G40140
AT4G14270
AT4G27640
AT1G71080
AT1G27210
AT2G35940
AT3G46130
AT5G12250
AT2G30080
AT1G13750
AT3G20770
AT4G16340
AT1G11440
AT5G55180
AT1G49000
AT4G25620
AT1G56460
AT2G31130
AT2G20890
AT1G27730
AT2G45600
AT2G45740
AT4G14210
AT2G04780
AT1G48480
AT1G68570
AT5G01890
AT3G13710
AT5G39785
AT2G26730
AT1G73730
AT2G24130
AT1G63450
AT4G12520
AT3G14260
AT1G63840
AT2G03220
AT5G28680
AT2G38820
AT5G65140
AT1G66120
AT1G76980
AT2G30090
AT5G19320
AT5G17190
AT1G79550
AT5G05960
AT5G26600
AT3G07360
AT5G42930
AT5G42930
AT5G42930
AT1G73220
AT1G58440
AT3G30530
AT2G24860
AT4G30460
AT4G30460
