# Supplementary material for: Ethylene-Related Gene Expression Networks in Wood Formation
Source: Front Plant Sci. 2018 Mar 14;9:272. doi: 10.3389/fpls.2018.00272 (PMC5861219; doi:10.3389/fpls.2018.00272)
Supplement: Supplementary Table S7 — Structure and assembly of co-expression networks from ethylene-responsive TFs. [file Table7.xlsx]

## Sheet: Sheet1
Supplementary Table S7. Structure and assembly of co-expression networks from ethylene-responsive TFs. Ethylene-responsive TFs are highlighted in yellow). Data was extracted from aspwood.popgenie.org/. Identified genes (P.trichocarpa) in the co-expressed gene module were compared to Supplementary Table S3, S4, S5, S6. Arabidopsis homologs were used for GO term enrichment analysis (Sheet6).

## Sheet: GM1
Gene id	Description	Synonyms	Attr	ortholog	at desc	deg	btw_rank	Hubs(=top20 %)	Ethylene-responsive Gene	EIN3 co-expressed gene	ERF co-expressed gene
Potri.001G010600		, AT2G31945,	!v3,!c	AT2G31945	unknown	51	158	Yes
Potri.001G032500		POPTR_0001s06980, AT5G07050,	!v3,!c	AT5G07050	nodulin MtN21 /EamA-like transporter family protein	62	4651		Yes
Potri.001G112600		POPTR_0001s08470, eugene3.00010981, AT4G22920,ATNYE1,NYE1	!v3,!miR,!d	AT4G22920	non-yellowing 1	27	2091	Yes			Yes
Potri.001G145200	proton-dependent oligopeptide transport (POT) family protein; [ co-ortholog (1of2) of At1g32450, ]	POPTR_0001s02810, fgenesh4_pg.C_scaffold_29000177, AT1G32450,NRT1.5	!v3,!c	AT1G32450	nitrate transporter 1.5	23	1701	Yes
Potri.001G168600	similar to hydrolase; alpha/beta fold family protein; similar to low similarity to BioH (Kurthia sp. 538-KA26) GI:13366133; similar to 2-hydroxy-6-ketonona-2; similar to 4-dienedioic acid hydrolase (E	POPTR_0001s16870, gw1.I.9332.1, AT1G17430,	!v3,!c	AT1G17430	alpha/beta-Hydrolases superfamily protein	42	2319	Yes
Potri.001G180700		,NULL,	!v3,!c	NULL	NULL	64	1268	Yes
Potri.001G194100		POPTR_0001s19500, grail3.0052011301,NULL,	!v3,!c	NULL	NULL	74	3006
Potri.001G230900		POPTR_0001s23800, AT2G31945,	!v3,!miR,!c	AT2G31945	unknown	54	2712	Yes
Potri.001G235500	MYB	POPTR_0001s24220, Pt-MYB111.2, MYB206, fgenesh4_pm.C_LG_I000710, AT3G46130,ATMYB48,ATMYB48-1,ATMYB48-2,ATMYB48-3,MYB48	!v3,!TF,!c	AT3G46130	myb domain protein 48	96	456	Yes		Yes
Potri.002G037100	NAC	POPTR_0002s03830, AT4G28530,anac074,NAC074	!v3,!TF,!c	AT4G28530	NAC domain containing protein 74	65	298	Yes	Yes
Potri.002G037200		,NULL,	!v3,!c	NULL	NULL	31	5569
Potri.002G059800		POPTR_0002s06070, AT1G29400,AML5,ML5	!v3,!c	AT1G29400	MEI2-like protein 5	37	689	Yes
Potri.002G065600	ERF75	POPTR_0002s06620, AT5G50080,	!v3,!TF,!d	AT5G50080	ethylene response factor 110	14	2053	Yes	Yes		Yes
Potri.002G068400	TALE	POPTR_0002s06900, AT1G76890,AT-GT2,GT2	!v3,!TF,!c	AT1G76890	Duplicated homeodomain-like superfamily protein	79	1550	Yes
Potri.002G076700		POPTR_0002s07720, AT1G77230,	!v3,!c	AT1G77230	Tetratricopeptide repeat (TPR)-like superfamily protein	29	2810	Yes
Potri.002G091600		POPTR_0002s09220, eugene3.00020847,NULL,	!v3,!c	NULL	NULL	58	683	Yes		Yes
Potri.002G092900	similar to senescence-associated protein-related; similar to senescence-associated protein SAG102 (GI:22331931) (Arabidopsis thaliana); [ co-ortholog (2of2) of At1g78020, At1g22160, ]	POPTR_0002s09350, eugene3.00020860, AT1G78020,	!v3,!c	AT1G78020	Protein of unknown function (DUF581)	51	2244	Yes
Potri.002G154200	NAC	POPTR_0002s15560, NAC087, eugene3.00021434, AT4G35580,NTL9	!v3,!TF,!b	AT4G35580	NAC transcription factor-like 9	16	6331
Potri.002G247600		POPTR_0002s24900, eugene3.00002529,NULL,	!v3,!c	NULL	NULL	48	220	Yes
Potri.003G062300		POPTR_0003s06080, AT1G15385,	!v3,!c	AT1G15385	unknown	64	1389	Yes
Potri.003G083600		POPTR_0003s08190, AT4G17050,UGLYAH	!v3,!c	AT4G17050	ureidoglycine aminohydrolase	79	1476	Yes
Potri.003G147300	bHLH	POPTR_0003s14710, eugene3.00031197, AT1G32640,ATMYC2,JAI1,JIN1,MYC2,RD22BP1,ZBF1	!v3,!TF,!miR,!c	AT1G32640	Basic helix-loop-helix (bHLH) DNA-binding family protein	28	2326	Yes
Potri.003G150800	ERF5	POPTR_0003s15040, ERF5, eugene3.02630001, AT5G51190,	!v3,!TF,!c	AT5G51190	Integrase-type DNA-binding superfamily protein	16	10047
Potri.003G187700		POPTR_0003s18650, AT3G14250,	!v3,!b	AT3G14250	RING/U-box superfamily protein	152	2300	Yes
Potri.003G216100		POPTR_0003s21480, estExt_fgenesh4_pg.C_LG_III1860, AT5G19875,	!v3,!b	AT5G19875	unknown	129	4195
Potri.003G216500		POPTR_0003s21440, eugene3.00031872, AT1G55230,	!v3,!c	AT1G55230	Family of unknown function (DUF716)	39	2645	Yes
Potri.003G220300	similar to alpha-tubulin 2. [ORG:Populus tremuloides]; [ co-ortholog (1of3) of AAO63773, ]	POPTR_0003s21080, TUA2, estExt_fgenesh4_pm.C_LG_III0736, AT5G19770,TUA3	!v3,!h	AT5G19770	tubulin alpha-3	62	1154	Yes
Potri.004G093100		POPTR_0004s09200, eugene3.00040627, AT2G01300,	!v3,!c	AT2G01300	unknown	29	6779
Potri.004G111100	bZIP transcription factor family protein; similar to common plant regulatory factor 7 GI:9650828 from (Petroselinum crispum); [ co-ortholog (2of2) of At3g30530, At5g38800, At5g15830, ]	POPTR_0004s10990, eugene3.03090004, AT3G30530,ATBZIP42,bZIP42	!v3,!TF,!b	AT3G30530	basic leucine-zipper 42	49	1405	Yes	Yes
Potri.004G122900		POPTR_0004s12170, AT5G39670,	!v3,!c	AT5G39670	Calcium-binding EF-hand family protein	19	3193
Potri.004G158200	bZIP	POPTR_0004s16560, estExt_fgenesh4_pg.C_LG_IV1320, AT1G75390,AtbZIP44,bZIP44	!v3,!TF,!c	AT1G75390	basic leucine-zipper 44	100	402	Yes		Yes
Potri.004G230000		POPTR_0004s23910, AT5G36930,	!v3,!c	AT5G36930	Disease resistance protein (TIR-NBS-LRR class) family	35	2919
Potri.005G020600		POPTR_0005s02060, AT5G26940,	!v3,!c	AT5G26940	Polynucleotidyl transferase, ribonuclease H-like superfamily protein	23	4430
Potri.005G027900		POPTR_0005s02800, AT4G02570,ATCUL1,AXR6,CUL1	!v3,!b	AT4G02570	cullin 1	28	4260
Potri.005G038200		POPTR_0005s04050, fgenesh4_pg.C_scaffold_70000196,NULL,	!v3,!miR,!c	NULL	NULL	48	2230	Yes
Potri.005G049900		POPTR_0005s05150, AT1G54530,	!v3,!a	AT1G54530	Calcium-binding EF hand family protein	18	631	Yes
Potri.005G126400	BES1	POPTR_0005s12790, estExt_fgenesh4_pg.C_570205, AT1G75080,BZR1	!v3,!TF,!b	AT1G75080	Brassinosteroid signalling positive regulator (BZR1) family protein	11	9073
Potri.005G160300	similar to PURINE PERMEASE 1; [ ortholog of At2g33750,At1g28220,At1g28230,]	POPTR_0005s17520, gw1.V.4698.1, Pt-PUP1.1, AT1G28220,ATPUP3,PUP3	!v3,!c	AT1G28220	purine permease 3	38	7471
Potri.005G169300	similar to high affinity sulphate transporter. [ORG:Stylosanthes hamata]; [ co-ortholog (1of2) of AAP20047, CAA57710, S51764, At1g22150, S51763, At1g78000, P53392, ]	POPTR_0005s16530, Pt-SULTR1.2, fgenesh4_pg.C_LG_V000883, AT1G22150,SULTR1;3	!v3,!c	AT1G22150	sulfate transporter 1;3	37	1126	Yes
Potri.005G191900	Trihelix	POPTR_0005s21410, Pt-GT2.2, fgenesh4_pm.C_LG_V000421, AT1G76890,AT-GT2,GT2	!v3,!TF,!b	AT1G76890	Duplicated homeodomain-like superfamily protein	27	5219
Potri.005G213400		POPTR_0005s23510, AT1G03080,	!v3,!h	AT1G03080	kinase interacting (KIP1-like) family protein	13	3191
Potri.005G213900		POPTR_0005s23560, eugene3.00051211, AT1G03070,	!v3,!c	AT1G03070	Bax inhibitor-1 family protein	35	4621
Potri.005G225800	NAC	POPTR_0005s24750, POPTR_0005s24760, AT4G28530,anac074,NAC074	!v3,!TF,!c	AT4G28530	NAC domain containing protein 74	77	45	Yes
Potri.006G016200	GRAS	POPTR_0006s01720, GRAS52, grail3.0024010601, AT4G17230,SCL13	!v3,!TF,!c	AT4G17230	SCARECROW-like 13	127	16	Yes		Yes
Potri.006G041400	similar to tubulin folding cofactor B; similar to tubulin folding cofactor B GI:20514259 from (Arabidopsis thaliana); similar to cDNA tubulin folding cofactor B GI:20514258; [ ortholog of At3g10220,]	POPTR_0006s03980, estExt_Genewise1_v1.C_LG_VI1872, TFCFB, AT3G10220,	!v3,!h	AT3G10220	tubulin folding cofactor B	47	3774
Potri.006G067400		POPTR_0006s06650, AT5G20230,ATBCB,BCB,SAG14	!v3,!b	AT5G20230	blue-copper-binding protein	93	2278	Yes
Potri.006G109100	WRKY	POPTR_0006s10950, grail3.0023037401, AT3G56400,ATWRKY70,WRKY70	!v3,!TF,!b	AT3G56400	WRKY DNA-binding protein 70	43	2941
Potri.006G198800	similar to expressed protein in Arabidopsis thaliana; similar to PrMC3 (Pinus radiata) GI:5487873; similar to expressed protein in Arabidopsis thaliana; similar to PrMC3 (Pinus radiata) GI:5487873; [	POPTR_0006s21320, grail3.0030005001, POPTR_0006s21330, AT5G06570,	!v3,!c	AT5G06570	alpha/beta-Hydrolases superfamily protein	123	189	Yes
Potri.006G205300		POPTR_0006s22170, AT2G36020,HVA22J	!v3,!c	AT2G36020	HVA22-like protein J	57	2747	Yes
Potri.006G248300	similar to expressed protein in Arabidopsis thaliana; similar to expressed protein in Arabidopsis thaliana; [ ortholog of At2g25625,]	POPTR_0006s26440, estExt_fgenesh4_pg.C_LG_VI1734, AT2G25625,	!v3,!d	AT2G25625	unknown	8	7140				Yes
Potri.006G278000	similar to expressed protein in Arabidopsis thaliana; similar to DUF599; [ ortholog of At5g43180,At4g31330,]	POPTR_0006s29270, estExt_Genewise1_v1.C_1470180, AT4G31330,	!v3,!miR,!c	AT4G31330	Protein of unknown function, DUF599	121	466	Yes
Potri.007G077500		POPTR_0007s06990, grail3.0011026401, AT4G09890,	!v3,!c	AT4G09890	Protein of unknown function (DUF3511)	57	4261			Yes
Potri.007G077600		POPTR_0007s06980, AT1G53050,	!v3,!c	AT1G53050	Protein kinase superfamily protein	124	6	Yes		Yes
Potri.007G136600		POPTR_0007s01260, AT2G20560,	!v3,!b	AT2G20560	DNAJ heat shock family protein	17	2957
Potri.007G145300		POPTR_0007s00390, eugene3.00070023, AT2G43890,	!v3,!c	AT2G43890	Pectin lyase-like superfamily protein	77	3094
Potri.008G111500		POPTR_0008s11070, AT1G26140,	!v3,!miR,!c	AT1G26140	unknown	40	3429
Potri.008G200500	similar to expressed protein in Arabidopsis thaliana; [ co-ortholog (2of2) of At3g06210, At5g18980, ]	POPTR_0008s20490, fgenesh4_pg.C_LG_VIII001809, AT5G18980,	!v3,!miR,!c	AT5G18980	ARM repeat superfamily protein	55	1985	Yes
Potri.009G067100		POPTR_0009s07150, estExt_fgenesh4_pm.C_LG_IX0458, TUB14, AT5G12250,TUB6	!v3,!h	AT5G12250	beta-6 tubulin	112	995	Yes		Yes
Potri.009G074100	similar to Zinc transporter 6; similar to chloroplast precursor (ZRT/IRT-like protein 6).; [ co-ortholog (1of2) of At2g30080, ]	POPTR_0009s07810, fgenesh4_pg.C_LG_IX000872, Pt-ZIP6.2, AT2G30080,ATZIP6,ZIP6	!v3,!miR,!c	AT2G30080	ZIP metal ion transporter family	89	1008	Yes		Yes
Potri.009G089400	C2H2	POPTR_0009s09250, eugene3.00090763, AT1G27730,STZ,ZAT10	!v3,!TF,!miR,!c	AT1G27730	salt tolerance zinc finger	58	758	Yes	Yes
Potri.009G108900		POPTR_0009s11210, AT1G49470,	!v3,!miR,!c	AT1G49470	Family of unknown function (DUF716)	36	3123		Yes
Potri.009G118100	similar to isoflavone reductase; putative; similar to allergenic isoflavone reductase-like protein Bet 5 6.0102 (Betula pendula)(GI:10764491); [ co-ortholog (1of3) of At4g39230, ]	POPTR_0009s12070, eugene3.00090496, PCBER3, AT4G39230,	!v3,!c	AT4G39230	NmrA-like negative transcriptional regulator family protein	89	267	Yes
Potri.010G183100	similar to expressed protein in Arabidopsis thaliana; [ ortholog of At2g40390,]	POPTR_0010s19040, fgenesh4_pg.C_LG_X001644, AT2G40390,	!v3,!b	AT2G40390	unknown	42	2369	Yes
Potri.010G196400		POPTR_0010s20370, estExt_fgenesh4_pg.C_LG_X1761, AT2G39855,	!v3,!b	AT2G39855	unknown	67	1136	Yes
Potri.010G204600		POPTR_0749s00210, AT2G16050,	!v3,!c	AT2G16050	Cysteine/Histidine-rich C1 domain family protein	81	1382	Yes
Potri.010G205000		, AT2G16050,	!v3,!c	AT2G16050	Cysteine/Histidine-rich C1 domain family protein	62	2126	Yes
Potri.010G205100		POPTR_0010s21210, fgenesh4_pg.C_scaffold_261000004, AT2G16050,	!v3,!c	AT2G16050	Cysteine/Histidine-rich C1 domain family protein	59	3048
Potri.011G121600		POPTR_0011s12220, gw1.XI.3942.1, AT5G53760,ATMLO11,MLO11	!v3,!b	AT5G53760	Seven transmembrane MLO family protein	43	772	Yes
Potri.011G138500	zinc finger (AN1-like) family protein; similar to putative zinc finger protein (PMZ) mRNA; [ ortholog of At3g28210,]	POPTR_0011s14170, gw1.XI.527.1, Pt-PMZ.1, AT3G28210,PMZ,SAP12	!v3,!c	AT3G28210	zinc finger (AN1-like) family protein	39	1213	Yes
Potri.011G155600		POPTR_0011s15910, CYP716C1, eugene3.00111324, AT5G36110,CYP716A1	!v3,!miR,!c	AT5G36110	cytochrome P450, family 716, subfamily A, polypeptide 1	138	87	Yes	Yes
Potri.012G021600		POPTR_0012s02850,NULL,	!v3,!c	NULL	NULL	38	1228	Yes
Potri.012G023700	HD-ZIP	POPTR_0012s03080, AT2G46680,ATHB-7,ATHB7,HB-7	!v3,!TF,!c	AT2G46680	homeobox 7	45	6674		Yes
Potri.012G073900	MYB-related	POPTR_0012s07560, eugene3.00120680, AT1G19000,	!v3,!TF,!c	AT1G19000	Homeodomain-like superfamily protein	38	2808	Yes	Yes
Potri.012G085700		POPTR_0012s08770, AT4G24690,	!v3,!b	AT4G24690	ubiquitin-associated (UBA)/TS-N domain-containing protein / octicosapeptide/Phox/Bemp1 (PB1) domain-containing protein	113	54	Yes
Potri.013G024400		POPTR_0013s02530, AT5G64330,JK218,NPH3,RPT3	!v3,!a	AT5G64330	Phototropic-responsive NPH3 family protein	35	435	Yes
Potri.014G017300	C2H2	POPTR_0014s01760, estExt_Genewise1_v1.C_LG_XIV0633, Pt-SCOF.2, AT1G27730,STZ,ZAT10	!v3,!TF,!miR,!c	AT1G27730	salt tolerance zinc finger	111	13	Yes	Yes	Yes
Potri.014G022900	similar to L-asparaginase. [ORG:Glycine max]; [ co-ortholog (1of2) of At3g16150, AAM23265, ]	POPTR_0014s02300, estExt_Genewise1_v1.C_400931, AT3G16150,	!v3,!c	AT3G16150	N-terminal nucleophile aminohydrolases (Ntn hydrolases) superfamily protein	20	9553		Yes
Potri.014G101600	similar to Yippee-like protein At4g27740.; [ co-ortholog (5of5) of At4g27740, ]	POPTR_0014s09710, fgenesh4_pm.C_LG_XIV000206, AT4G27745,	!v3,!c	AT4G27745	Yippee family putative zinc-binding protein	65	1488	Yes
Potri.014G179400		POPTR_0014s17750, estExt_fgenesh4_pg.C_LG_XIV1175, AT1G32450,NRT1.5	!v3,!c	AT1G32450	nitrate transporter 1.5	23	4659
Potri.014G182800		POPTR_0014s18110, eugene3.00141324, AT2G16230,	!v3,!c	AT2G16230	O-Glycosyl hydrolases family 17 protein	14	7364				Yes
Potri.015G070700	similar to expressed protein in Arabidopsis thaliana; [ co-ortholog (1of2) of At3g48180, ]	POPTR_0015s08200, grail3.0005005601, AT1G19020,	!v3,!b	AT1G19020	unknown	71	119	Yes
Potri.015G078200	similar to expressed protein in Arabidopsis thaliana; [ co-ortholog (1of2) of At5g62960, ]	POPTR_0015s08930, fgenesh4_pg.C_LG_XV000528, AT5G62960,	!v3,!c	AT5G62960	unknown	49	492	Yes
Potri.015G099200	WRKY	POPTR_0015s11130, grail3.0005030601, AT5G13080,ATWRKY75,WRKY75	!v3,!TF,!b	AT5G13080	WRKY DNA-binding protein 75	25	2118	Yes	Yes
Potri.015G140700		,NULL,	!v3,!b	NULL	NULL	25	234	Yes
Potri.016G025800		, AT3G42170,	!v3,!TF,!miR,!c	AT3G42170	BED zinc finger ;hAT family dimerisation domain	3	10857
Potri.016G026100		, AT3G42170,	!v3,!b	AT3G42170	BED zinc finger ;hAT family dimerisation domain	3	9261
Potri.016G047900	G2-like	POPTR_0016s04830, estExt_fgenesh4_pg.C_LG_XVI0361, AT5G06800,	!v3,!TF,!c	AT5G06800	myb-like HTH transcriptional regulator family protein	68	3606
Potri.016G054800	similar to polygalacturonase. [ORG:Rubus idaeus]; [ co-ortholog (1of2) of AAP22000, AAR27070, P48978, BAC22688, At2g41850, T17011, CAA54448, CAA11846, At3g57510, CAH18929, S71523, ]	POPTR_0016s05510, estExt_Genewise1_v1.C_LG_XVI1721, Pt-PG.2, AT2G41850,ADPG2,PGAZAT	!v3,!miR,!c	AT2G41850	polygalacturonase abscission zone A. thaliana	63	670	Yes
Potri.016G068600	similar to syntaxin 121 (SYP121); similar to syntaxin-related protein (SYR1); similar to cDNA syntaxin-related protein At-SYR1 (At-Syr1) GI:4206788; similar to SP|Q9ZSD4 Syntaxin 121 (AtSYP121) (Synta	POPTR_0016s06910, Pt-SYP121.1, gw1.XVI.2174.1, AT3G11820,AT-SYR1,ATSYP121,ATSYR1,PEN1,SYP121,SYR1	!v3,!e	AT3G11820	syntaxin of plants 121	22	811	Yes			Yes
Potri.016G098100	C2H2	POPTR_0016s10790, eugene3.00160925, AT2G28200,	!v3,!TF,!c	AT2G28200	C2H2-type zinc finger family protein	54	8036
Potri.017F008700		,NULL,NULL	,!nv	NULL	NULL	34	1555
Potri.018G026400		POPTR_0018s01840, AT4G32250,	!v3,!c	AT4G32250	Protein kinase superfamily protein	83	899	Yes
Potri.018G031900		, AT4G30380,	!v3,!d	AT4G30380	Barwin-related endoglucanase	13	6942				Yes
Potri.018G114200		POPTR_0018s12210, eugene3.00181036, AT5G62865,	!v3,!c	AT5G62865	unknown	60	262	Yes
Potri.018G132200	similar to sodium transporter (HKT1); similar to sodium transporter AtHKT1 (Arabidopsis thaliana) gi|7716474|gb|AAF68393|; similar to member of Sodium transporter; similar to sodium transporter (HKT1)	POPTR_0018s13210, Pt-HKT1.2, grail3.0073008901, AT4G10310,ATHKT1,HKT1	!v3,!c	AT4G10310	high-affinity K+ transporter 1	56	3158
Potri.018G143300		, AT3G29230,	!v3,!c	AT3G29230	Tetratricopeptide repeat (TPR)-like superfamily protein	20	8803
Potri.019G031400	NAC	POPTR_0019s04690, AT3G04070,anac047,NAC047	!v3,!TF,!b	AT3G04070	NAC domain containing protein 47	21	881	Yes	Yes
Potri.019G034800	similar to Glutamate dehydrogenase 1 (EC 1.4.1.3) (GDH 1).; [ co-ortholog (1of2) of At5g18170, At3g03910, ]	POPTR_0019s05050, Pt-GDH1.1, estExt_fgenesh4_pg.C_LG_XIX0409, AT5G18170,GDH1	!v3,!c	AT5G18170	glutamate dehydrogenase 1	70	551	Yes
Potri.T132200		, AT2G44230,	!v3,!miR,!c	AT2G44230	Plant protein of unknown function (DUF946)	39	4361
Potri.T162200		POPTR_0019s13970, AT4G10270,	!v3,!b	AT4G10270	Wound-responsive family protein	45	1616	Yes

## Sheet: GM2
Gene id	Description	Synonyms	Attr	ortholog	at desc	deg	btw_rank	Hubs(=top20 %)	Ethylene-responsive Gene	EIN3 co-expressed gene	ERF co-expressed gene
Potri.001G154500		POPTR_0001s15430, AT2G25410,	!v3,!a	AT2G25410	RING/U-box superfamily protein	105	149	Yes
Potri.001G398100	similar to protein phosphatase 2C; putative; similar to PP2C; putative; similar to protein phosphatase type 2C GB:AAD17805 from (Lotus japonicus); similar to protein phosphatase 2C; putative; similar	POPTR_0001s40860, eugene3.01070028, AT3G15260,	!v3,!a	AT3G15260	Protein phosphatase 2C family protein	77	1414	Yes
Potri.002G099900	similar to VQ motif-containing protein; [ co-ortholog (1of2) of At1g78310, ]	POPTR_0002s10010, eugene3.00020919, AT1G78310,	!v3,!g	AT1G78310	VQ motif-containing protein	105	1503	Yes
Potri.002G153000		POPTR_0002s15440, gw1.II.1264.1, AT1G01840,	!v3,!c	AT1G01840	unknown	9	10803
Potri.002G163400		POPTR_0002s16500, estExt_Genewise1_v1.C_LG_II0755, AT1G01490,	!v3,!a	AT1G01490	Heavy metal transport/detoxification superfamily protein	107	12	Yes
Potri.002G223100		POPTR_0002s22040,NULL,	!v3,!c	NULL	NULL	124	114	Yes
Potri.003G030900	similar to glycerol kinase; putative; similar to glycerol kinase (ATP:glycerol 3-phosphotransferase; similar to Glycerokinase; similar to GK)(Mycobacterium tuberculosis) Swiss-Prot:O69664; similar to	POPTR_0003s02520, Pt-NHO1.1, fgenesh4_pm.C_scaffold_44000008, AT1G80460,GLI1,NHO1	!v3,!c	AT1G80460	Actin-like ATPase superfamily protein	136	137	Yes
Potri.003G164000		POPTR_0003s16250, AT1G28110,SCPL45	!v3,!a	AT1G28110	serine carboxypeptidase-like 45	57	1145	Yes
Potri.004G040600	similar to unknown. [ORG:Glycine max]; [ co-ortholog (2of3) of AAG00940, ]	POPTR_0004s04070, fgenesh4_pm.C_LG_IV000203, AT4G27450,	!v3,!a	AT4G27450	Aluminium induced protein with YGL and LRDR motifs	47	822	Yes
Potri.004G063000		POPTR_0004s06160, AT4G18910,ATNLM2,NIP1;2,NLM2	!v3,!c	AT4G18910	NOD26-like intrinsic protein 1;2	75	3422
Potri.004G086900		POPTR_0004s08530, gw1.IV.3606.1, AT5G37710,	!v3,!a	AT5G37710	alpha/beta-Hydrolases superfamily protein	40	2507	Yes
Potri.004G156500		POPTR_0004s16380,NULL,	!v3,!a	NULL	NULL	3	1007	Yes			Yes
Potri.004G214700		POPTR_0004s22450, AT5G60800,	!v3,!b	AT5G60800	Heavy metal transport/detoxification superfamily protein	114	361	Yes
Potri.005G000700	similar to Expressed protein in Arabidopsis thaliana; [ co-ortholog (1of2) of At3g05937, At5g26731, ]	POPTR_0005s00260, eugene3.01310013, AT5G26731,	!v3,!a	AT5G26731	unknown	33	1292	Yes
Potri.005G014300		, AT1G09240,ATNAS3,NAS3	!v3,!a	AT1G09240	nicotianamine synthase 3	83	1761	Yes
Potri.005G017300		POPTR_0005s01730, AT1G09240,ATNAS3,NAS3	!v3,!a	AT1G09240	nicotianamine synthase 3	90	2440	Yes
Potri.005G127100	similar to putative GGPPsynthase. [ORG:Euphorbia tirucalli]; [ co-ortholog (1of2) of BAB60678, At4g36810, BAB55456, AAA86688, At2g18620, T11021, ]	POPTR_0005s12860, Pt-GGPS1.2, estExt_Genewise1_v1.C_570227, AT4G36810,GGPS1	!v3,!a	AT4G36810	geranylgeranyl pyrophosphate synthase 1	46	3093
Potri.005G195000	similar to AP2 domain-containing transcription factor; putative; similar to transcription factor; [ co-ortholog (1of2) of At5g64750, ]	POPTR_0005s21690, fgenesh4_pg.C_LG_V001123, ERF76, AT5G64750,ABR1	!v3,!TF,!a	AT5G64750	Integrase-type DNA-binding superfamily protein	8	2387	Yes	Yes		Yes
Potri.005G243000	similar to putative subtilisin precursor. [ORG:Glycine max]; [ co-ortholog (2of3) of AAG38994, At1g20160, CAB87247, ]	POPTR_0005s26460, eugene3.00051482, Pt-SSTP.3, AT1G20160,ATSBT5.2	!v3,!d	AT1G20160	Subtilisin-like serine endopeptidase family protein	84	333	Yes
Potri.005G243400		POPTR_0005s26480, AT4G35900,atbzip14,FD,FD-1	!v3,!TF,!d	AT4G35900	Basic-leucine zipper (bZIP) transcription factor family protein	110	515	Yes	Yes
Potri.005G256700	similar to RNA recognition motif (RRM)-containing protein; similar to RRM-containing protein SEB-4 (Xenopus laevis) GI:8895698; similar to is the location of EST 197B1T7 ; similar to gb|AA597386; [ co	POPTR_0005s27810, grail3.0002083101, AT1G76460,	!v3,!d	AT1G76460	RNA-binding (RRM/RBD/RNP motifs) family protein	50	1787	Yes
Potri.006G040900		POPTR_0006s03930, AT2G41290,SSL2	!v3,!d	AT2G41290	strictosidine synthase-like 2	15	2218	Yes
Potri.006G041000		POPTR_0006s03940, AT2G41290,SSL2	!v3,!d	AT2G41290	strictosidine synthase-like 2	14	1326	Yes
Potri.006G076900		POPTR_0006s07650, AT4G30110,ATHMA2,HMA2	!v3,!b	AT4G30110	heavy metal atpase 2	90	582	Yes
Potri.006G230200		POPTR_0006s24630, fgenesh4_pg.C_LG_VI001575, AT4G33000,ATCBL10,CBL10,SCABP8	!v3,!miR,!d	AT4G33000	calcineurin B-like protein 10	65	2549	Yes
Potri.006G233200		POPTR_0006s24940, eugene3.00061661, AT5G18200,	!v3,!b	AT5G18200	UTP:galactose-1-phosphate uridylyltransferases;ribose-5-phosphate adenylyltransferases	15	3812
Potri.007G089100		,NULL,	!v3,!a	NULL	NULL	50	1135	Yes
Potri.007G089200	similar to senescence-associated protein-related; similar to senescence-associated protein SAG102 (GI:22331931) (Arabidopsis thaliana); [ co-ortholog (2of2) of At4g39795, ]	POPTR_0007s05800, estExt_fgenesh4_pg.C_LG_VII0518, AT1G78020,	!v3,!miR,!a	AT1G78020	Protein of unknown function (DUF581)	35	2657	Yes
Potri.007G123300		POPTR_0007s02460, AT4G05320,UBQ10	!v3,!g	AT4G05320	polyubiquitin 10	33	4585
Potri.008G002200		POPTR_0008s00280, AT5G08410,FTRA2	!v3,!a	AT5G08410	ferredoxin/thioredoxin reductase subunit A (variable subunit) 2	50	1606	Yes
Potri.008G071500		POPTR_0008s07150, AT3G11090,LBD21	!v3,!TF,!a	AT3G11090	LOB domain-containing protein 21	106	309	Yes
Potri.008G097200		POPTR_0008s09680, AT1G13700,PGL1	!v3,!d	AT1G13700	6-phosphogluconolactonase 1	60	1495	Yes
Potri.008G117900		POPTR_0008s11670, AT1G25520,	!v3,!miR,!a	AT1G25520	Uncharacterized protein family (UPF0016)	96	1626	Yes
Potri.009G055900		POPTR_0009s06080, AT3G63470,scpl40	!v3,!a	AT3G63470	serine carboxypeptidase-like 40	103	1026	Yes
Potri.009G068800		POPTR_0009s07290, eugene3.00090964, AT5G12235,CLE22	!v3,!a	AT5G12235	CLAVATA3/ESR-RELATED 22	97	101	Yes	Yes
Potri.010G041200	mov34 family protein; similar to AMSH (Homo sapiens) GI:4098124; [ ortholog of At1g10600,]	POPTR_0010s05090, gw1.X.5370.1, AT1G10600,AMSH2	!v3,!g	AT1G10600	associated molecule with the SH3 domain of STAM 2	74	3863
Potri.010G053000		POPTR_0010s06280, gw1.X.5021.1, AT1G13195,	!v3,!b	AT1G13195	RING/U-box superfamily protein	88	2419	Yes
Potri.010G178800		POPTR_0010s18600, AT5G36890,BGLU42	!v3,!a	AT5G36890	beta glucosidase 42	76	1769	Yes
Potri.010G207700	similar to ACT domain-containing protein; [ co-ortholog (2of3) of At2g39570, ]	POPTR_0010s21480, POPTR_0010s21470, estExt_Genewise1_v1.C_LG_X2258, AT2G39570,	!v3,!d	AT2G39570	ACT domain-containing protein	64	837	Yes
Potri.011G008800		, AT1G27170,	!v3,!miR,!a	AT1G27170	transmembrane receptors;ATP binding	57	2757	Yes
Potri.011G056000	mitochondrial substrate carrier family protein; [ ortholog of At2g33820,]	POPTR_0011s05500, fgenesh4_pm.C_scaffold_124000031, AT2G33820,ATMBAC1,MBAC1	!v3,!a	AT2G33820	Mitochondrial substrate carrier family protein	14	587	Yes
Potri.011G058800	similar to glutaredoxin-like protein. [ORG:Cucumis sativus]; [ co-ortholog (1of2) of AAL35982, At1g28480, ]	POPTR_0011s05780, PtrcGrx_C9, eugene3.01870005, Pt-GRX.1, AT1G28480,GRX480,roxy19	!v3,!a	AT1G28480	Thioredoxin superfamily protein	43	2373	Yes
Potri.011G118200		POPTR_0011s11910, eugene3.00110903, AT1G28280,	!v3,!d	AT1G28280	VQ motif-containing protein	18	4695
Potri.012G016600		POPTR_0012s02370, fgenesh4_pg.C_LG_XII000217, AT5G53020,	!v3,!miR,!g	AT5G53020	Ribonuclease P protein subunit P38-related	127	1388	Yes			Yes
Potri.012G018000		POPTR_0012s02500,NULL,	!v3,!miR,!g	NULL	NULL	130	641	Yes
Potri.012G055600		POPTR_0012s05200, AT1G68320,AtMYB62,BW62B,BW62C,MYB62	!v3,!TF,!a	AT1G68320	myb domain protein 62	33	431	Yes			Yes
Potri.012G084400		POPTR_0012s08630, eugene3.00120775, AT2G42490,	!v3,!miR,!a	AT2G42490	Copper amine oxidase family protein	73	4044
Potri.012G107500		POPTR_0012s10940, AT1G31220,	!v3,!a	AT1G31220	Formyl transferase	39	2027	Yes
Potri.013G013800		POPTR_0013s01540, AT4G15920,	!v3,!g	AT4G15920	Nodulin MtN3 family protein	127	305	Yes
Potri.013G017400	similar to RALF-LIKE 23; [ co-ortholog (2of3) of At3g16570, At4g15800, ]	POPTR_0013s01810, Pt-RALFL23.3, estExt_Genewise1_v1.C_LG_XIII0862, AT1G02900,ATRALF1,RALF1,RALFL1	!v3,!a	AT1G02900	rapid alkalinization factor 1	50	221	Yes			Yes
Potri.013G134800		POPTR_0013s13860, gw1.XIII.3356.1, AT4G02340,	!v3,!g	AT4G02340	alpha/beta-Hydrolases superfamily protein	154	227	Yes
Potri.014G019600		POPTR_0014s01970, estExt_Genewise1_v1.C_401050, AT4G24220,AWI31,VEP1	!v3,!d	AT4G24220	NAD(P)-binding Rossmann-fold superfamily protein	115	213	Yes
Potri.014G117300	similar to Gibberellin 2-beta-dioxygenase 2 (Gibberellin 2-beta-hydroxylase 2) (Gibberellin 2-oxidase 2) (GA 2-oxidase 2). [ORG:Pisum sativum]; [ co-ortholog (2of2) of At1g02400, Q9XHM5, ]	POPTR_0014s11250, gw1.XIV.2239.1, POPTR_0014s11260, GA2ox7, Pt-GA2.5, AT1G02400,ATGA2OX4,ATGA2OX6,DTA1,GA2OX6	!v3,!miR,!a	AT1G02400	gibberellin 2-oxidase 6	103	564	Yes
Potri.015G010500		POPTR_0015s01280,NULL,	!v3,!a	NULL	NULL	65	1076	Yes
Potri.015G010600	similar to Protein phosphatase 2C PPH1 (EC 3.1.3.16) (PP2C).; [ ortholog of At4g27800,]	POPTR_0015s01290, Pt-PPH1.1, gw1.XV.329.1, AT4G27800,PPH1,TAP38	!v3,!miR,!a	AT4G27800	thylakoid-associated phosphatase 38	31	4568
Potri.015G071100		,NULL,	!v3,!a	NULL	NULL	86	403	Yes
Potri.016G037300	basic helix-loop-helix (bHLH) family protein; basic helix-loop-helix (bHLH) family protein; [ co-ortholog (1of3) of At3g56970, At3g56980, At2g41240, ]	POPTR_0016s03680, Pt-ORG2.3, gw1.XVI.1305.1, AT3G56970,BHLH038,ORG2	!v3,!TF,!a	AT3G56970	basic helix-loop-helix (bHLH) DNA-binding superfamily protein	96	1978	Yes
Potri.016G061000		POPTR_0016s06100, gw1.XVI.1936.1, AT1G58170,	!v3,!miR,!a	AT1G58170	Disease resistance-responsive (dirigent-like protein) family protein	158	393	Yes			Yes
Potri.016G084800	similar to ASCORBATE PEROXIDASE; [ co-ortholog (1of2) of At3g09640, ]	POPTR_0016s08580, gw1.XVI.2663.1, Pt-APX1.1, AT3G09640,APX1B,APX2	!v3,!c	AT3G09640	ascorbate peroxidase 2	53	791	Yes
Potri.016G110000	ceramidase family protein; ceramidase family protein; [ co-ortholog (1of3) of At2g38010, ]	POPTR_0016s11730, eugene3.00161045, AT2G38010,	!v3,!miR,!a	AT2G38010	Neutral/alkaline non-lysosomal ceramidase	77	2268	Yes
Potri.016G114500		POPTR_0016s12180, AT5G01260,	!v3,!d	AT5G01260	Carbohydrate-binding-like fold	70	929	Yes
Potri.017G116900	similar to protein kinase; putative; similar to receptor serine/threonine kinase PR5K gi|1235680|gb|AAC49208|; [ ortholog of At1g66910,]	POPTR_0005s15410, gw1.123.295.1, AT1G67000,	!v3,!d	AT1G67000	Protein kinase superfamily protein	118	978	Yes
Potri.017N009000		,NULL,NULL	,!nv	NULL	NULL	21	8784
Potri.019G030300		POPTR_0019s04570, AT2G38430,	!v3,!a	AT2G38430	unknown	136	549	Yes
Potri.019G101900		POPTR_0019s13300, AT4G28250,ATEXPB3,ATHEXP BETA 1.6,EXPB3	!v3,!d	AT4G28250	expansin B3	39	2362	Yes	Yes
Potri.019G131600	similar to ROOT PHOTOTROPISM 2; [ co-ortholog (2of2) of At2g30520, ]	POPTR_0019s15220, eugene3.00190935, Pt-RPT2.3, AT2G30520,RPT2	!v3,!a	AT2G30520	Phototropic-responsive NPH3 family protein	38	4689
Potri.T039500		POPTR_0069s00210, AT5G26150,	!v3,!a	AT5G26150	protein kinase family protein	69	1771	Yes
Potri.T155000		, AT5G13740,ZIFL2	!v3,!b	AT5G13740	zinc induced facilitator 1	18	8104

## Sheet: GM3
Gene id	Description	Synonyms	Attr	ortholog	at desc	deg	btw_rank	Hubs(=top20 %)	Ethylene-responsive Gene	EIN3 co-expressed gene	ERF co-expressed gene
Potri.001G402400	similar to MLO-like protein 11 (AtMlo11).; [ ortholog of At5g53760,At1g26700,]	POPTR_0001s41280, Pt-MLO11.1, estExt_fgenesh4_pg.C_1070064, AT5G53760,ATMLO11,MLO11	!v3,!e	AT5G53760	Seven transmembrane MLO family protein	64	162	Yes
Potri.002G035900	SNF7 family protein; [ co-ortholog (2of2) of At1g03950, ]	POPTR_0002s03720, estExt_fgenesh4_pm.C_LG_II0169, AT1G03950,VPS2.3	!v3,!d	AT1G03950	vacuolar protein sorting-associated protein 2.3	46	1700	Yes
Potri.002G098600		POPTR_0002s09880, AT4G08950,EXO	!v3,!e	AT4G08950	Phosphate-responsive 1 family protein	54	73	Yes
Potri.016G050800	similar to leucine-rich repeat transmembrane protein kinase; putative; similar to several receptor-like protein kinases; [ co-ortholog (1of2) of At3g57830, ]	POPTR_0016s05120, fgenesh4_pm.C_LG_XVI000154, AT3G57830,	!v3,!miR,!e	AT3G57830	Leucine-rich repeat protein kinase family protein	71	602	Yes
Potri.017G029700		, AT2G43290,MSS3	!v3,!e	AT2G43290	Calcium-binding EF-hand family protein	73	242	Yes
Potri.017G086200		POPTR_0017s12210, NAC028, estExt_fgenesh4_pm.C_LG_XVII0129, AT5G61430,ANAC100,ATNAC5,NAC100	!v3,!TF,!miR,!d	AT5G61430	NAC domain containing protein 100	37	550	Yes	Yes

## Sheet: GM4
Gene id	Description	Synonyms	Attr	ortholog	at desc	deg	btw_rank	Hubs(=top20 %)	Ethylene-responsive Gene	EIN3 co-expressed gene	ERF co-expressed gene
Potri.001G074100		POPTR_0001s12370, AT1G30840,ATPUP4,PUP4	!v3,!c	AT1G30840	purine permease 4	30	913	Yes
Potri.010G135200	similar to bZIP. [ORG:Phaseolus acutifolius]; [ co-ortholog (2of2) of AAK01953, AAK25822, ]	POPTR_0010s14530, eugene3.00101287, AT3G30530,ATBZIP42,bZIP42	!v3,!TF,!d	AT3G30530	basic leucine-zipper 42	40	2090	Yes	Yes
Potri.010G196300	protease inhibitor/seed storage/lipid transfer protein (LTP) family protein; [ co-ortholog (2of2) of At5g05960, ]	POPTR_0010s20360, fgenesh4_pg.C_LG_X001775, AT5G05960,	!v3,!d	AT5G05960	Bifunctional inhibitor/lipid-transfer protein/seed storage 2S albumin superfamily protein	69	4767			Yes
Potri.011G154200		POPTR_0011s15750, AT5G11720,	!v3,!d	AT5G11720	Glycosyl hydrolases family 31 protein	80	2271	Yes

## Sheet: GM5
Gene id	Description	Synonyms	Attr	ortholog	at desc	deg	btw_rank	Hubs(=top20 %)	Ethylene-responsive Gene	EIN3 co-expressed gene	ERF co-expressed gene
Potri.001G057400	similar to histidine kinase receptor. [ORG:Fagus sylvatica]; [ co-ortholog (2of2) of CAC09578, At1g27320, ]	POPTR_0001s13740, PHK3, gw1.I.7746.1, Pt-AHK3.1, AT1G27320,AHK3,HK3	!v3,!a	AT1G27320	histidine kinase 3	17	345	Yes
Potri.001G365500		, AT3G13110,ATSERAT2;2,SAT-1,SAT-A,SAT-M,SAT3,SERAT2;2	!v3,!b	AT3G13110	serine acetyltransferase 2;2	42	1838	Yes
Potri.002G087200		POPTR_0002s08770, AT1G77710,	!v3,!c	AT1G77710	unknown	27	649	Yes
Potri.004G038800	similar to Dof-type zinc finger domain-containing protein; [ co-ortholog (2of2) of At1g28310, ]	POPTR_0004s03900, grail3.0093009501, AT5G60850,OBP4	!v3,!TF,!c	AT5G60850	OBF binding protein 4	43	255	Yes	Yes
Potri.005G208200		POPTR_0005s22970, grail3.0002040401, AT2G27310,	!v3,!c	AT2G27310	F-box family protein	42	688	Yes
Potri.006G145100	CCAAT-binding transcription factor (CBF-B/NF-YA) family protein; CCAAT-binding transcription factor (CBF-B/NF-YA) family protein; [ co-ortholog (1of2) of At1g17590, At1g72830, ]	POPTR_0006s14740, eugene3.00060980, Pt-HAP2.6, AT1G72830,ATHAP2C,HAP2C,NF-YA3	!v3,!TF,!miR,!c	AT1G72830	nuclear factor Y, subunit A3	58	25	Yes
Potri.007G102400		POPTR_0007s04490, gw1.VII.1542.1, AT5G63940,	!v3,!h	AT5G63940	Protein kinase protein with adenine nucleotide alpha hydrolases-like domain	25	1559	Yes
Potri.008G116100		POPTR_0008s11500,NULL,	!v3,!a	NULL	NULL	27	3615
Potri.009G151300		POPTR_0009s15330, estExt_fgenesh4_pg.C_LG_IX0175, AT5G65620,	!v3,!c	AT5G65620	Zincin-like metalloproteases family protein	17	3556
Potri.012G077400		POPTR_0012s07890, AT5G62890,	!v3,!h	AT5G62890	Xanthine/uracil permease family protein	19	1653	Yes
Potri.013G064800	similar to expressed protein in Arabidopsis thaliana; similar to expression supported by MPSS; [ co-ortholog (1of2) of At1g28760, ]	POPTR_0013s06100, estExt_Genewise1_v1.C_LG_XIII2166, AT1G28760,	!v3,!b	AT1G28760	Uncharacterized conserved protein (DUF2215)	16	5254
Potri.014G042200	phospholipid/glycerol acyltransferase family protein; similar to low similarity to SP|Q59601 1-acyl-sn-glycerol-3-phosphate acyltransferase (EC 2.3.1.51) {Neisseria gonorrhoeae}; [ co-ortholog (1of2)	POPTR_0014s04170, eugene3.00400170, AT1G80950,	!v3,!miR,!a	AT1G80950	Phospholipid/glycerol acyltransferase family protein	17	1688	Yes
Potri.014G078000		POPTR_0014s07400, eugene3.00140239, AT4G22990,	!v3,!b	AT4G22990	Major Facilitator Superfamily with SPX (SYG1/Pho81/XPR1) domain-containing protein	23	1826	Yes
Potri.016G006500		POPTR_0016s00830, AT4G16370,ATOPT3,OPT3	!v3,!a	AT4G16370	oligopeptide transporter	2	10857
Potri.016G136200	zinc finger (C3HC4-type RING finger) family protein; similar to C3HC4 type (RING finger); [ ortholog of At5g01880,]	POPTR_0016s14320, fgenesh4_kg.C_LG_XVI000048, AT3G10910,	!v3,!a	AT3G10910	RING/U-box superfamily protein	14	4576
Potri.017G016000	similar to DNAJ chaperone C-terminal domain-containing protein; similar to DnaJ-like proteins (GI:6179940) (Nicotiana tabacum) and(GI:11863723) (Lycopersicon esculentum); similar to DnaJ homolog subfa	POPTR_0017s04740, eugene3.00640219, AT2G20560,	!v3,!c	AT2G20560	DNAJ heat shock family protein	39	734	Yes
Potri.017G128700		POPTR_0017s03010, eugene3.00002279, AT3G18560,	!v3,!a	AT3G18560	unknown	17	2762	Yes
Potri.018G102800	similar to expressed protein in Arabidopsis thaliana; [ co-ortholog (1of2) of At4g30780, At2g24100, ]	POPTR_0018s11180, estExt_Genewise1_v1.C_LG_XVIII3096, AT2G24100,	!v3,!c	AT2G24100	unknown	11	3396
Potri.019G050100	similar to expressed protein in Arabidopsis thaliana; [ co-ortholog (1of2) of At5g16870, At3g03010, ]	POPTR_0019s07680, estExt_Genewise1_v1.C_870004, AT5G16870,	!v3,!h	AT5G16870	Peptidyl-tRNA hydrolase II (PTH2) family protein	15	7931

## Sheet: At_based GO
AT2G25410		GO id	Pval (corrected)	Statistics	Description
AT3G15260		GO:0010200	0.01448	6/150 | 127/24222	response to chitin
AT1G78310		GO:0009867	0.01533	4/150 | 33/24222	jasmonic acid mediated signaling pathway
AT1G01840		GO:0055069	0.01729	2/150 | 4/24222	zinc ion homeostasis
AT1G01490		GO:0006355	0.02048	21/150 | 1388/24222	regulation of transcription, DNA-dependent
AT1G80460		GO:0009759	0.03429	2/150 | 6/24222	indole glucosinolate biosynthetic process
AT1G28110
AT4G27450		GO id	Pval (corrected)	Statistics	Description
AT4G18910		GO:0003700	0.002713	26/152 | 1685/24493	sequence-specific DNA binding transcription factor activity
AT5G37710
AT5G60800
AT5G26731
AT1G09240
AT1G09240
AT4G36810
AT5G64750
AT1G20160
AT4G35900
AT1G76460
AT2G41290
AT2G41290
AT4G30110
AT4G33000
AT5G18200
AT1G78020
AT4G05320
AT5G08410
AT3G11090
AT1G13700
AT1G25520
AT3G63470
AT5G12235
AT1G10600
AT1G13195
AT5G36890
AT2G39570
AT1G27170
AT2G33820
AT1G28480
AT1G28280
AT5G53020
AT1G68320
AT2G42490
AT1G31220
AT4G15920
AT1G02900
AT4G02340
AT4G24220
AT1G02400
AT4G27800
AT3G56970
AT1G58170
AT3G09640
AT2G38010
AT5G01260
AT1G67000
AT2G38430
AT4G28250
AT2G30520
AT5G26150
AT5G13740
AT2G31945
AT5G07050
AT4G22920
AT1G32450
AT1G17430
AT2G31945
AT3G46130
AT4G28530
AT1G29400
AT5G50080
AT1G76890
AT1G77230
AT1G78020
AT4G35580
AT1G15385
AT4G17050
AT1G32640
AT5G51190
AT3G14250
AT5G19875
AT1G55230
AT5G19770
AT2G01300
AT3G30530
AT5G39670
AT1G75390
AT5G36930
AT5G26940
AT4G02570
AT1G54530
AT1G75080
AT1G28220
AT1G22150
AT1G76890
AT1G03080
AT1G03070
AT4G28530
AT4G17230
AT3G10220
AT5G20230
AT3G56400
AT5G06570
AT2G36020
AT2G25625
AT4G31330
AT4G09890
AT1G53050
AT2G20560
AT2G43890
AT1G26140
AT5G18980
AT5G12250
AT2G30080
AT1G27730
AT1G49470
AT4G39230
AT2G40390
AT2G39855
AT2G16050
AT2G16050
AT2G16050
AT5G53760
AT3G28210
AT5G36110
AT2G46680
AT1G19000
AT4G24690
AT5G64330
AT1G27730
AT3G16150
AT4G27745
AT1G32450
AT2G16230
AT1G19020
AT5G62960
AT5G13080
AT3G42170
AT3G42170
AT5G06800
AT2G41850
AT3G11820
AT2G28200
AT4G32250
AT4G30380
AT5G62865
AT4G10310
AT3G29230
AT3G04070
AT5G18170
AT2G44230
AT4G10270
AT5G53760
AT1G03950
AT4G08950
AT3G57830
AT2G43290
AT5G61430
AT1G30840
AT3G30530
AT5G05960
AT5G11720
AT1G27320
AT3G13110
AT1G77710
AT5G60850
AT2G27310
AT1G72830
AT5G63940
AT5G65620
AT5G62890
AT1G28760
AT1G80950
AT4G22990
AT4G16370
AT3G10910
AT2G20560
AT3G18560
AT2G24100
AT5G16870
