# Supplementary material for: Ethylene-Related Gene Expression Networks in Wood Formation
Source: Front Plant Sci. 2018 Mar 14;9:272. doi: 10.3389/fpls.2018.00272 (PMC5861219; doi:10.3389/fpls.2018.00272)
Supplement: Supplementary Table S8 — Complementation of ein3-1 mutants by PtEIN3D. [file Table8.xlsx]

## Sheet: Sheet3
Supplementary Table S8. Complementation of ein3-1 mutants by PtEIN3D. Complementation was tested using the triple response phenotype as a readout. The file includes: raw measurements [mm] of hypocotyl length obtained in two independent experiments (Sheet1), mean and standard error (Sheet2) and p-Values (Sheet3)calculated for each genotype and treatment comparison calculated using a linear effect …

## Sheet: Raw Data
genotype	treatment	biological replicate	experimental replicate	hypocotyl [mm]
Col0	Mock	1	1	4.72
Col0	Mock	2	1	6.66
Col0	Mock	3	1	6.45
Col0	Mock	4	1	2.34
Col0	Mock	5	1	6.59
Col0	Mock	6	1	5.57
Col0	Mock	7	1	3.82
Col0	Mock	8	1	3.89
Col0	Mock	9	1	6.04
Col0	Mock	10	1	4.54
Col0	Mock	11	1	4.39
Col0	Mock	12	1	3.45
Col0	Mock	13	1	7.11
Col0	Mock	14	1	6.52
Col0	Mock	15	1	6.26
Col0	Mock	16	1	4.05
Col0	Mock	17	1	4.59
Col0	Mock	18	1	5.92
Col0	Mock	19	1	7.06
Col0	Mock	1	2	6.59
Col0	Mock	2	2	7.46
Col0	Mock	3	2	6.07
Col0	Mock	4	2	6.42
Col0	Mock	5	2	6.34
Col0	Mock	6	2	6.14
Col0	Mock	7	2	6.18
Col0	Mock	8	2	6.47
Col0	Mock	9	2	7.49
Col0	Mock	10	2	6.23
Col0	Mock	11	2	5.95
Col0	Mock	12	2	6.82
Col0	Mock	13	2	6.91
Col0	Mock	14	2	3.29
Col0	Mock	15	2	6.76
Col0	Mock	16	2	6.41
Col0	Mock	17	2	5.7
Col0	Mock	18	2	5.6
Col0	Mock	19	2	5.56
Col0	Mock	20	2	7.07
Col0	Mock	21	2	3.93
Col0	Mock	22	2	3.26
Col0	Mock	23	2	2.82
Col0	ACC	1	1	2.38
Col0	ACC	2	1	2.83
Col0	ACC	3	1	1.91
Col0	ACC	4	1	2.67
Col0	ACC	5	1	3.78
Col0	ACC	6	1	3.41
Col0	ACC	7	1	4.12
Col0	ACC	8	1	3.17
Col0	ACC	9	1	3.08
Col0	ACC	10	1	2.85
Col0	ACC	11	1	2.78
Col0	ACC	12	1	3.92
Col0	ACC	13	1	2.9
Col0	ACC	14	1	2.36
Col0	ACC	15	1	3.78
Col0	ACC	1	2	2.77
Col0	ACC	2	2	2.58
Col0	ACC	3	2	2.69
Col0	ACC	4	2	1.86
Col0	ACC	5	2	2.92
Col0	ACC	6	2	3.04
Col0	ACC	7	2	1.8
Col0	ACC	8	2	2.89
Col0	ACC	9	2	2.89
Col0	ACC	10	2	2.88
Col0	ACC	11	2	2.17
Col0	ACC	12	2	3.22
Col0	ACC	13	2	2.78
Col0	ACC	14	2	3.67
Col0	ACC	15	2	2.62
Col0	ACC	16	2	2.25
Col0	ACC	17	2	1.58
Col0	ACC	18	2	2.2
Col0	ACC	19	2	3.21
Col0	ACC	20	2	3.19
Col0	ACC	21	2	2.65
Col0	ACC	22	2	3.12
Col0	ACC	23	2	2.67
ein3	Mock	1	1	5.215
ein3	Mock	2	1	6.578
ein3	Mock	3	1	6.744
ein3	Mock	4	1	6.212
ein3	Mock	5	1	4.779
ein3	Mock	6	1	5.55
ein3	Mock	7	1	6.724
ein3	Mock	8	1	6.256
ein3	Mock	9	1	5.495
ein3	Mock	10	1	3.764
ein3	Mock	11	1	5.268
ein3	Mock	12	1	6.569
ein3	Mock	13	1	6.906
ein3	Mock	14	1	4.729
ein3	Mock	15	1	6.287
ein3	Mock	16	1	5.103
ein3	Mock	17	1	6
ein3	Mock	18	1	5.991
ein3	Mock	1	2	5.26
ein3	Mock	2	2	3.63
ein3	Mock	3	2	5.05
ein3	Mock	4	2	5.01
ein3	Mock	5	2	4.86
ein3	Mock	6	2	5.21
ein3	Mock	7	2	5.57
ein3	Mock	8	2	4.73
ein3	Mock	9	2	4.21
ein3	Mock	10	2	4.49
ein3	Mock	11	2	5.78
ein3	Mock	12	2	5.26
ein3	Mock	13	2	6.13
ein3	Mock	14	2	5.9
ein3	Mock	15	2	4.97
ein3	Mock	16	2	5.22
ein3	Mock	17	2	5.59
ein3	Mock	18	2	5.86
ein3	Mock	19	2	3.48
ein3	Mock	20	2	4.74
ein3	Mock	21	2	3.54
ein3	ACC	1	1	4.147
ein3	ACC	2	1	3.218
ein3	ACC	3	1	4.102
ein3	ACC	4	1	5.799
ein3	ACC	5	1	4.506
ein3	ACC	6	1	5.043
ein3	ACC	7	1	2.455
ein3	ACC	8	1	4.291
ein3	ACC	9	1	4.562
ein3	ACC	10	1	3.434
ein3	ACC	11	1	4.83
ein3	ACC	12	1	5.139
ein3	ACC	13	1	4.428
ein3	ACC	14	1	6.06
ein3	ACC	15	1	5.151
ein3	ACC	16	1	4.901
ein3	ACC	17	1	3.137
ein3	ACC	18	1	5.265
ein3	ACC	19	1	4.957
ein3	ACC	1	2	4.92
ein3	ACC	2	2	4.08
ein3	ACC	3	2	5.24
ein3	ACC	4	2	4.88
ein3	ACC	5	2	3.43
ein3	ACC	6	2	4.23
ein3	ACC	7	2	3.94
ein3	ACC	8	2	4.49
ein3	ACC	9	2	4.14
ein3	ACC	10	2	4.27
ein3	ACC	11	2	5
ein3	ACC	12	2	3.7
ein3	ACC	13	2	4.2
ein3	ACC	14	2	4.85
ein3	ACC	15	2	4.36
ein3	ACC	16	2	4.33
ein3	ACC	17	2	3.69
ein3	ACC	18	2	3.64
ein3	ACC	19	2	3.36
ein3	ACC	20	2	3.04
ein3	ACC	21	2	3.17
PtEIN3D5D	Mock	1	1	4.387
PtEIN3D5D	Mock	2	1	5.438
PtEIN3D5D	Mock	3	1	4.972
PtEIN3D5D	Mock	4	1	5.256
PtEIN3D5D	Mock	5	1	4.007
PtEIN3D5D	Mock	6	1	5.13
PtEIN3D5D	Mock	7	1	5.201
PtEIN3D5D	Mock	8	1	5.347
PtEIN3D5D	Mock	9	1	4.517
PtEIN3D5D	Mock	10	1	4.759
PtEIN3D5D	Mock	11	1	3.513
PtEIN3D5D	Mock	12	1	4.386
PtEIN3D5D	Mock	13	1	4.809
PtEIN3D5D	Mock	14	1	5.658
PtEIN3D5D	Mock	1	2	3.54
PtEIN3D5D	Mock	2	2	3.78
PtEIN3D5D	Mock	3	2	4.69
PtEIN3D5D	Mock	4	2	4.64
PtEIN3D5D	Mock	5	2	3.47
PtEIN3D5D	Mock	6	2	3.1
PtEIN3D5D	Mock	7	2	3.53
PtEIN3D5D	Mock	8	2	4.22
PtEIN3D5D	Mock	9	2	3.55
PtEIN3D5D	Mock	10	2	4.57
PtEIN3D5D	Mock	11	2	2.39
PtEIN3D5D	Mock	12	2	3.75
PtEIN3D5D	Mock	13	2	3.94
PtEIN3D5D	Mock	14	2	3.87
PtEIN3D5D	Mock	15	2	3.53
PtEIN3D5D	Mock	16	2	3.94
PtEIN3D5D	Mock	17	2	4.58
PtEIN3D5D	Mock	18	2	4.88
PtEIN3D5D	Mock	19	2	3.67
PtEIN3D5D	Mock	20	2	3.95
PtEIN3D5D	Mock	21	2	4.71
PtEIN3D5D	Mock	22	2	5.22
PtEIN3D5D	ACC	1	1	1.875
PtEIN3D5D	ACC	2	1	2.122
PtEIN3D5D	ACC	3	1	2.49
PtEIN3D5D	ACC	4	1	1.405
PtEIN3D5D	ACC	5	1	2.187
PtEIN3D5D	ACC	6	1	2.167
PtEIN3D5D	ACC	7	1	2.438
PtEIN3D5D	ACC	8	1	1.861
PtEIN3D5D	ACC	9	1	2.826
PtEIN3D5D	ACC	10	1	1.884
PtEIN3D5D	ACC	11	1	1.341
PtEIN3D5D	ACC	1	2	1.92
PtEIN3D5D	ACC	2	2	1.08
PtEIN3D5D	ACC	3	2	2.62
PtEIN3D5D	ACC	4	2	2.19
PtEIN3D5D	ACC	5	2	2.56
PtEIN3D5D	ACC	6	2	1.28
PtEIN3D5D	ACC	7	2	2.4
PtEIN3D5D	ACC	8	2	2.19
PtEIN3D5D	ACC	9	2	2.11
PtEIN3D5D	ACC	10	2	1.8
PtEIN3D5D	ACC	11	2	2.25
PtEIN3D5D	ACC	12	2	2.05
PtEIN3D5D	ACC	13	2	2.22
PtEIN3D5D	ACC	14	2	1.91
PtEIN3D5D	ACC	15	2	2.21
PtEIN3D5D	ACC	16	2	1.9
PtEIN3D5D	ACC	17	2	2.02
PtEIN3D5D	ACC	18	2	1.85
PtEIN3D5D	ACC	19	2	2.05
PtEIN3D5D	ACC	20	2	2.43
PtEIN3D8E	Mock	1	1	4.143
PtEIN3D8E	Mock	2	1	2.779
PtEIN3D8E	Mock	3	1	4.898
PtEIN3D8E	Mock	4	1	4.907
PtEIN3D8E	Mock	5	1	4.29
PtEIN3D8E	Mock	6	1	5.638
PtEIN3D8E	Mock	7	1	5.854
PtEIN3D8E	Mock	8	1	4.779
PtEIN3D8E	Mock	9	1	4.358
PtEIN3D8E	Mock	10	1	6.336
PtEIN3D8E	Mock	11	1	2.742
PtEIN3D8E	Mock	12	1	3.017
PtEIN3D8E	Mock	13	1	5.425
PtEIN3D8E	Mock	14	1	6.123
PtEIN3D8E	Mock	15	1	5.379
PtEIN3D8E	Mock	16	1	4.881
PtEIN3D8E	Mock	1	2	5.32
PtEIN3D8E	Mock	2	2	3.13
PtEIN3D8E	Mock	3	2	3.52
PtEIN3D8E	Mock	4	2	4.02
PtEIN3D8E	Mock	5	2	3.44
PtEIN3D8E	Mock	6	2	4.26
PtEIN3D8E	Mock	7	2	3.42
PtEIN3D8E	Mock	8	2	3.51
PtEIN3D8E	Mock	9	2	3.64
PtEIN3D8E	Mock	10	2	5.49
PtEIN3D8E	Mock	11	2	4.94
PtEIN3D8E	Mock	12	2	3.48
PtEIN3D8E	Mock	13	2	3.68
PtEIN3D8E	Mock	14	2	3.64
PtEIN3D8E	Mock	15	2	4.6
PtEIN3D8E	Mock	16	2	3.83
PtEIN3D8E	Mock	17	2	4.67
PtEIN3D8E	Mock	18	2	3.61
PtEIN3D8E	Mock	19	2	3.79
PtEIN3D8E	Mock	20	2	4.36
PtEIN3D8E	Mock	21	2	3.73
PtEIN3D8E	Mock	22	2	3.63
PtEIN3D8E	Mock	23	2	4.57
PtEIN3D8E	Mock	24	2	4.49
PtEIN3D8E	Mock	25	2	3.65
PtEIN3D8E	ACC	1	1	1.809
PtEIN3D8E	ACC	2	1	1.62
PtEIN3D8E	ACC	3	1	2.26
PtEIN3D8E	ACC	4	1	1.977
PtEIN3D8E	ACC	5	1	2.149
PtEIN3D8E	ACC	6	1	1.07
PtEIN3D8E	ACC	7	1	2.034
PtEIN3D8E	ACC	8	1	1.728
PtEIN3D8E	ACC	9	1	1.854
PtEIN3D8E	ACC	10	1	1.758
PtEIN3D8E	ACC	11	1	1.812
PtEIN3D8E	ACC	12	1	2.025
PtEIN3D8E	ACC	13	1	1.64
PtEIN3D8E	ACC	1	2	1.99
PtEIN3D8E	ACC	2	2	2.67
PtEIN3D8E	ACC	3	2	1.97
PtEIN3D8E	ACC	4	2	2.17
PtEIN3D8E	ACC	5	2	2.36
PtEIN3D8E	ACC	6	2	1.9
PtEIN3D8E	ACC	7	2	1.98
PtEIN3D8E	ACC	8	2	2.31
PtEIN3D8E	ACC	9	2	2.33
PtEIN3D8E	ACC	10	2	1.58
PtEIN3D8E	ACC	11	2	2.27
PtEIN3D8E	ACC	12	2	2.25
PtEIN3D8E	ACC	13	2	1.8
PtEIN3D8E	ACC	14	2	2.06
PtEIN3D8E	ACC	15	2	2.23
PtEIN3D8E	ACC	16	2	1.98
PtEIN3D8E	ACC	17	2	1.93
PtEIN3D8E	ACC	18	2	2.3
PtEIN3D8E	ACC	19	2	1.83
PtEIN3D8E	ACC	20	2	2.18
PtEIN3D8E	ACC	21	2	2.51
PtEIN3D8E	ACC	22	2	2.4
PtEIN3D8E	ACC	23	2	2.02
PtEIN3D8E	ACC	24	2	2.64
PtEIN3D6D	Mock	1	1	5.331
PtEIN3D6D	Mock	2	1	5.17
PtEIN3D6D	Mock	3	1	5.003
PtEIN3D6D	Mock	4	1	5.315
PtEIN3D6D	Mock	5	1	5.944
PtEIN3D6D	Mock	6	1	4.492
PtEIN3D6D	Mock	7	1	6.189
PtEIN3D6D	Mock	8	1	5.805
PtEIN3D6D	Mock	9	1	5.62
PtEIN3D6D	Mock	10	1	5.372
PtEIN3D6D	Mock	11	1	5.899
PtEIN3D6D	Mock	12	1	5.097
PtEIN3D6D	Mock	13	1	5.277
PtEIN3D6D	Mock	14	1	4.977
PtEIN3D6D	Mock	15	1	5.431
PtEIN3D6D	Mock	16	1	5.713
PtEIN3D6D	Mock	1	2	4.22
PtEIN3D6D	Mock	2	2	4.67
PtEIN3D6D	Mock	3	2	3.86
PtEIN3D6D	Mock	4	2	4.09
PtEIN3D6D	Mock	5	2	4.05
PtEIN3D6D	Mock	6	2	3.76
PtEIN3D6D	Mock	7	2	3.18
PtEIN3D6D	Mock	8	2	4.07
PtEIN3D6D	Mock	9	2	3.68
PtEIN3D6D	Mock	10	2	3.45
PtEIN3D6D	Mock	11	2	3.56
PtEIN3D6D	Mock	12	2	3.27
PtEIN3D6D	Mock	13	2	4.16
PtEIN3D6D	Mock	14	2	4.33
PtEIN3D6D	Mock	15	2	4.5
PtEIN3D6D	Mock	16	2	4.91
PtEIN3D6D	Mock	17	2	3.75
PtEIN3D6D	Mock	18	2	3.51
PtEIN3D6D	Mock	19	2	4.49
PtEIN3D6D	Mock	20	2	4.32
PtEIN3D6D	Mock	21	2	4.88
PtEIN3D6D	Mock	22	2	3.69
PtEIN3D6D	ACC	1	1	2.053
PtEIN3D6D	ACC	2	1	1.928
PtEIN3D6D	ACC	3	1	2.503
PtEIN3D6D	ACC	4	1	1.608
PtEIN3D6D	ACC	5	1	6.831
PtEIN3D6D	ACC	6	1	6.038
PtEIN3D6D	ACC	7	1	1.566
PtEIN3D6D	ACC	8	1	2.138
PtEIN3D6D	ACC	9	1	2.828
PtEIN3D6D	ACC	10	1	2.315
PtEIN3D6D	ACC	1	2	2.59
PtEIN3D6D	ACC	2	2	5.37
PtEIN3D6D	ACC	3	2	2
PtEIN3D6D	ACC	4	2	1.9
PtEIN3D6D	ACC	5	2	2.5
PtEIN3D6D	ACC	6	2	2.11
PtEIN3D6D	ACC	7	2	2.08
PtEIN3D6D	ACC	8	2	2.43
PtEIN3D6D	ACC	9	2	1.89
PtEIN3D6D	ACC	10	2	2.22
PtEIN3D6D	ACC	11	2	2.33
PtEIN3D6D	ACC	12	2	2.24
PtEIN3D6D	ACC	13	2	2.51
PtEIN3D6D	ACC	14	2	2.2
PtEIN3D6D	ACC	15	2	2.39
PtEIN3D6D	ACC	16	2	1.94
PtEIN3D6D	ACC	17	2	2.14
PtEIN3D6D	ACC	18	2	2.57
PtEIN3D6D	ACC	19	2	2.14
PtEIN3F10D	Mock	1	1	4.732
PtEIN3F10D	Mock	2	1	6.219
PtEIN3F10D	Mock	3	1	4.895
PtEIN3F10D	Mock	4	1	6.472
PtEIN3F10D	Mock	5	1	5.402
PtEIN3F10D	Mock	6	1	6.2
PtEIN3F10D	Mock	7	1	3.648
PtEIN3F10D	Mock	8	1	5.63
PtEIN3F10D	Mock	9	1	5.63
PtEIN3F10D	Mock	10	1	5.594
PtEIN3F10D	Mock	11	1	5.653
PtEIN3F10D	Mock	12	1	4.657
PtEIN3F10D	Mock	13	1	5.318
PtEIN3F10D	Mock	14	1	4.362
PtEIN3F10D	Mock	15	1	5.607
PtEIN3F10D	Mock	16	1	5.624
PtEIN3F10D	Mock	17	1	4.457
PtEIN3F10D	Mock	18	1	5.049
PtEIN3F10D	Mock	19	1	4.692
PtEIN3F10D	Mock	1	2	6.22
PtEIN3F10D	Mock	2	2	6.15
PtEIN3F10D	Mock	3	2	6.63
PtEIN3F10D	Mock	4	2	2.94
PtEIN3F10D	Mock	5	2	5.24
PtEIN3F10D	Mock	6	2	5.14
PtEIN3F10D	Mock	7	2	2.79
PtEIN3F10D	Mock	8	2	6.86
PtEIN3F10D	Mock	9	2	6.11
PtEIN3F10D	Mock	10	2	6.31
PtEIN3F10D	Mock	11	2	4.98
PtEIN3F10D	Mock	12	2	4.61
PtEIN3F10D	Mock	13	2	6.23
PtEIN3F10D	Mock	14	2	3.73
PtEIN3F10D	Mock	15	2	4.81
PtEIN3F10D	Mock	16	2	4.28
PtEIN3F10D	Mock	17	2	4.82
PtEIN3F10D	Mock	18	2	5.25
PtEIN3F10D	Mock	19	2	5.75
PtEIN3F10D	Mock	20	2	4.99
PtEIN3F10D	Mock	21	2	5.66
PtEIN3F10D	Mock	22	2	5.82
PtEIN3F10D	Mock	23	2	4.32
PtEIN3F10D	Mock	24	2	4.51
PtEIN3F10D	ACC	1	1	3.655
PtEIN3F10D	ACC	2	1	3.961
PtEIN3F10D	ACC	3	1	4.389
PtEIN3F10D	ACC	4	1	4.668
PtEIN3F10D	ACC	5	1	3.147
PtEIN3F10D	ACC	6	1	4.454
PtEIN3F10D	ACC	7	1	4.087
PtEIN3F10D	ACC	8	1	4.237
PtEIN3F10D	ACC	9	1	4.554
PtEIN3F10D	ACC	10	1	4.198
PtEIN3F10D	ACC	11	1	4.202
PtEIN3F10D	ACC	12	1	4.463
PtEIN3F10D	ACC	13	1	3.731
PtEIN3F10D	ACC	14	1	3.531
PtEIN3F10D	ACC	15	1	4.165
PtEIN3F10D	ACC	16	1	3.869
PtEIN3F10D	ACC	17	1	4.521
PtEIN3F10D	ACC	18	1	3.666
PtEIN3F10D	ACC	1	2	4.69
PtEIN3F10D	ACC	2	2	3.77
PtEIN3F10D	ACC	3	2	4.57
PtEIN3F10D	ACC	4	2	4.47
PtEIN3F10D	ACC	5	2	4.67
PtEIN3F10D	ACC	6	2	4.49
PtEIN3F10D	ACC	7	2	4.48
PtEIN3F10D	ACC	8	2	4.19
PtEIN3F10D	ACC	9	2	5.79
PtEIN3F10D	ACC	10	2	4.26
PtEIN3F10D	ACC	11	2	2.8
PtEIN3F10D	ACC	12	2	5.19
PtEIN3F10D	ACC	13	2	4.45
PtEIN3F10D	ACC	14	2	4.34
PtEIN3F10D	ACC	15	2	4.84
PtEIN3F10D	ACC	16	2	3.78
PtEIN3F10D	ACC	17	2	5.08
PtEIN3F10D	ACC	18	2	5.17
PtEIN3F10D	ACC	19	2	4.93
PtEIN3F10D	ACC	20	2	3.58
PtEIN3F10D	ACC	21	2	3.91
PtEIN3F10D	ACC	22	2	5.21
PtEIN3F10D	ACC	23	2	4.09
PtEIN3F7E	Mock	1	1	5.883
PtEIN3F7E	Mock	2	1	6.157
PtEIN3F7E	Mock	3	1	5.852
PtEIN3F7E	Mock	4	1	5.342
PtEIN3F7E	Mock	5	1	6.486
PtEIN3F7E	Mock	6	1	6.297
PtEIN3F7E	Mock	7	1	5.681
PtEIN3F7E	Mock	8	1	5.736
PtEIN3F7E	Mock	9	1	4.392
PtEIN3F7E	Mock	10	1	6.216
PtEIN3F7E	Mock	11	1	5.323
PtEIN3F7E	Mock	12	1	6.774
PtEIN3F7E	Mock	13	1	5.565
PtEIN3F7E	Mock	14	1	5.73
PtEIN3F7E	Mock	15	1	5.538
PtEIN3F7E	Mock	16	1	4.969
PtEIN3F7E	Mock	17	1	4.391
PtEIN3F7E	Mock	18	1	5.864
PtEIN3F7E	Mock	19	1	4.967
PtEIN3F7E	Mock	1	2	6.46
PtEIN3F7E	Mock	2	2	6.12
PtEIN3F7E	Mock	3	2	5.8
PtEIN3F7E	Mock	4	2	6.91
PtEIN3F7E	Mock	5	2	6.19
PtEIN3F7E	Mock	6	2	6.45
PtEIN3F7E	Mock	7	2	5.86
PtEIN3F7E	Mock	8	2	5.74
PtEIN3F7E	Mock	9	2	6.36
PtEIN3F7E	Mock	10	2	8.09
PtEIN3F7E	Mock	11	2	6.2
PtEIN3F7E	Mock	12	2	7.61
PtEIN3F7E	Mock	13	2	5.23
PtEIN3F7E	Mock	14	2	4.97
PtEIN3F7E	Mock	15	2	6.79
PtEIN3F7E	Mock	16	2	5.21
PtEIN3F7E	Mock	17	2	6.88
PtEIN3F7E	Mock	18	2	4.96
PtEIN3F7E	Mock	19	2	5.81
PtEIN3F7E	Mock	20	2	5.51
PtEIN3F7E	Mock	21	2	6.37
PtEIN3F7E	Mock	22	2	6.66
PtEIN3F7E	Mock	23	2	5.85
PtEIN3F7E	Mock	24	2	7.3
PtEIN3F7E	ACC	1	1	5.194
PtEIN3F7E	ACC	2	1	3.759
PtEIN3F7E	ACC	3	1	5.231
PtEIN3F7E	ACC	4	1	4.954
PtEIN3F7E	ACC	5	1	4.699
PtEIN3F7E	ACC	6	1	4.912
PtEIN3F7E	ACC	7	1	5.344
PtEIN3F7E	ACC	8	1	4.678
PtEIN3F7E	ACC	9	1	4.703
PtEIN3F7E	ACC	10	1	5.062
PtEIN3F7E	ACC	11	1	5.015
PtEIN3F7E	ACC	12	1	4.287
PtEIN3F7E	ACC	13	1	3.938
PtEIN3F7E	ACC	14	1	5.956
PtEIN3F7E	ACC	15	1	3.852
PtEIN3F7E	ACC	16	1	4.511
PtEIN3F7E	ACC	17	1	4.127
PtEIN3F7E	ACC	18	1	4.795
PtEIN3F7E	ACC	19	1	4.248
PtEIN3F7E	ACC	20	1	4.801
PtEIN3F7E	ACC	1	2	4.84
PtEIN3F7E	ACC	2	2	4.11
PtEIN3F7E	ACC	3	2	5.92
PtEIN3F7E	ACC	4	2	5.75
PtEIN3F7E	ACC	5	2	5.23
PtEIN3F7E	ACC	6	2	4.76
PtEIN3F7E	ACC	7	2	5.58
PtEIN3F7E	ACC	8	2	5
PtEIN3F7E	ACC	9	2	5.53
PtEIN3F7E	ACC	10	2	5.01
PtEIN3F7E	ACC	11	2	4.49
PtEIN3F7E	ACC	12	2	5.55
PtEIN3F7E	ACC	13	2	6.12
PtEIN3F7E	ACC	14	2	4.67
PtEIN3F7E	ACC	15	2	4.57
PtEIN3F7E	ACC	16	2	4.69
PtEIN3F7E	ACC	17	2	4.93
PtEIN3F7E	ACC	18	2	5.16
PtEIN3F7E	ACC	19	2	2.64
PtEIN3F7E	ACC	20	2	4.39
PtEIN3F7E	ACC	21	2	5.08
PtEIN3F7E	ACC	22	2	4.31
PtEIN3F7E	ACC	23	2	4.1
PtEIN3F7E	ACC	24	2	5.38
PtEIN3F11E	Mock	1	1	4.448
PtEIN3F11E	Mock	2	1	5.884
PtEIN3F11E	Mock	3	1	6.857
PtEIN3F11E	Mock	4	1	6.252
PtEIN3F11E	Mock	5	1	5.249
PtEIN3F11E	Mock	6	1	5.142
PtEIN3F11E	Mock	7	1	5.822
PtEIN3F11E	Mock	8	1	6.128
PtEIN3F11E	Mock	9	1	5.087
PtEIN3F11E	Mock	10	1	5.849
PtEIN3F11E	Mock	11	1	6.301
PtEIN3F11E	Mock	12	1	6.584
PtEIN3F11E	Mock	13	1	6.117
PtEIN3F11E	Mock	14	1	6.775
PtEIN3F11E	Mock	15	1	4.791
PtEIN3F11E	Mock	16	1	5.981
PtEIN3F11E	Mock	17	1	6.931
PtEIN3F11E	Mock	18	1	6.152
PtEIN3F11E	Mock	19	1	5.611
PtEIN3F11E	Mock	1	2	5.41
PtEIN3F11E	Mock	2	2	6.37
PtEIN3F11E	Mock	3	2	6.4
PtEIN3F11E	Mock	4	2	6.44
PtEIN3F11E	Mock	5	2	6.77
PtEIN3F11E	Mock	6	2	5.37
PtEIN3F11E	Mock	7	2	6.6
PtEIN3F11E	Mock	8	2	6.46
PtEIN3F11E	Mock	9	2	6.8
PtEIN3F11E	Mock	10	2	6.42
PtEIN3F11E	Mock	11	2	6.65
PtEIN3F11E	Mock	12	2	7.3
PtEIN3F11E	Mock	13	2	6.09
PtEIN3F11E	Mock	14	2	6.16
PtEIN3F11E	Mock	15	2	6.25
PtEIN3F11E	Mock	16	2	5.08
PtEIN3F11E	Mock	17	2	7.3
PtEIN3F11E	Mock	18	2	5.99
PtEIN3F11E	Mock	19	2	6.36
PtEIN3F11E	Mock	20	2	6.05
PtEIN3F11E	Mock	21	2	5.55
PtEIN3F11E	Mock	22	2	5.81
PtEIN3F11E	Mock	23	2	6.46
PtEIN3F11E	ACC	1	1	5.989
PtEIN3F11E	ACC	2	1	4.96
PtEIN3F11E	ACC	3	1	3.62
PtEIN3F11E	ACC	4	1	5.071
PtEIN3F11E	ACC	5	1	4.701
PtEIN3F11E	ACC	6	1	4.694
PtEIN3F11E	ACC	7	1	3.774
PtEIN3F11E	ACC	8	1	5.393
PtEIN3F11E	ACC	9	1	4.773
PtEIN3F11E	ACC	10	1	5.017
PtEIN3F11E	ACC	11	1	5.58
PtEIN3F11E	ACC	12	1	3.422
PtEIN3F11E	ACC	13	1	5.14
PtEIN3F11E	ACC	14	1	5.2
PtEIN3F11E	ACC	15	1	4.489
PtEIN3F11E	ACC	16	1	4.93
PtEIN3F11E	ACC	17	1	4.292
PtEIN3F11E	ACC	18	1	5.332
PtEIN3F11E	ACC	19	1	5.316
PtEIN3F11E	ACC	20	1	4.191
PtEIN3F11E	ACC	1	2	5.35
PtEIN3F11E	ACC	2	2	4.42
PtEIN3F11E	ACC	3	2	5.81
PtEIN3F11E	ACC	4	2	5.9
PtEIN3F11E	ACC	5	2	5
PtEIN3F11E	ACC	6	2	5.52
PtEIN3F11E	ACC	7	2	4.57
PtEIN3F11E	ACC	8	2	4.99
PtEIN3F11E	ACC	9	2	4.58
PtEIN3F11E	ACC	10	2	5.26
PtEIN3F11E	ACC	11	2	5.22
PtEIN3F11E	ACC	12	2	5.11
PtEIN3F11E	ACC	13	2	4.74
PtEIN3F11E	ACC	14	2	4.67
PtEIN3F11E	ACC	15	2	5.26
PtEIN3F11E	ACC	16	2	4.66
PtEIN3F11E	ACC	17	2	4.38
PtEIN3F11E	ACC	18	2	4.98
PtEIN3F11E	ACC	19	2	4.54
PtEIN3F11E	ACC	20	2	5.14
PtEIN3F11E	ACC	21	2	5.05
PtEIN3F11E	ACC	22	2	4.99

## Sheet: estim
	Estimate	Std. Error	t value	Pr(>|t|)			MultcompView output	classes based on p-value < 0.01
genotypeCol0:treatmentACC	2.83132	0.131311	21.5619	4.43207e-77			genotypeCol0treatmentACC	a
genotypeein3:treatmentACC	4.30962	0.127986	33.6726	2.9382e-141			genotypeein3treatmentACC	b
genotypePtEIN3D5D:treatmentACC	2.05277	0.145383	14.1198	2.24947e-39			genotypePtEIN3D5DtreatmentACC	c
genotypePtEIN3D6D:treatmentACC	2.59855	0.150312	17.2877	8.56087e-55			genotypePtEIN3D6DtreatmentACC	ac
genotypePtEIN3D8E:treatmentACC	2.03773	0.133074	15.3128	5.02472e-45			genotypePtEIN3D8EtreatmentACC	c
genotypePtEIN3F10D:treatmentACC	4.29873	0.126416	34.0047	5.88982e-143			genotypePtEIN3F10DtreatmentACC	b
genotypePtEIN3F11E:treatmentACC	4.90533	0.124902	39.2735	3.66939e-169			genotypePtEIN3F11EtreatmentACC	de
genotypePtEIN3F7E:treatmentACC	4.81536	0.12203	39.4605	4.585e-170			genotypePtEIN3F7EtreatmentACC	bde
genotypeCol0:treatmentMock	5.60571	0.124902	44.881	1.96165e-195			genotypeCol0treatmentMock	fg
genotypeein3:treatmentMock	5.35026	0.129617	41.2775	9.53916e-179			genotypeein3treatmentMock	df
genotypePtEIN3D5D:treatmentMock	4.30278	0.134909	31.8939	4.41901e-132			genotypePtEIN3D5DtreatmentMock	b
genotypePtEIN3D6D:treatmentMock	4.60618	0.131311	35.0784	2.0734e-148			genotypePtEIN3D6DtreatmentMock	be
genotypePtEIN3D8E:treatmentMock	4.29193	0.126416	33.9509	1.10903e-142			genotypePtEIN3D8EtreatmentMock	b
genotypePtEIN3F10D:treatmentMock	5.20909	0.123441	42.1991	4.4127e-183			genotypePtEIN3F10DtreatmentMock	df
genotypePtEIN3F11E:treatmentMock	6.09645	0.124902	48.81	7.89509e-213			genotypePtEIN3F11EtreatmentMock	g
genotypePtEIN3F7E:treatmentMock	5.96495	0.123441	48.3224	1.02708e-210			genotypePtEIN3F7EtreatmentMock	g

## Sheet: pVal
genotypeCol0:treatmentACC-genotypeein3:treatmentACC	1.42e-10
genotypeCol0:treatmentACC-genotypePtEIN3D5D:treatmentACC	0.0013647
genotypeCol0:treatmentACC-genotypePtEIN3D6D:treatmentACC	0.345546
genotypeCol0:treatmentACC-genotypePtEIN3D8E:treatmentACC	0.000630436
genotypeCol0:treatmentACC-genotypePtEIN3F10D:treatmentACC	1.51e-10
genotypeCol0:treatmentACC-genotypePtEIN3F11E:treatmentACC	3.34e-19
genotypeCol0:treatmentACC-genotypePtEIN3F7E:treatmentACC	3.95e-18
genotypeCol0:treatmentACC-genotypeCol0:treatmentMock	1.3e-31
genotypeCol0:treatmentACC-genotypeein3:treatmentMock	5.27e-26
genotypeCol0:treatmentACC-genotypePtEIN3D5D:treatmentMock	4.85e-10
genotypeCol0:treatmentACC-genotypePtEIN3D6D:treatmentMock	4.25e-14
genotypeCol0:treatmentACC-genotypePtEIN3D8E:treatmentMock	1.82e-10
genotypeCol0:treatmentACC-genotypePtEIN3F10D:treatmentMock	1.59e-24
genotypeCol0:treatmentACC-genotypePtEIN3F11E:treatmentMock	1.51e-41
genotypeCol0:treatmentACC-genotypePtEIN3F7E:treatmentMock	3.65e-39
genotypeein3:treatmentACC-genotypePtEIN3D5D:treatmentACC	8.33e-20
genotypeein3:treatmentACC-genotypePtEIN3D6D:treatmentACC	6.1e-12
genotypeein3:treatmentACC-genotypePtEIN3D8E:treatmentACC	9.37e-22
genotypeein3:treatmentACC-genotypePtEIN3F10D:treatmentACC	0.960923
genotypeein3:treatmentACC-genotypePtEIN3F11E:treatmentACC	0.00720326
genotypeein3:treatmentACC-genotypePtEIN3F7E:treatmentACC	0.0209463
genotypeein3:treatmentACC-genotypeCol0:treatmentMock	7.3e-09
genotypeein3:treatmentACC-genotypeein3:treatmentMock	4.59e-06
genotypeein3:treatmentACC-genotypePtEIN3D5D:treatmentMock	0.976232
genotypeein3:treatmentACC-genotypePtEIN3D6D:treatmentMock	0.19098
genotypeein3:treatmentACC-genotypePtEIN3D8E:treatmentMock	0.936553
genotypeein3:treatmentACC-genotypePtEIN3F10D:treatmentMock	4.8e-05
genotypeein3:treatmentACC-genotypePtEIN3F11E:treatmentMock	3.29e-15
genotypeein3:treatmentACC-genotypePtEIN3F7E:treatmentMock	1.77e-13
genotypePtEIN3D5D:treatmentACC-genotypePtEIN3D6D:treatmentACC	0.0350396
genotypePtEIN3D5D:treatmentACC-genotypePtEIN3D8E:treatmentACC	0.950752
genotypePtEIN3D5D:treatmentACC-genotypePtEIN3F10D:treatmentACC	8e-20
genotypePtEIN3D5D:treatmentACC-genotypePtEIN3F11E:treatmentACC	3.92e-30
genotypePtEIN3D5D:treatmentACC-genotypePtEIN3F7E:treatmentACC	5.2e-29
genotypePtEIN3D5D:treatmentACC-genotypeCol0:treatmentMock	1.51e-43
genotypePtEIN3D5D:treatmentACC-genotypeein3:treatmentMock	1.86e-37
genotypePtEIN3D5D:treatmentACC-genotypePtEIN3D5D:treatmentMock	6.47e-19
genotypePtEIN3D5D:treatmentACC-genotypePtEIN3D6D:treatmentMock	5.12e-24
genotypePtEIN3D5D:treatmentACC-genotypePtEIN3D8E:treatmentMock	1.01e-19
genotypePtEIN3D5D:treatmentACC-genotypePtEIN3F10D:treatmentMock	4.66e-36
genotypePtEIN3D5D:treatmentACC-genotypePtEIN3F11E:treatmentMock	9.86e-54
genotypePtEIN3D5D:treatmentACC-genotypePtEIN3F7E:treatmentMock	2.31e-51
genotypePtEIN3D6D:treatmentACC-genotypePtEIN3D8E:treatmentACC	0.0240937
genotypePtEIN3D6D:treatmentACC-genotypePtEIN3F10D:treatmentACC	6.46e-12
genotypePtEIN3D6D:treatmentACC-genotypePtEIN3F11E:treatmentACC	2.98e-20
genotypePtEIN3D6D:treatmentACC-genotypePtEIN3F7E:treatmentACC	3.22e-19
genotypePtEIN3D6D:treatmentACC-genotypeCol0:treatmentMock	6.9e-32
genotypePtEIN3D6D:treatmentACC-genotypeein3:treatmentMock	1.07e-26
genotypePtEIN3D6D:treatmentACC-genotypePtEIN3D5D:treatmentMock	2.06e-11
genotypePtEIN3D6D:treatmentACC-genotypePtEIN3D6D:treatmentMock	2.19e-15
genotypePtEIN3D6D:treatmentACC-genotypePtEIN3D8E:treatmentMock	7.77e-12
genotypePtEIN3D6D:treatmentACC-genotypePtEIN3F10D:treatmentMock	2.95e-25
genotypePtEIN3D6D:treatmentACC-genotypePtEIN3F11E:treatmentMock	4.29e-41
genotypePtEIN3D6D:treatmentACC-genotypePtEIN3F7E:treatmentMock	7.28e-39
genotypePtEIN3D8E:treatmentACC-genotypePtEIN3F10D:treatmentACC	8.53e-22
genotypePtEIN3D8E:treatmentACC-genotypePtEIN3F11E:treatmentACC	4.9e-33
genotypePtEIN3D8E:treatmentACC-genotypePtEIN3F7E:treatmentACC	7.08e-32
genotypePtEIN3D8E:treatmentACC-genotypeCol0:treatmentMock	1.64e-47
genotypePtEIN3D8E:treatmentACC-genotypeein3:treatmentMock	7.67e-41
genotypePtEIN3D8E:treatmentACC-genotypePtEIN3D5D:treatmentMock	1.07e-20
genotypePtEIN3D8E:treatmentACC-genotypePtEIN3D6D:treatmentMock	2.75e-26
genotypePtEIN3D8E:treatmentACC-genotypePtEIN3D8E:treatmentMock	1.11e-21
genotypePtEIN3D8E:treatmentACC-genotypePtEIN3F10D:treatmentMock	1.76e-39
genotypePtEIN3D8E:treatmentACC-genotypePtEIN3F11E:treatmentMock	2e-58
genotypePtEIN3D8E:treatmentACC-genotypePtEIN3F7E:treatmentMock	6.14e-56
genotypePtEIN3F10D:treatmentACC-genotypePtEIN3F11E:treatmentACC	0.00590001
genotypePtEIN3F10D:treatmentACC-genotypePtEIN3F7E:treatmentACC	0.0176156
genotypePtEIN3F10D:treatmentACC-genotypeCol0:treatmentMock	4.44e-09
genotypePtEIN3F10D:treatmentACC-genotypeein3:treatmentMock	3.2e-06
genotypePtEIN3F10D:treatmentACC-genotypePtEIN3D5D:treatmentMock	0.985872
genotypePtEIN3F10D:treatmentACC-genotypePtEIN3D6D:treatmentMock	0.172642
genotypePtEIN3F10D:treatmentACC-genotypePtEIN3D8E:treatmentMock	0.975431
genotypePtEIN3F10D:treatmentACC-genotypePtEIN3F10D:treatmentMock	3.48e-05
genotypePtEIN3F10D:treatmentACC-genotypePtEIN3F11E:treatmentMock	1.55e-15
genotypePtEIN3F10D:treatmentACC-genotypePtEIN3F7E:treatmentMock	8.85e-14
genotypePtEIN3F11E:treatmentACC-genotypePtEIN3F7E:treatmentACC	0.676782
genotypePtEIN3F11E:treatmentACC-genotypeCol0:treatmentMock	0.00139921
genotypePtEIN3F11E:treatmentACC-genotypeein3:treatmentMock	0.0458587
genotypePtEIN3F11E:treatmentACC-genotypePtEIN3D5D:treatmentMock	0.00818742
genotypePtEIN3F11E:treatmentACC-genotypePtEIN3D6D:treatmentMock	0.181994
genotypePtEIN3F11E:treatmentACC-genotypePtEIN3D8E:treatmentMock	0.00536965
genotypePtEIN3F11E:treatmentACC-genotypePtEIN3F10D:treatmentMock	0.161972
genotypePtEIN3F11E:treatmentACC-genotypePtEIN3F11E:treatmentMock	7e-08
genotypePtEIN3F11E:treatmentACC-genotypePtEIN3F7E:treatmentMock	1.33e-06
genotypePtEIN3F7E:treatmentACC-genotypeCol0:treatmentMock	0.000270207
genotypePtEIN3F7E:treatmentACC-genotypeein3:treatmentMock	0.0152971
genotypePtEIN3F7E:treatmentACC-genotypePtEIN3D5D:treatmentMock	0.0229005
genotypePtEIN3F7E:treatmentACC-genotypePtEIN3D6D:treatmentMock	0.345257
genotypePtEIN3F7E:treatmentACC-genotypePtEIN3D8E:treatmentMock	0.0161849
genotypePtEIN3F7E:treatmentACC-genotypePtEIN3F10D:treatmentMock	0.0668279
genotypePtEIN3F7E:treatmentACC-genotypePtEIN3F11E:treatmentMock	4.83e-09
genotypePtEIN3F7E:treatmentACC-genotypePtEIN3F7E:treatmentMock	1.18e-07
genotypeCol0:treatmentMock-genotypeein3:treatmentMock	0.2511
genotypeCol0:treatmentMock-genotypePtEIN3D5D:treatmentMock	1.52e-08
genotypeCol0:treatmentMock-genotypePtEIN3D6D:treatmentMock	9.56e-06
genotypeCol0:treatmentMock-genotypePtEIN3D8E:treatmentMock	3.71e-09
genotypeCol0:treatmentMock-genotypePtEIN3F10D:treatmentMock	0.0680067
genotypeCol0:treatmentMock-genotypePtEIN3F11E:treatmentMock	0.0248784
genotypeCol0:treatmentMock-genotypePtEIN3F7E:treatmentMock	0.0982571
genotypeein3:treatmentMock-genotypePtEIN3D5D:treatmentMock	7.03e-06
genotypeein3:treatmentMock-genotypePtEIN3D6D:treatmentMock	0.00115862
genotypeein3:treatmentMock-genotypePtEIN3D8E:treatmentMock	2.77e-06
genotypeein3:treatmentMock-genotypePtEIN3F10D:treatmentMock	0.523464
genotypeein3:treatmentMock-genotypePtEIN3F11E:treatmentMock	0.000841171
genotypeein3:treatmentMock-genotypePtEIN3F7E:treatmentMock	0.00560618
genotypePtEIN3D5D:treatmentMock-genotypePtEIN3D6D:treatmentMock	0.192547
genotypePtEIN3D5D:treatmentMock-genotypePtEIN3D8E:treatmentMock	0.962124
genotypePtEIN3D5D:treatmentMock-genotypePtEIN3F10D:treatmentMock	6.77e-05
genotypePtEIN3D5D:treatmentMock-genotypePtEIN3F11E:treatmentMock	1.33e-14
genotypePtEIN3D5D:treatmentMock-genotypePtEIN3F7E:treatmentMock	6.06e-13
genotypePtEIN3D6D:treatmentMock-genotypePtEIN3D8E:treatmentMock	0.163348
genotypePtEIN3D6D:treatmentMock-genotypePtEIN3F10D:treatmentMock	0.00696056
genotypePtEIN3D6D:treatmentMock-genotypePtEIN3F11E:treatmentMock	6.26e-11
genotypePtEIN3D6D:treatmentMock-genotypePtEIN3F7E:treatmentMock	1.85e-09
genotypePtEIN3D8E:treatmentMock-genotypePtEIN3F10D:treatmentMock	3.04e-05
genotypePtEIN3D8E:treatmentMock-genotypePtEIN3F11E:treatmentMock	1.23e-15
genotypePtEIN3D8E:treatmentMock-genotypePtEIN3F7E:treatmentMock	7.1e-14
genotypePtEIN3F10D:treatmentMock-genotypePtEIN3F11E:treatmentMock	4.89e-05
genotypePtEIN3F10D:treatmentMock-genotypePtEIN3F7E:treatmentMock	0.000490484
genotypePtEIN3F11E:treatmentMock-genotypePtEIN3F7E:treatmentMock	0.544649
